# Supplementary material for: Environmental enrichment preserves a young DNA methylation landscape in the aged mouse hippocampus
Source: Nat Commun. 2021 Jun 23;12:3892. doi: 10.1038/s41467-021-23993-1 (PMC8222384; doi:10.1038/s41467-021-23993-1)
Supplement: Supplementary file 4 — Supplementary Data 1 [file 41467_2021_23993_MOESM4_ESM.xlsx]

## Sheet: Sheet1
Chromosome	Position	Strand	p-value	q-value	Methylation_difference	Context
chr1	3811939	+	1.17799e-08	9.68009e-07	35.2709	CpG
chr1	6164116	+	1.67248e-08	1.28198e-06	-27.4118	CpG
chr1	6789706	+	2.24679e-05	0.000385687	-25.7018	CpG
chr1	7153642	+	2.1516e-05	0.000373095	-25.0037	CpG
chr1	7272045	-	1.68456e-06	5.07492e-05	-30.0908	CpG
chr1	7500773	+	4.14688e-12	1.52672e-09	-32.4382	CpG
chr1	7861648	+	1.10565e-07	5.78756e-06	33.5899	CpG
chr1	8616012	-	8.68577e-09	7.5978e-07	27.245	CpG
chr1	9601718	-	4.10994e-15	5.37325e-12	-27.0525	CpG
chr1	9639158	+	1.05716e-06	3.50376e-05	-34.4994	CpG
chr1	9908823	-	7.57075e-06	0.000165434	-25.2706	CpG
chr1	11065827	-	1.4731e-05	0.000277832	-36.1246	CpG
chr1	12440303	+	4.82854e-10	7.25986e-08	-31.3481	CpG
chr1	12588755	-	1.50682e-07	7.44882e-06	-37.5889	CpG
chr1	12588767	-	1.51928e-07	7.50021e-06	-37.9187	CpG
chr1	12588775	-	5.72708e-14	4.66447e-11	-52.6923	CpG
chr1	12588778	-	3.24252e-10	5.28972e-08	-43.9977	CpG
chr1	12588797	-	4.80387e-13	2.6514e-10	-49.677	CpG
chr1	12795468	-	1.14502e-08	9.47357e-07	30.2949	CpG
chr1	12995775	-	4.92719e-13	2.70119e-10	-34.7826	CpG
chr1	13118651	+	3.13853e-05	0.000500188	-28.2994	CpG
chr1	13192998	+	8.15384e-08	4.54639e-06	-31.8755	CpG
chr1	13576360	+	5.26281e-05	0.000744425	-28.3217	CpG
chr1	13590655	-	1.15503e-08	9.53461e-07	-31.1626	CpG
chr1	13889297	+	1.30065e-09	1.62583e-07	-30.9534	CpG
chr1	18016607	-	5.51045e-10	8.07122e-08	-34.8558	CpG
chr1	18920323	-	7.07608e-07	2.5489e-05	33.4308	CpG
chr1	19839310	+	9.43149e-10	1.25353e-07	-28.5714	CpG
chr1	22210970	-	9.50274e-09	8.17433e-07	-28.0791	CpG
chr1	23584537	+	7.99164e-16	1.39401e-12	-27.7778	CpG
chr1	23599255	-	9.03191e-07	3.09143e-05	-33.2719	CpG
chr1	23656397	+	8.7423e-14	6.66122e-11	-26.7301	CpG
chr1	24072052	-	6.97755e-06	0.000155243	-29.7946	CpG
chr1	24247721	+	3.37897e-07	1.41388e-05	29.4118	CpG
chr1	24285883	-	6.92074e-07	2.50399e-05	38.5404	CpG
chr1	24613260	+	3.03135e-05	0.000487008	-30.137	CpG
chr1	24940429	+	4.86239e-07	1.89054e-05	29.3401	CpG
chr1	28991210	+	1.02438e-13	7.6028e-11	-37.3016	CpG
chr1	29633845	+	1.78742e-08	1.35087e-06	-30.7324	CpG
chr1	30165667	+	2.30462e-06	6.49823e-05	-28.3678	CpG
chr1	30598585	-	7.42096e-12	2.45876e-09	-26.1915	CpG
chr1	31552030	+	4.34658e-10	6.66893e-08	-32.0446	CpG
chr1	33673186	-	3.22193e-06	8.46971e-05	-29.3534	CpG
chr1	33736717	+	9.80599e-08	5.25312e-06	-25.3706	CpG
chr1	34116544	+	2.37217e-05	0.000402223	29.9517	CpG
chr1	34121253	+	1.24178e-07	6.34488e-06	28.7261	CpG
chr1	34121785	-	1.63868e-05	0.00030193	-27.2544	CpG
chr1	34202779	+	1.43872e-07	7.17031e-06	-30.5578	CpG
chr1	34291755	+	1.63229e-07	7.94449e-06	30.0224	CpG
chr1	34516892	-	1.37958e-12	6.26314e-10	-30.2422	CpG
chr1	34806936	+	1.8167e-07	8.64215e-06	31.8182	CpG
chr1	34807126	-	1.19354e-05	0.000236131	30.6325	CpG
chr1	35207236	-	1.99953e-06	5.80997e-05	-31.9429	CpG
chr1	35429294	-	9.00204e-09	7.81577e-07	-44.6458	CpG
chr1	35687940	+	1.24389e-06	3.9916e-05	-25.6751	CpG
chr1	35749429	+	1.93359e-21	2.42584e-17	-60.9722	CpG
chr1	36264523	-	2.07283e-07	9.60494e-06	26.6822	CpG
chr1	36370529	-	6.9563e-05	0.00092271	25.2472	CpG
chr1	36374906	+	4.11189e-08	2.6339e-06	32.9412	CpG
chr1	36374932	+	1.53729e-08	1.19885e-06	-37.6881	CpG
chr1	36374970	+	8.6583e-08	4.77431e-06	-30.8235	CpG
chr1	36408955	+	4.66757e-05	0.00067853	26.1204	CpG
chr1	36506588	+	1.24207e-07	6.34587e-06	-30.7363	CpG
chr1	36568105	+	3.85661e-07	1.57298e-05	41.369	CpG
chr1	36611658	+	4.10433e-05	0.000614563	-27.3896	CpG
chr1	37132598	+	1.27157e-07	6.47026e-06	33.9623	CpG
chr1	37612660	+	4.15539e-08	2.65566e-06	38.551	CpG
chr1	37701998	-	1.44143e-05	0.000273131	-28.7766	CpG
chr1	38417992	+	2.7585e-06	7.48677e-05	-26.1589	CpG
chr1	38471059	+	2.46045e-07	1.10206e-05	32.685	CpG
chr1	38556272	-	1.2075e-09	1.52991e-07	-28.2261	CpG
chr1	38821376	-	1.27705e-09	1.60001e-07	-29.6503	CpG
chr1	38852894	-	4.01089e-11	9.78912e-09	-40.9091	CpG
chr1	38946315	-	3.27616e-06	8.58184e-05	-39.3447	CpG
chr1	39320244	+	3.52117e-05	0.000545693	26.7097	CpG
chr1	39502801	+	6.24238e-08	3.67215e-06	26.6967	CpG
chr1	39529742	-	3.45582e-05	0.000537833	-29.3273	CpG
chr1	39535003	+	9.6997e-07	3.278e-05	-38.4615	CpG
chr1	39679336	+	1.41008e-06	4.40276e-05	-34.3088	CpG
chr1	39712238	-	4.56708e-07	1.80186e-05	25.3165	CpG
chr1	39934850	+	5.58799e-12	1.94323e-09	-55.5807	CpG
chr1	39966344	-	1.13761e-06	3.71803e-05	-30.6486	CpG
chr1	40090142	+	1.94579e-06	5.68447e-05	-32.6087	CpG
chr1	40156350	-	1.40418e-08	1.11619e-06	-43.2286	CpG
chr1	40268903	+	2.74665e-08	1.90361e-06	-34.2007	CpG
chr1	40414190	-	3.32535e-07	1.39556e-05	40.7642	CpG
chr1	40840696	+	3.53813e-05	0.000547878	-32.9116	CpG
chr1	40955326	+	5.62247e-06	0.000131159	-26.5242	CpG
chr1	42280993	+	1.6383e-07	7.966e-06	-53.0223	CpG
chr1	42281002	+	7.16525e-05	0.000943976	-38.916	CpG
chr1	42544712	-	2.06512e-05	0.000361396	-29.5556	CpG
chr1	42630022	-	1.09366e-05	0.000220623	-34.1369	CpG
chr1	42741670	+	6.44729e-08	3.76418e-06	27.189	CpG
chr1	43067694	-	6.83047e-12	2.29222e-09	-40.4977	CpG
chr1	43215878	-	1.38075e-05	0.000264088	-31.9703	CpG
chr1	46650336	-	9.54122e-10	1.26384e-07	25.4345	CpG
chr1	51697332	-	2.21312e-08	1.60301e-06	-25.3663	CpG
chr1	51891356	-	8.03165e-06	0.000173145	-29.3373	CpG
chr1	52120382	+	4.93983e-06	0.000118345	30.3361	CpG
chr1	52392114	+	1.93443e-12	8.19474e-10	25.4017	CpG
chr1	53333896	-	4.37407e-06	0.000107634	31.3177	CpG
chr1	54344320	+	1.0447e-10	2.10692e-08	-34.375	CpG
chr1	54344342	+	1.99603e-10	3.55299e-08	-48.2353	CpG
chr1	54527625	-	2.5907e-08	1.81934e-06	26.7161	CpG
chr1	54676595	+	7.10504e-11	1.53636e-08	36.2653	CpG
chr1	54842018	+	9.53542e-07	3.23209e-05	-25.4336	CpG
chr1	54905817	+	3.56738e-15	4.81841e-12	-39.0089	CpG
chr1	55103903	+	1.61434e-05	0.000298388	27.4622	CpG
chr1	55104100	-	3.51603e-07	1.46027e-05	38.5444	CpG
chr1	57480037	-	1.82929e-06	5.41025e-05	-28.1552	CpG
chr1	58087227	-	2.07961e-09	2.35989e-07	-32.4038	CpG
chr1	58722465	-	2.88608e-05	0.00046826	-34.2391	CpG
chr1	59484440	-	6.34475e-06	0.000144283	25.6057	CpG
chr1	59484487	-	4.58683e-05	0.000669387	26.7168	CpG
chr1	60735384	-	1.81623e-07	8.64051e-06	-31.2357	CpG
chr1	61076073	+	7.13022e-15	8.30648e-12	-44.7279	CpG
chr1	61397730	+	4.41667e-14	3.8265e-11	-49.0644	CpG
chr1	61417963	+	1.91387e-07	9.01041e-06	-39.2964	CpG
chr1	61529689	+	1.73897e-12	7.50311e-10	-48.6012	CpG
chr1	62157915	+	2.11328e-08	1.54802e-06	-33.3493	CpG
chr1	62158201	-	1.67588e-05	0.000307129	-27.6421	CpG
chr1	62612162	+	5.47485e-09	5.21491e-07	-32.1978	CpG
chr1	62771798	-	1.38803e-07	6.95972e-06	-40.5851	CpG
chr1	64092452	+	1.05404e-06	3.49532e-05	31.8252	CpG
chr1	64338340	-	6.59078e-05	0.000885333	29.9043	CpG
chr1	64600730	+	4.41599e-08	2.78807e-06	-32.8972	CpG
chr1	64735715	+	4.87578e-06	0.000117151	-36.2376	CpG
chr1	64957486	-	1.08914e-06	3.58846e-05	-25.5409	CpG
chr1	64975880	+	6.40008e-05	0.00086567	27.0728	CpG
chr1	69606703	-	8.80814e-12	2.82928e-09	34.3137	CpG
chr1	71250334	+	2.07181e-12	8.6992e-10	-29.4888	CpG
chr1	71414695	-	9.58587e-07	3.24629e-05	-30.3134	CpG
chr1	71414706	-	9.44819e-11	1.94136e-08	-36.9765	CpG
chr1	71576073	+	7.26653e-07	2.60355e-05	28.8824	CpG
chr1	71838085	-	2.92506e-05	0.000473271	-27.7306	CpG
chr1	71877210	+	1.11742e-06	3.66509e-05	-33.4795	CpG
chr1	71941808	-	1.45193e-06	4.50682e-05	-29.8035	CpG
chr1	72233146	+	1.18626e-07	6.11817e-06	28.3992	CpG
chr1	72481831	-	1.19665e-05	0.000236597	37.1242	CpG
chr1	72612496	-	2.3026e-07	1.04437e-05	-31.0125	CpG
chr1	72612524	-	3.29092e-06	8.61047e-05	-28.1746	CpG
chr1	72790380	-	3.70885e-09	3.78179e-07	-37.0791	CpG
chr1	72946313	-	1.34777e-10	2.58758e-08	-37.9711	CpG
chr1	73038237	+	1.86409e-05	0.000333652	-25.8586	CpG
chr1	73340088	+	4.88479e-10	7.32923e-08	-30.8629	CpG
chr1	73460351	-	1.62083e-05	0.000299301	-37.4169	CpG
chr1	73829097	+	3.34508e-07	1.40231e-05	-25.272	CpG
chr1	73839525	-	7.44866e-06	0.000163302	-35.1927	CpG
chr1	73938931	-	2.35939e-05	0.000400591	38.6866	CpG
chr1	73959816	-	3.63211e-11	9.02333e-09	-50.7	CpG
chr1	74027643	+	4.08632e-12	1.50783e-09	26.506	CpG
chr1	74036964	+	1.04413e-07	5.52361e-06	-34.5077	CpG
chr1	74095037	-	4.50939e-06	0.00011026	-29.3054	CpG
chr1	74208301	+	3.53929e-07	1.46816e-05	-31.3721	CpG
chr1	74227472	-	6.83613e-11	1.48857e-08	41.5005	CpG
chr1	74298818	-	9.06819e-08	4.94229e-06	27.8801	CpG
chr1	74299235	+	1.03899e-06	3.45491e-05	-31.1984	CpG
chr1	74793454	+	1.50188e-06	4.6324e-05	-39.7959	CpG
chr1	74793495	+	6.73878e-09	6.15444e-07	-55.4717	CpG
chr1	74800803	+	2.04058e-10	3.61947e-08	26.4095	CpG
chr1	74949750	+	2.55654e-08	1.79899e-06	41.3222	CpG
chr1	75361898	-	3.46807e-05	0.000539359	-25.5579	CpG
chr1	75375647	-	1.10645e-08	9.22969e-07	25.6367	CpG
chr1	75382383	+	4.88601e-06	0.000117333	-27.907	CpG
chr1	75421813	+	5.94612e-09	5.56113e-07	-25.2747	CpG
chr1	75443663	-	2.93336e-05	0.000474338	-25.0863	CpG
chr1	75484577	-	1.25288e-05	0.000245143	-27.0417	CpG
chr1	75556895	-	3.03974e-06	8.09054e-05	29.9991	CpG
chr1	75556928	-	5.23119e-05	0.000740901	25.9187	CpG
chr1	76027386	+	1.81155e-10	3.29024e-08	27.563	CpG
chr1	76076324	-	5.32446e-08	3.23786e-06	-36.2069	CpG
chr1	76340994	+	1.16281e-05	0.000231407	38.125	CpG
chr1	76976032	+	8.22927e-06	0.000176443	-26.145	CpG
chr1	77412453	-	3.80395e-05	0.000579576	-38.3578	CpG
chr1	78189768	-	2.05797e-08	1.51516e-06	28.0489	CpG
chr1	79760250	-	1.70063e-06	5.11153e-05	38.1129	CpG
chr1	79995069	-	3.75911e-05	0.000574259	-26.2275	CpG
chr1	79999044	-	3.51629e-16	7.1241e-13	-52.315	CpG
chr1	80053746	+	8.16855e-06	0.000175424	-32.7485	CpG
chr1	80377581	+	1.6356e-10	3.03221e-08	26.7442	CpG
chr1	81737279	+	3.26862e-09	3.41018e-07	29.3883	CpG
chr1	82973873	+	3.54692e-08	2.33426e-06	-28.3975	CpG
chr1	85987756	-	7.50456e-06	0.000164202	-35	CpG
chr1	86046006	+	1.73125e-08	1.31743e-06	25.3731	CpG
chr1	86311237	+	1.27332e-13	9.11844e-11	30.5646	CpG
chr1	86313447	+	6.84161e-11	1.48927e-08	-26.8301	CpG
chr1	86313562	-	2.54182e-05	0.000424601	-25.5385	CpG
chr1	86313576	-	5.02881e-05	0.000718571	-25.4969	CpG
chr1	86313591	-	1.39937e-06	4.37789e-05	-29.625	CpG
chr1	86314068	-	3.64405e-09	3.72445e-07	30.3474	CpG
chr1	86314078	-	7.99148e-07	2.80658e-05	27.3435	CpG
chr1	86472370	-	5.17893e-08	3.17065e-06	35.5193	CpG
chr1	86481345	-	1.1193e-06	3.66981e-05	-31.3251	CpG
chr1	86502376	+	4.65381e-06	0.000113024	25.7177	CpG
chr1	87147890	-	1.79777e-05	0.0003243	-29.4737	CpG
chr1	87157794	-	1.07549e-08	9.02648e-07	-28.5185	CpG
chr1	87183626	+	4.48801e-06	0.000109847	26.989	CpG
chr1	87186306	+	1.64527e-07	7.99152e-06	30.7146	CpG
chr1	87186462	-	6.59544e-07	2.4101e-05	-28.0574	CpG
chr1	87197470	-	5.11722e-12	1.80942e-09	-32.6033	CpG
chr1	87852694	+	1.12834e-05	0.00022612	-32.1678	CpG
chr1	88404270	-	7.63852e-06	0.000166535	-25.1682	CpG
chr1	88446987	-	8.0735e-07	2.82883e-05	35.879	CpG
chr1	88510137	-	1.21424e-05	0.000239269	-28.1609	CpG
chr1	88577597	+	1.27139e-09	1.59659e-07	-30.1996	CpG
chr1	88590991	-	1.38557e-07	6.95059e-06	-30.3977	CpG
chr1	88636352	-	2.05068e-05	0.000359457	-32.215	CpG
chr1	88669333	+	7.72204e-08	4.35036e-06	-48.5649	CpG
chr1	88689990	+	3.19483e-07	1.35218e-05	-30.0886	CpG
chr1	88690200	+	6.97841e-15	8.17957e-12	-35.2047	CpG
chr1	89144182	-	2.52802e-11	6.70419e-09	-29.5224	CpG
chr1	89144241	-	3.81784e-12	1.43415e-09	-29.6995	CpG
chr1	89144250	-	7.27733e-11	1.56945e-08	-27.1488	CpG
chr1	89246154	-	2.96076e-08	2.01981e-06	-36.9863	CpG
chr1	89457717	+	8.78422e-14	6.6791e-11	36.7215	CpG
chr1	89526888	-	4.72551e-09	4.62888e-07	-35.1478	CpG
chr1	89557525	-	4.1846e-14	3.67424e-11	-39.4303	CpG
chr1	89672282	+	2.78682e-10	4.69462e-08	29.0598	CpG
chr1	89738905	+	9.81569e-08	5.25573e-06	-39.014	CpG
chr1	89784767	+	3.42247e-08	2.26929e-06	-33.4412	CpG
chr1	89784807	+	6.42702e-09	5.92883e-07	-32.0486	CpG
chr1	89784831	+	3.23687e-08	2.17107e-06	-33.9506	CpG
chr1	89849606	-	2.56477e-08	1.80439e-06	-28.9157	CpG
chr1	89849636	-	4.63619e-08	2.89765e-06	-28.0488	CpG
chr1	89887628	-	2.24226e-15	3.23631e-12	28.0576	CpG
chr1	89919505	-	1.86675e-07	8.82746e-06	-36.6197	CpG
chr1	89993163	+	8.28243e-12	2.68554e-09	-31.3549	CpG
chr1	89993175	+	4.92528e-10	7.37133e-08	-29.2169	CpG
chr1	90050430	+	1.95534e-07	9.17189e-06	-27.3059	CpG
chr1	90160406	+	5.58252e-09	5.28813e-07	-31.0339	CpG
chr1	90160434	+	2.36478e-06	6.6323e-05	-25.1205	CpG
chr1	90202364	+	3.04167e-10	5.03764e-08	-31.4401	CpG
chr1	90339749	+	5.075e-11	1.18456e-08	-38.4181	CpG
chr1	90428693	+	1.51182e-08	1.18401e-06	36.6471	CpG
chr1	90428840	+	3.4634e-06	8.96049e-05	-36.5961	CpG
chr1	90476676	+	1.04304e-07	5.51872e-06	25.581	CpG
chr1	90631795	+	6.78376e-06	0.000151968	42.8571	CpG
chr1	90822354	+	3.06036e-20	2.67183e-16	-26.5387	CpG
chr1	91020129	+	2.00229e-09	2.29128e-07	-48.2661	CpG
chr1	91108699	-	1.15816e-08	9.55201e-07	33.395	CpG
chr1	91145063	+	1.23554e-11	3.73168e-09	-36.779	CpG
chr1	91145070	+	4.92298e-06	0.000118006	-34.4722	CpG
chr1	91145077	+	3.50724e-05	0.000543991	-31.9233	CpG
chr1	91313206	-	5.15592e-09	4.95818e-07	-39.6168	CpG
chr1	91313319	+	4.22142e-05	0.000628343	25.6162	CpG
chr1	91338558	-	7.45524e-06	0.000163419	-28.1345	CpG
chr1	91344659	+	3.20295e-08	2.15306e-06	-31.3181	CpG
chr1	91344676	+	2.19967e-06	6.26458e-05	-27.2925	CpG
chr1	91344890	+	2.5723e-08	1.8091e-06	-26.1829	CpG
chr1	91345023	-	1.45127e-07	7.22183e-06	32.5	CpG
chr1	91685917	+	3.94529e-09	3.97626e-07	52.8205	CpG
chr1	91729420	+	3.98611e-09	4.01027e-07	-44.9463	CpG
chr1	91800485	-	6.60698e-06	0.000149026	-27.253	CpG
chr1	91838354	-	4.57899e-16	8.86425e-13	-46.6555	CpG
chr1	91865725	-	1.55933e-08	1.2122e-06	-37.2992	CpG
chr1	92202924	+	6.15992e-09	5.72371e-07	32.6169	CpG
chr1	92202983	+	6.40448e-06	0.000145363	27.5456	CpG
chr1	92202999	+	8.02531e-08	4.48827e-06	33.0467	CpG
chr1	92224796	-	4.11499e-05	0.000615819	-25.4085	CpG
chr1	92418830	-	5.36377e-06	0.000126308	-37.0147	CpG
chr1	92835770	-	4.49994e-05	0.00065948	27.891	CpG
chr1	92844561	-	4.68693e-05	0.000680753	28.0702	CpG
chr1	92881849	+	8.2571e-08	4.59109e-06	-29.6592	CpG
chr1	92980110	-	4.86236e-05	0.000700401	27.6907	CpG
chr1	92988303	+	1.00024e-09	1.30821e-07	-41.1907	CpG
chr1	93070642	-	1.79414e-05	0.000323781	34.4621	CpG
chr1	93124302	-	2.86574e-09	3.05933e-07	40.2742	CpG
chr1	93161573	+	1.86397e-07	8.81872e-06	-46.7036	CpG
chr1	94136873	-	1.30763e-13	9.32323e-11	29.1667	CpG
chr1	94248367	-	7.34997e-09	6.6083e-07	-33.9357	CpG
chr1	94857513	-	2.05376e-08	1.5124e-06	27.6254	CpG
chr1	95309296	-	1.78932e-07	8.52994e-06	-26.5815	CpG
chr1	97337916	+	1.02994e-05	0.000210682	-33.2589	CpG
chr1	97571251	-	1.4985e-07	7.41502e-06	-26.9385	CpG
chr1	97980827	+	7.39793e-05	0.00096748	30.2801	CpG
chr1	103214759	+	3.08965e-05	0.000494171	-25.142	CpG
chr1	104070772	+	3.38101e-05	0.000529188	26.5432	CpG
chr1	104862261	+	6.25136e-11	1.38957e-08	-25.2198	CpG
chr1	106170674	+	1.94244e-11	5.41775e-09	-36.8932	CpG
chr1	106734617	+	1.11635e-06	3.66213e-05	-26.1444	CpG
chr1	106774203	+	1.69521e-12	7.34833e-10	-46.4789	CpG
chr1	109007669	+	2.09279e-05	0.000365182	26.2454	CpG
chr1	114393477	-	8.86292e-06	0.000187133	29.8244	CpG
chr1	114576865	-	5.55992e-12	1.93553e-09	-45.5056	CpG
chr1	116519262	+	3.79614e-08	2.46642e-06	-33.0483	CpG
chr1	117844455	-	2.32029e-10	4.02692e-08	-33.216	CpG
chr1	118497947	+	1.02757e-08	8.71192e-07	-28.7362	CpG
chr1	118497990	+	8.33834e-08	4.62803e-06	-32.4786	CpG
chr1	118700813	+	1.52674e-09	1.84525e-07	-29.809	CpG
chr1	118840232	-	1.96541e-08	1.45787e-06	-25.8951	CpG
chr1	118984672	+	7.68891e-05	0.000996599	30.5263	CpG
chr1	119064825	+	3.40411e-07	1.42248e-05	-29.6007	CpG
chr1	119077201	-	2.42859e-11	6.49064e-09	34.3771	CpG
chr1	119077295	+	3.63809e-06	9.30975e-05	-29.4198	CpG
chr1	119166321	+	1.54863e-06	4.74629e-05	-25.5826	CpG
chr1	119329256	-	1.19663e-05	0.000236597	-25.4737	CpG
chr1	119428099	+	6.49075e-07	2.37889e-05	-31.0832	CpG
chr1	119428131	+	1.73414e-06	5.18956e-05	33.5052	CpG
chr1	119487709	+	1.08081e-05	0.000218697	-29.4671	CpG
chr1	119902956	+	1.54189e-06	4.72921e-05	-28.5525	CpG
chr1	120176446	+	4.14178e-07	1.66319e-05	-32.6947	CpG
chr1	120342911	-	8.9203e-07	3.06222e-05	-25.417	CpG
chr1	120371786	+	1.01036e-09	1.31934e-07	-26.1897	CpG
chr1	120385140	+	2.44629e-07	1.09724e-05	-35.7734	CpG
chr1	120385162	+	2.1697e-08	1.57871e-06	-39.35	CpG
chr1	120385177	+	2.15897e-06	6.16994e-05	-36.5393	CpG
chr1	120469149	-	3.23298e-05	0.000511802	-27.2833	CpG
chr1	120644366	-	8.24065e-10	1.12242e-07	30.9776	CpG
chr1	120698958	-	4.59492e-05	0.000670301	-28.583	CpG
chr1	121053849	-	5.55966e-07	2.10347e-05	-28.6004	CpG
chr1	121445735	-	5.23199e-11	1.21382e-08	-27.1331	CpG
chr1	121551830	+	2.68718e-06	7.3421e-05	27.8729	CpG
chr1	121844524	-	1.85318e-07	8.77789e-06	34.5665	CpG
chr1	122266759	-	1.09899e-14	1.19894e-11	36.1267	CpG
chr1	125470074	+	8.61689e-08	4.75592e-06	-34.5364	CpG
chr1	125681113	-	2.60851e-10	4.45366e-08	45.708	CpG
chr1	125730030	-	4.97929e-05	0.000713419	-25.059	CpG
chr1	125886430	-	1.01454e-07	5.40213e-06	-25.7239	CpG
chr1	126377175	+	7.81981e-07	2.75965e-05	-30.8642	CpG
chr1	126508940	-	8.46685e-09	7.43022e-07	31.8448	CpG
chr1	126677427	-	1.58286e-11	4.57725e-09	-49.4167	CpG
chr1	127203835	+	3.87439e-16	7.6362e-13	-55.6113	CpG
chr1	127355803	+	1.27446e-05	0.000248211	-34.2278	CpG
chr1	128589754	+	4.62394e-13	2.58048e-10	-40.9749	CpG
chr1	128687506	-	1.70277e-11	4.85303e-09	-34.4707	CpG
chr1	128806476	-	3.50462e-08	2.31178e-06	25.4938	CpG
chr1	129829577	+	8.41608e-10	1.14266e-07	37.5902	CpG
chr1	130731717	-	3.261e-06	8.55037e-05	-29.3932	CpG
chr1	130854476	+	1.55691e-07	7.6518e-06	28.8012	CpG
chr1	130877994	+	2.39625e-09	2.64737e-07	-25.4992	CpG
chr1	131020796	-	6.19354e-07	2.29147e-05	-27.0357	CpG
chr1	131209918	-	1.06832e-05	0.000216728	32.2319	CpG
chr1	131275306	-	1.66839e-06	5.03483e-05	-27.5074	CpG
chr1	132335949	+	1.21064e-05	0.00023874	-28.2538	CpG
chr1	132345695	-	1.47401e-12	6.62725e-10	-38.8116	CpG
chr1	132538982	+	2.64389e-07	1.16692e-05	-28.1955	CpG
chr1	132568269	-	4.50792e-06	0.000110232	-35.3641	CpG
chr1	132819593	+	4.03267e-05	0.00060631	-35.7778	CpG
chr1	133076980	+	3.05972e-09	3.22316e-07	-38.4356	CpG
chr1	133168506	+	4.35479e-05	0.000643238	26.4681	CpG
chr1	133215909	+	4.98452e-05	0.000714009	-31.1111	CpG
chr1	133329445	-	2.144e-07	9.86046e-06	-26.25	CpG
chr1	133394484	+	4.66415e-07	1.8307e-05	-27.072	CpG
chr1	133452160	+	2.16652e-10	3.80355e-08	-33.046	CpG
chr1	133486869	-	2.73902e-06	7.44816e-05	-32.7757	CpG
chr1	133757174	+	1.28756e-05	0.000250068	-27.9424	CpG
chr1	133826216	-	2.37548e-06	6.65745e-05	30.8562	CpG
chr1	133826232	-	6.31339e-09	5.83557e-07	32.5017	CpG
chr1	133856251	-	3.37099e-05	0.00052805	32.6564	CpG
chr1	133860133	-	9.84891e-13	4.73141e-10	41.1689	CpG
chr1	133860224	-	4.02114e-06	0.00010075	36.8182	CpG
chr1	134188639	+	4.04816e-06	0.000101279	-34.8626	CpG
chr1	134217446	+	1.3583e-07	6.8406e-06	28.7339	CpG
chr1	134290194	+	3.02328e-09	3.19148e-07	-31.5569	CpG
chr1	134292694	-	1.527e-05	0.000285767	28.4527	CpG
chr1	134298735	+	7.52553e-06	0.000164594	28.6613	CpG
chr1	134299196	+	2.00112e-11	5.55293e-09	-33.4466	CpG
chr1	134997613	-	9.80979e-08	5.25396e-06	-29.195	CpG
chr1	134998314	+	1.41506e-09	1.73787e-07	-25.2497	CpG
chr1	134998386	-	2.26028e-13	1.45421e-10	50.4368	CpG
chr1	134998388	-	6.53765e-10	9.26781e-08	45.7929	CpG
chr1	135024926	-	2.28398e-06	6.4534e-05	-25.3953	CpG
chr1	135085043	+	2.53906e-08	1.79016e-06	-38.9117	CpG
chr1	135283859	+	2.38846e-08	1.7035e-06	31.0811	CpG
chr1	135325054	+	6.28083e-05	0.000853455	29.8118	CpG
chr1	135358775	+	2.57531e-08	1.81082e-06	-45.5665	CpG
chr1	135510731	-	1.18007e-10	2.32305e-08	-29.7972	CpG
chr1	135664108	-	6.96556e-08	4.01183e-06	-28.2907	CpG
chr1	135686560	+	9.28133e-11	1.91258e-08	54.475	CpG
chr1	135741119	-	6.11861e-07	2.26856e-05	34.8064	CpG
chr1	135755585	-	6.45888e-05	0.000872031	-31.8153	CpG
chr1	135797169	-	4.04403e-08	2.59824e-06	-27.9235	CpG
chr1	135959001	+	2.22313e-10	3.87997e-08	-28.1644	CpG
chr1	136041941	-	1.86826e-07	8.83331e-06	34.0665	CpG
chr1	136050942	-	3.47774e-10	5.58271e-08	31.079	CpG
chr1	136362840	+	1.65174e-05	0.000303754	-29.6992	CpG
chr1	136440335	+	3.6045e-07	1.48981e-05	-25.3656	CpG
chr1	136440347	+	6.49316e-10	9.21443e-08	-29.6664	CpG
chr1	136440393	+	5.52777e-11	1.26445e-08	-33.4299	CpG
chr1	136440454	+	4.23435e-05	0.000629782	-32.8283	CpG
chr1	136460253	-	4.15935e-10	6.43463e-08	-45.2495	CpG
chr1	136576858	-	4.88703e-10	7.32939e-08	-41.7803	CpG
chr1	136579831	-	1.41143e-07	7.05857e-06	-25.319	CpG
chr1	136657745	+	2.57233e-10	4.39995e-08	34.7953	CpG
chr1	136675590	+	4.74986e-09	4.64854e-07	-31.5789	CpG
chr1	136974413	+	3.59033e-09	3.67934e-07	-33.0099	CpG
chr1	137083452	-	2.05679e-07	9.5489e-06	29.8046	CpG
chr1	137527074	-	9.08934e-06	0.000190813	-37.602	CpG
chr1	139170180	+	1.13238e-08	9.40115e-07	30.9442	CpG
chr1	140301763	-	4.31726e-05	0.000639083	-29.3582	CpG
chr1	140312138	+	1.92346e-12	8.15884e-10	-27.907	CpG
chr1	142709511	+	2.57442e-06	7.09789e-05	25.1701	CpG
chr1	143392033	+	2.88058e-07	1.24742e-05	-26.8107	CpG
chr1	144586204	+	3.31768e-07	1.39297e-05	30.303	CpG
chr1	148550158	+	2.97719e-09	3.15303e-07	29.0434	CpG
chr1	151028765	-	9.57983e-09	8.22621e-07	36.0656	CpG
chr1	151087339	+	3.43386e-09	3.54797e-07	-47.3993	CpG
chr1	152130770	+	1.41979e-06	4.42714e-05	-26.8605	CpG
chr1	152130822	+	2.63108e-08	1.84072e-06	-32.1078	CpG
chr1	152437504	-	3.68891e-08	2.40923e-06	-27.6062	CpG
chr1	152473167	-	3.40832e-08	2.26267e-06	-35.1351	CpG
chr1	152729637	-	1.69287e-07	8.17207e-06	32.3636	CpG
chr1	153052036	+	5.19944e-10	7.70389e-08	-45.3964	CpG
chr1	153052218	-	4.03176e-05	0.000606189	-28.7464	CpG
chr1	153052290	-	8.29664e-07	2.88948e-05	-34.2979	CpG
chr1	153185342	+	5.39199e-07	2.0541e-05	-27.0605	CpG
chr1	153354011	-	4.21701e-12	1.54505e-09	-43.9151	CpG
chr1	153354034	-	6.37359e-10	9.08062e-08	-39.522	CpG
chr1	153354054	-	1.99009e-06	5.78847e-05	-30.2754	CpG
chr1	153776066	+	1.40539e-05	0.000267716	-27.5534	CpG
chr1	153776090	+	1.16766e-09	1.48781e-07	-36.5211	CpG
chr1	153856502	-	7.03856e-07	2.53818e-05	-25.311	CpG
chr1	153915465	-	4.63252e-05	0.000674472	-26.7062	CpG
chr1	154204911	+	4.30416e-06	0.000106241	32.5513	CpG
chr1	154204934	+	1.13117e-09	1.44976e-07	34.0451	CpG
chr1	154299567	-	1.62002e-07	7.8971e-06	-29.2664	CpG
chr1	154414005	+	1.26929e-07	6.46066e-06	-29.9603	CpG
chr1	155047428	+	6.90697e-05	0.000917705	25.0992	CpG
chr1	155244127	-	3.73187e-08	2.43266e-06	-28.6154	CpG
chr1	155530623	+	5.07173e-05	0.000723404	42.2027	CpG
chr1	155777751	+	1.60312e-06	4.87846e-05	-39.2424	CpG
chr1	155805754	+	4.61221e-07	1.81581e-05	-30.7589	CpG
chr1	156378206	+	4.03032e-10	6.29936e-08	30.6405	CpG
chr1	156779533	+	9.21297e-09	7.97238e-07	-32.3709	CpG
chr1	157055449	+	1.81653e-06	5.3813e-05	33.4446	CpG
chr1	157055727	-	2.45054e-08	1.74035e-06	-30.2092	CpG
chr1	157084844	-	4.62738e-08	2.89353e-06	-50.3611	CpG
chr1	157516823	+	1.9147e-06	5.60945e-05	29.3714	CpG
chr1	157891429	+	8.88587e-11	1.84853e-08	-36.1111	CpG
chr1	158251341	-	1.51863e-10	2.85512e-08	25.0884	CpG
chr1	158291781	-	9.27447e-08	5.02784e-06	26.1278	CpG
chr1	159022196	+	1.21899e-08	9.95299e-07	-30.4321	CpG
chr1	159036268	+	2.56381e-12	1.02865e-09	-37.1134	CpG
chr1	159232408	+	7.48194e-10	1.03544e-07	-25.5306	CpG
chr1	159724700	+	2.73708e-10	4.63437e-08	-28.5907	CpG
chr1	159923290	+	5.48161e-15	6.65941e-12	26.5957	CpG
chr1	160043759	+	2.46314e-06	6.85161e-05	-34.1154	CpG
chr1	160044164	-	1.66857e-10	3.0776e-08	45.3192	CpG
chr1	160092660	-	1.72333e-08	1.31318e-06	37.5	CpG
chr1	160335172	-	7.73481e-07	2.73711e-05	-25.6295	CpG
chr1	160867564	-	5.67644e-12	1.9677e-09	-36.7716	CpG
chr1	161020134	-	2.77073e-05	0.000453663	-32.8571	CpG
chr1	161207135	-	8.30035e-06	0.000177596	25.8187	CpG
chr1	161395322	-	7.20109e-08	4.11479e-06	-32.6144	CpG
chr1	161726300	+	2.36411e-08	1.69094e-06	-45.9341	CpG
chr1	161734947	+	5.4869e-06	0.000128599	-25.9851	CpG
chr1	161735056	+	4.11329e-09	4.11949e-07	-41.5154	CpG
chr1	161735061	+	7.02894e-06	0.000156093	-31.6552	CpG
chr1	162295658	-	3.15788e-06	8.33797e-05	-26.677	CpG
chr1	162938533	+	2.50884e-10	4.30829e-08	-26.9032	CpG
chr1	164159336	+	4.11823e-06	0.00010263	-32.278	CpG
chr1	164321667	+	1.52871e-09	1.84652e-07	-25.5682	CpG
chr1	165323373	+	2.71783e-09	2.93602e-07	40.3846	CpG
chr1	165323398	+	2.45248e-12	9.95616e-10	50.9804	CpG
chr1	165346744	+	2.06358e-10	3.65397e-08	-48.0114	CpG
chr1	165585074	-	4.62934e-08	2.8942e-06	-36.5079	CpG
chr1	165617303	+	1.07302e-07	5.6494e-06	39.4737	CpG
chr1	165645799	+	6.18978e-08	3.64812e-06	-26.2295	CpG
chr1	166016482	+	1.67201e-10	3.08219e-08	-39.5537	CpG
chr1	166088914	+	1.15698e-07	5.9971e-06	-36.3317	CpG
chr1	166088930	+	3.6979e-08	2.41413e-06	-37.282	CpG
chr1	166125583	+	1.93279e-07	9.0844e-06	-26.462	CpG
chr1	166131565	-	7.07905e-05	0.000935227	26.5583	CpG
chr1	166183217	-	9.60879e-07	3.2527e-05	27.1169	CpG
chr1	166365898	-	6.39576e-05	0.000865229	27.4704	CpG
chr1	166365911	-	1.87605e-07	8.86242e-06	45.49	CpG
chr1	166408520	+	1.6428e-05	0.000302493	-34.5855	CpG
chr1	167245754	-	5.27492e-05	0.000745669	-27.6316	CpG
chr1	167245774	-	4.30193e-09	4.28408e-07	-38.5283	CpG
chr1	167251653	-	6.18969e-08	3.64812e-06	-38.1279	CpG
chr1	167251663	-	7.43125e-08	4.2197e-06	-31.1782	CpG
chr1	167465248	+	3.42872e-05	0.000534644	-29.0148	CpG
chr1	167515747	+	6.31431e-06	0.000143766	-34.8837	CpG
chr1	167556072	+	5.78656e-16	1.08478e-12	-49.6491	CpG
chr1	167945818	+	2.17442e-07	9.97549e-06	-28.294	CpG
chr1	168049010	-	3.249e-07	1.36969e-05	-44.6406	CpG
chr1	168049051	-	5.7778e-05	0.000799214	-34.7917	CpG
chr1	169235068	+	5.1297e-07	1.97295e-05	-29.6738	CpG
chr1	170328473	+	1.66904e-05	0.000306157	-25.5061	CpG
chr1	170328617	-	2.19379e-16	4.75478e-13	-31.3221	CpG
chr1	171160081	+	3.7424e-10	5.91872e-08	-30.399	CpG
chr1	171160128	+	2.90879e-07	1.25705e-05	-27.1493	CpG
chr1	171185519	+	1.64192e-08	1.26241e-06	-28.3951	CpG
chr1	171185581	+	2.11494e-09	2.39249e-07	-43.28	CpG
chr1	171279796	+	1.37257e-05	0.0002629	-42.6948	CpG
chr1	171284888	+	8.73281e-07	3.01149e-05	-31.7778	CpG
chr1	171409065	+	5.09205e-08	3.12596e-06	-28.8687	CpG
chr1	171658927	-	1.14089e-09	1.45883e-07	-31.6903	CpG
chr1	171885681	-	3.26658e-05	0.000515795	-27.2031	CpG
chr1	171916216	-	2.26257e-06	6.40549e-05	-25.4159	CpG
chr1	171940902	-	1.25343e-07	6.39291e-06	25.2336	CpG
chr1	172078908	+	1.84809e-08	1.38725e-06	-30.3143	CpG
chr1	172292762	+	1.36672e-06	4.29927e-05	27.6915	CpG
chr1	172405581	-	9.48807e-06	0.000197506	25.4883	CpG
chr1	172532464	+	6.87902e-05	0.000914858	26.8828	CpG
chr1	175883734	-	7.57601e-06	0.000165521	-31.1765	CpG
chr1	176077911	+	2.82141e-07	1.227e-05	25.3319	CpG
chr1	176078058	-	2.07717e-06	5.99103e-05	-35.523	CpG
chr1	177281922	-	1.38848e-12	6.29914e-10	-30.4303	CpG
chr1	177572738	+	7.14803e-07	2.56928e-05	-28.2373	CpG
chr1	178107581	-	1.1416e-08	9.45615e-07	-32.2125	CpG
chr1	178821060	+	2.83895e-05	0.000462314	-28.1352	CpG
chr1	178911584	-	6.92497e-08	3.9948e-06	-39.8758	CpG
chr1	178911592	-	9.26607e-07	3.15997e-05	-35.0905	CpG
chr1	178911649	-	8.60492e-09	7.53718e-07	-38.7698	CpG
chr1	178911657	-	9.67634e-09	8.28978e-07	-42.6932	CpG
chr1	178919481	+	1.12193e-10	2.23276e-08	30.598	CpG
chr1	178919521	+	4.19592e-15	5.44203e-12	38.9774	CpG
chr1	178919549	+	1.1825e-14	1.27722e-11	39.5338	CpG
chr1	179043820	-	7.95764e-08	4.45998e-06	-37.1981	CpG
chr1	179475910	+	3.17852e-09	3.32843e-07	-44.076	CpG
chr1	179647057	+	5.4245e-09	5.17375e-07	37.9001	CpG
chr1	180296232	-	1.46916e-07	7.29695e-06	25.3325	CpG
chr1	180401905	-	2.07839e-06	5.99321e-05	28.5528	CpG
chr1	180520642	-	6.48042e-10	9.20368e-08	-43.7485	CpG
chr1	180598326	+	1.48772e-07	7.36949e-06	25.6584	CpG
chr1	180977611	-	2.8823e-17	8.5471e-14	30.4348	CpG
chr1	181257347	+	9.24385e-08	5.01653e-06	26.7563	CpG
chr1	181257454	-	2.80237e-07	1.22011e-05	-29.6382	CpG
chr1	181420001	+	7.01377e-07	2.53176e-05	-33.8601	CpG
chr1	181627342	+	1.02016e-13	7.58008e-11	-43.1367	CpG
chr1	182074166	+	9.36162e-11	1.92541e-08	28.3907	CpG
chr1	182102195	+	2.4924e-18	1.02911e-14	-58.43	CpG
chr1	182389175	+	3.3808e-05	0.000529167	-30.4262	CpG
chr1	182496409	-	1.14185e-05	0.000228146	-25.1419	CpG
chr1	182597658	+	2.24886e-11	6.10281e-09	-27.4936	CpG
chr1	182758104	+	6.56454e-10	9.29178e-08	36.8932	CpG
chr1	183252639	-	4.98692e-05	0.000714227	-26.0738	CpG
chr1	183662930	-	5.83927e-13	3.09207e-10	-41.8013	CpG
chr1	184040209	-	5.19089e-05	0.000736439	-28.0868	CpG
chr1	184216138	-	1.72052e-06	5.15848e-05	-30.5956	CpG
chr1	184254865	-	4.70251e-09	4.6112e-07	32.4675	CpG
chr1	184727393	+	1.06623e-08	8.96375e-07	39.0932	CpG
chr1	184727411	+	9.0562e-06	0.000190308	34.6753	CpG
chr1	184729589	-	5.4426e-10	7.99157e-08	-27.2109	CpG
chr1	184810609	-	1.16753e-08	9.61224e-07	-38.8889	CpG
chr1	184827229	+	1.20744e-07	6.20391e-06	-31.4708	CpG
chr1	184827290	+	2.2745e-09	2.53778e-07	-42.4658	CpG
chr1	184843170	+	2.14735e-05	0.000372488	-29.5803	CpG
chr1	184851787	+	3.07141e-07	1.31057e-05	-33.3735	CpG
chr1	184912380	-	2.64503e-11	6.98327e-09	-46.2215	CpG
chr1	185249892	-	4.56648e-15	5.74262e-12	27.4252	CpG
chr1	185284804	-	2.71704e-07	1.19255e-05	-28.7074	CpG
chr1	185329258	-	1.41036e-11	4.16676e-09	37.7049	CpG
chr1	185670047	+	2.11219e-06	6.0705e-05	-25.1981	CpG
chr1	185680852	+	5.53136e-06	0.00012945	25.084	CpG
chr1	185945822	+	8.07174e-09	7.14305e-07	-25.0915	CpG
chr1	186240905	+	7.39708e-05	0.000967428	-26.1775	CpG
chr1	186908878	-	6.53147e-07	2.39114e-05	-34.7081	CpG
chr1	186988130	-	6.39665e-05	0.000865278	27.4648	CpG
chr1	187225942	+	4.66568e-19	2.5365e-15	-39.1111	CpG
chr1	187225968	+	2.19336e-07	1.00443e-05	-26.3315	CpG
chr1	187608352	-	5.2954e-05	0.000747737	27.4482	CpG
chr1	187705364	-	1.35959e-11	4.03536e-09	-36.5921	CpG
chr1	187917945	+	2.91752e-05	0.00047234	-25.0667	CpG
chr1	187997409	+	9.66321e-11	1.97486e-08	-36.1388	CpG
chr1	188060755	-	2.82615e-05	0.000460703	-36.4651	CpG
chr1	188215330	+	1.19946e-11	3.64633e-09	-38.8328	CpG
chr1	188381453	-	7.04334e-06	0.000156339	-25.8562	CpG
chr1	188696998	-	8.44558e-10	1.14572e-07	-39.2214	CpG
chr1	188903371	+	2.38139e-07	1.07314e-05	-47.3842	CpG
chr1	188903427	+	8.09865e-07	2.83581e-05	32.7273	CpG
chr1	189037780	+	3.53339e-19	2.02204e-15	-38.8538	CpG
chr1	189212687	-	7.20478e-10	1.00291e-07	-25.1373	CpG
chr1	189224995	-	1.42222e-08	1.1266e-06	27.3813	CpG
chr1	189619386	+	1.48711e-05	0.000279942	26.1587	CpG
chr1	189619445	+	1.98304e-06	5.77249e-05	37.3062	CpG
chr1	189787134	+	8.04678e-09	7.12386e-07	-30.9659	CpG
chr1	189810983	+	4.13968e-13	2.38363e-10	-27.2678	CpG
chr1	189834295	-	3.3053e-08	2.20657e-06	-32.4986	CpG
chr1	189834330	-	1.41861e-07	7.08581e-06	-26.4478	CpG
chr1	189834341	-	3.87477e-07	1.57891e-05	-28.4385	CpG
chr1	189849712	+	1.07946e-09	1.39383e-07	47.3756	CpG
chr1	189849999	+	6.34601e-06	0.000144302	31.8866	CpG
chr1	189859025	+	2.75881e-10	4.66083e-08	-36.3636	CpG
chr1	189859039	+	2.33888e-06	6.57578e-05	-33.5561	CpG
chr1	189946333	-	8.96353e-09	7.79e-07	-44.1675	CpG
chr1	190091758	+	2.45648e-11	6.55713e-09	-30.7142	CpG
chr1	190091779	+	2.81776e-08	1.94257e-06	-29.8808	CpG
chr1	190091964	-	3.95386e-07	1.60303e-05	-25.1993	CpG
chr1	190142343	+	6.76746e-05	0.000903411	-31.0688	CpG
chr1	190259770	+	3.07656e-06	8.16455e-05	35.3202	CpG
chr1	190275354	-	6.93172e-08	3.99658e-06	-36.9188	CpG
chr1	190287919	+	2.58979e-12	1.03652e-09	-35.3327	CpG
chr1	190287943	+	2.51515e-06	6.96392e-05	-27.5718	CpG
chr1	190532771	-	6.78284e-08	3.92322e-06	25.8476	CpG
chr1	190536764	+	2.41058e-08	1.71664e-06	31.9444	CpG
chr1	190694725	-	5.23876e-07	2.00709e-05	27.5116	CpG
chr1	190724698	+	4.68367e-09	4.59411e-07	37.2689	CpG
chr1	191275445	-	9.03902e-07	3.0937e-05	-40.6495	CpG
chr1	191342321	+	1.95534e-09	2.24852e-07	-46.5986	CpG
chr1	191649021	+	8.73369e-08	4.80656e-06	30.8333	CpG
chr1	192333951	+	2.69662e-13	1.67865e-10	-45.5937	CpG
chr1	192505666	+	8.47536e-23	1.9747e-18	-35.1351	CpG
chr1	193156512	+	6.55391e-08	3.81295e-06	28.1863	CpG
chr1	193160854	+	9.15759e-09	7.93392e-07	-35.9375	CpG
chr1	193539393	-	2.91555e-06	7.82352e-05	-39.6825	CpG
chr10	3516764	-	3.76455e-05	0.00057493	-26.486	CpG
chr10	3758168	-	1.12755e-07	5.88147e-06	-42.8658	CpG
chr10	4102768	+	3.94493e-09	3.97626e-07	-39.1304	CpG
chr10	4267082	-	3.90336e-06	9.84033e-05	-29.4697	CpG
chr10	4599035	+	2.0158e-06	5.84742e-05	31.4826	CpG
chr10	4599044	+	3.6375e-08	2.38185e-06	37.7193	CpG
chr10	4599048	+	7.81278e-06	0.000169406	31.2589	CpG
chr10	4599074	+	2.89003e-06	7.76909e-05	30.6154	CpG
chr10	4621241	+	1.05756e-05	0.000215041	-29.585	CpG
chr10	4711341	-	1.01113e-11	3.16528e-09	39.8858	CpG
chr10	5426418	-	1.0987e-11	3.39702e-09	-49.3552	CpG
chr10	7063385	+	5.78372e-08	3.4566e-06	-31.25	CpG
chr10	7269203	+	8.12285e-08	4.53388e-06	32.684	CpG
chr10	7585931	-	5.06404e-05	0.00072248	30.1519	CpG
chr10	7599771	+	4.20876e-09	4.20156e-07	-27.6316	CpG
chr10	7725640	-	2.06295e-08	1.51797e-06	46.6056	CpG
chr10	7839940	-	1.04041e-08	8.80001e-07	44.2757	CpG
chr10	7970607	+	2.01202e-14	1.97384e-11	-52.6836	CpG
chr10	8189056	-	1.69073e-06	5.08905e-05	-28.7493	CpG
chr10	8661600	-	9.11381e-08	4.96011e-06	-32.4571	CpG
chr10	8716555	-	2.86993e-06	7.72301e-05	-29.0877	CpG
chr10	9229192	-	3.94218e-09	3.97497e-07	-27.5083	CpG
chr10	9550361	-	6.3756e-07	2.34474e-05	-27.488	CpG
chr10	9770523	+	6.82879e-07	2.47776e-05	-28.4955	CpG
chr10	10271507	-	6.90657e-09	6.27625e-07	-29.7872	CpG
chr10	10370579	-	2.62022e-07	1.15898e-05	-49.2271	CpG
chr10	11175941	+	9.63746e-06	0.000199863	-35.0274	CpG
chr10	11456705	+	1.08861e-07	5.71533e-06	41.8485	CpG
chr10	11555425	+	1.06408e-10	2.14077e-08	-28.0347	CpG
chr10	12376743	+	1.63775e-07	7.96393e-06	-25.5933	CpG
chr10	12397977	-	2.36082e-10	4.08963e-08	-28.1685	CpG
chr10	12466155	-	1.03681e-10	2.09346e-08	28.2123	CpG
chr10	12665002	-	6.36321e-11	1.41151e-08	-38.3375	CpG
chr10	13016904	+	6.82199e-05	0.00090921	25.4155	CpG
chr10	13090938	-	1.20629e-07	6.19901e-06	27.7429	CpG
chr10	13090968	-	4.58506e-07	1.80738e-05	25.942	CpG
chr10	13090973	-	9.06008e-08	4.93944e-06	27.5925	CpG
chr10	13090981	-	2.36941e-08	1.69417e-06	28.2818	CpG
chr10	13136229	-	2.3742e-06	6.65444e-05	-28.1381	CpG
chr10	14058430	+	4.56137e-17	1.28821e-13	-30.1724	CpG
chr10	14058582	-	1.56062e-05	0.000290692	-26.8919	CpG
chr10	14131613	-	1.17916e-05	0.000233969	30.7943	CpG
chr10	17509627	+	2.36761e-06	6.63893e-05	25.1333	CpG
chr10	17656778	+	1.96762e-08	1.45918e-06	-25.7898	CpG
chr10	18390413	+	3.88603e-08	2.51456e-06	34.2857	CpG
chr10	18592241	-	2.5779e-08	1.81206e-06	37.4886	CpG
chr10	18913988	+	5.8461e-05	0.000806691	-30.314	CpG
chr10	19987800	-	1.90888e-06	5.59568e-05	27.6561	CpG
chr10	19995834	-	9.25044e-09	7.99526e-07	-38.8436	CpG
chr10	20205382	-	2.92071e-06	7.83478e-05	-26.4542	CpG
chr10	20492370	+	3.32495e-09	3.45625e-07	25.6061	CpG
chr10	20517752	+	2.73217e-06	7.43278e-05	-28.109	CpG
chr10	20991185	-	1.15715e-06	3.76725e-05	-28.3873	CpG
chr10	21055431	-	1.99262e-07	9.32197e-06	-32.9696	CpG
chr10	21455060	+	2.82171e-07	1.227e-05	-32.6395	CpG
chr10	21858150	-	2.72506e-08	1.89206e-06	-36.8345	CpG
chr10	21881727	+	1.38696e-07	6.95646e-06	25.6555	CpG
chr10	21998963	-	8.01289e-11	1.6978e-08	-38.769	CpG
chr10	22857960	+	1.59322e-07	7.79734e-06	-26.1984	CpG
chr10	22857961	-	9.64901e-10	1.27422e-07	-27.2597	CpG
chr10	23058742	-	2.19454e-15	3.17831e-12	-25.851	CpG
chr10	23237309	+	2.14614e-05	0.000372337	-26.5635	CpG
chr10	24286296	+	8.79137e-11	1.83413e-08	-26.0274	CpG
chr10	24928382	+	1.16031e-06	3.77482e-05	30.3708	CpG
chr10	25242988	-	9.00777e-11	1.86793e-08	50.3704	CpG
chr10	25271333	-	3.67491e-06	9.38151e-05	-30.2935	CpG
chr10	25299293	-	4.84168e-10	7.27626e-08	-29.1514	CpG
chr10	25885793	+	4.31026e-06	0.000106356	-40.3564	CpG
chr10	26149361	-	2.18371e-06	6.22699e-05	30.1128	CpG
chr10	26314069	-	6.72212e-07	2.4483e-05	-30.4555	CpG
chr10	27990928	+	8.83831e-07	3.04031e-05	-31.5439	CpG
chr10	29493724	-	1.62415e-06	4.93097e-05	-29.3226	CpG
chr10	29727492	-	3.70964e-12	1.39971e-09	-26.641	CpG
chr10	30423824	-	5.6143e-11	1.28015e-08	-30.9942	CpG
chr10	31568105	-	8.51291e-07	2.95251e-05	29.7181	CpG
chr10	31703262	+	5.94871e-16	1.10565e-12	43.6409	CpG
chr10	34257846	+	7.51178e-09	6.7269e-07	-26.7118	CpG
chr10	36698465	-	1.53978e-18	6.8803e-15	-69.4444	CpG
chr10	37172689	-	7.52865e-08	4.2635e-06	-39.5455	CpG
chr10	39563932	+	3.23789e-06	8.50241e-05	26.9323	CpG
chr10	39986827	+	6.15317e-12	2.10499e-09	32.7564	CpG
chr10	40034072	+	1.56073e-08	1.213e-06	-37.4654	CpG
chr10	40034101	+	1.89181e-10	3.39996e-08	-42.0991	CpG
chr10	40350978	-	1.86747e-06	5.49926e-05	-31.087	CpG
chr10	40998870	-	9.71982e-07	3.28279e-05	-28.4125	CpG
chr10	41151295	-	1.05448e-07	5.56932e-06	27.0588	CpG
chr10	41476196	+	1.85744e-08	1.3925e-06	-27.5299	CpG
chr10	41694561	-	2.17645e-10	3.81379e-08	44.5734	CpG
chr10	41963766	-	8.75165e-10	1.18012e-07	-27.2924	CpG
chr10	42135739	+	1.43971e-07	7.17471e-06	-35.0327	CpG
chr10	42251179	+	4.02373e-06	0.000100798	-25.0213	CpG
chr10	42274130	+	8.13785e-06	0.000174897	-26.3636	CpG
chr10	42365107	-	4.17622e-19	2.30889e-15	-48.29	CpG
chr10	42365253	-	4.11237e-10	6.39227e-08	-33.1011	CpG
chr10	42644532	+	4.14234e-07	1.66331e-05	-28.5263	CpG
chr10	43559654	+	3.39317e-09	3.51483e-07	30.2983	CpG
chr10	43559719	-	2.11619e-05	0.000368346	28.938	CpG
chr10	44174269	-	8.69937e-07	3.00186e-05	30.1096	CpG
chr10	44224290	+	3.09755e-05	0.000495165	-30.1262	CpG
chr10	44842136	-	2.30203e-05	0.000392977	-25.034	CpG
chr10	45045669	+	4.04898e-08	2.60065e-06	26.3798	CpG
chr10	45230128	-	1.65408e-07	8.02417e-06	43.8414	CpG
chr10	45350318	-	6.3777e-08	3.73407e-06	-34.7339	CpG
chr10	46375461	+	5.69478e-12	1.97196e-09	30.8282	CpG
chr10	47760558	-	2.91254e-06	7.81748e-05	28.5141	CpG
chr10	47933898	-	7.24453e-07	2.5971e-05	-28.139	CpG
chr10	49764151	+	5.03574e-11	1.17792e-08	30.1324	CpG
chr10	54062966	-	3.47092e-07	1.44531e-05	-27.2487	CpG
chr10	54421867	+	1.25111e-05	0.00024487	-26.9288	CpG
chr10	55108506	+	7.52707e-06	0.000164622	-26.49	CpG
chr10	55605373	+	8.05772e-07	2.82406e-05	37.9899	CpG
chr10	56686111	+	3.13761e-09	3.29087e-07	-48.6608	CpG
chr10	56944705	-	1.04384e-05	0.00021296	-29.3561	CpG
chr10	58644820	-	4.03262e-07	1.62858e-05	-30.4963	CpG
chr10	58659118	-	5.30579e-14	4.40381e-11	-30.2654	CpG
chr10	58672649	+	5.86572e-16	1.09334e-12	46.6667	CpG
chr10	58760124	-	4.88279e-07	1.89666e-05	25.2747	CpG
chr10	58856442	-	4.04144e-08	2.59709e-06	-29.1136	CpG
chr10	58921810	-	5.89852e-06	0.00013624	-32.6478	CpG
chr10	59091752	-	1.75176e-07	8.39875e-06	-27.7849	CpG
chr10	59265421	-	3.61743e-13	2.12416e-10	-35.131	CpG
chr10	59622730	-	5.83083e-11	1.32035e-08	-31.2102	CpG
chr10	60047341	+	8.76849e-07	3.02206e-05	-31.6088	CpG
chr10	60303492	-	6.80626e-06	0.00015233	33.3333	CpG
chr10	60411317	-	3.27713e-15	4.46334e-12	-27.4356	CpG
chr10	60526003	+	1.47523e-08	1.1601e-06	-30.3444	CpG
chr10	60579209	+	7.62862e-06	0.000166414	-28.8557	CpG
chr10	60579310	+	9.91735e-11	2.01241e-08	-41.4869	CpG
chr10	60579324	+	4.89654e-10	7.33842e-08	-33.6373	CpG
chr10	60579331	+	6.35762e-10	9.06776e-08	-33.4962	CpG
chr10	60596185	-	1.42147e-07	7.09737e-06	29.8321	CpG
chr10	60634392	+	1.62429e-12	7.10228e-10	-31.7172	CpG
chr10	60686044	+	3.05575e-05	0.000490007	-35.2657	CpG
chr10	60691844	+	8.11015e-08	4.52834e-06	45.4344	CpG
chr10	60691902	-	3.2851e-08	2.19697e-06	30.4878	CpG
chr10	60722586	-	1.19221e-05	0.000235919	25.3314	CpG
chr10	60764831	+	2.28023e-05	0.000390021	-27.8677	CpG
chr10	60793166	+	1.6987e-09	2.00914e-07	-32.5	CpG
chr10	60793395	-	1.91179e-09	2.20864e-07	-48.7997	CpG
chr10	60801879	+	2.19538e-08	1.59343e-06	30.2532	CpG
chr10	60801989	-	5.15431e-07	1.98032e-05	29.6476	CpG
chr10	60828650	+	5.18988e-06	0.000123039	-30.2464	CpG
chr10	60828659	+	4.88878e-06	0.000117385	-30.0336	CpG
chr10	60857998	+	8.43641e-08	4.67173e-06	-25.7143	CpG
chr10	60985460	-	2.51954e-06	6.97342e-05	-30.7292	CpG
chr10	61006242	-	3.16676e-10	5.19266e-08	-25.5536	CpG
chr10	61051538	+	5.92435e-06	0.000136679	-27.828	CpG
chr10	61053585	+	4.59402e-13	2.57037e-10	-45.8293	CpG
chr10	61195485	+	5.1145e-07	1.9678e-05	-29.1188	CpG
chr10	61285638	-	3.50156e-08	2.31046e-06	-35.0415	CpG
chr10	61400184	-	1.82354e-09	2.12744e-07	-34.1706	CpG
chr10	61614270	-	4.70655e-10	7.11415e-08	37.4717	CpG
chr10	61752025	+	2.52807e-12	1.01869e-09	-31.8086	CpG
chr10	61752115	-	2.74202e-06	7.45444e-05	-28.3843	CpG
chr10	61820081	+	8.95562e-11	1.85889e-08	-37.2826	CpG
chr10	61943534	+	1.14343e-07	5.94339e-06	36.4764	CpG
chr10	62024353	-	9.26546e-07	3.15992e-05	-28.0112	CpG
chr10	62098169	+	3.53847e-07	1.468e-05	-31.5096	CpG
chr10	62193935	-	3.61429e-05	0.000556856	-27.4157	CpG
chr10	62276033	+	8.16805e-07	2.85476e-05	-35.068	CpG
chr10	62276047	+	8.94699e-06	0.000188547	-32.0503	CpG
chr10	62401710	+	5.70875e-07	2.14805e-05	25.6788	CpG
chr10	62506293	+	7.82396e-06	0.000169592	-30.9893	CpG
chr10	62509243	-	1.96124e-14	1.92983e-11	-46.1129	CpG
chr10	62509270	-	4.69174e-06	0.000113704	-28.1149	CpG
chr10	62669510	+	1.67397e-06	5.04956e-05	29.3099	CpG
chr10	62729614	+	1.64971e-07	8.00716e-06	-39.5761	CpG
chr10	62890955	+	6.53733e-07	2.39302e-05	-32.2053	CpG
chr10	62947743	+	3.52626e-07	1.46368e-05	-26.8725	CpG
chr10	62958925	-	6.0701e-06	0.000139354	-33.9357	CpG
chr10	63416530	+	2.39122e-09	2.64348e-07	-26.4155	CpG
chr10	64040245	-	1.6174e-14	1.64825e-11	-40.4762	CpG
chr10	65263330	+	1.43976e-08	1.13741e-06	-25.8333	CpG
chr10	65912790	-	8.96993e-14	6.78865e-11	34.6315	CpG
chr10	66492066	-	3.46431e-05	0.000538865	-33.882	CpG
chr10	66756036	-	4.00095e-06	0.00010034	35.2366	CpG
chr10	66815060	-	1.48279e-12	6.66216e-10	-45.5686	CpG
chr10	66885582	+	5.47697e-07	2.0793e-05	-25.0794	CpG
chr10	66995635	+	4.4701e-05	0.00065611	-28.9975	CpG
chr10	67010572	-	3.04651e-10	5.04311e-08	-25.5291	CpG
chr10	67045771	+	2.60642e-05	0.00043281	31.4706	CpG
chr10	67056957	-	4.21147e-13	2.41644e-10	-30.2439	CpG
chr10	67297490	+	2.75282e-07	1.20441e-05	-27.9557	CpG
chr10	67297515	+	1.5545e-07	7.64339e-06	-28.605	CpG
chr10	67505933	-	6.03838e-10	8.68817e-08	-32.8257	CpG
chr10	67698155	+	2.24741e-10	3.91919e-08	26.552	CpG
chr10	67782605	-	8.31453e-06	0.000177856	25.7714	CpG
chr10	67799063	+	3.17358e-12	1.23164e-09	-42.6297	CpG
chr10	67819677	-	1.35441e-05	0.000260147	-37.1985	CpG
chr10	67909577	+	3.39006e-10	5.477e-08	-28.3019	CpG
chr10	67929251	-	7.44801e-08	4.2259e-06	-33.5454	CpG
chr10	67994325	+	6.93266e-06	0.00015446	36.5414	CpG
chr10	68042110	-	1.76401e-06	5.25748e-05	-25.1123	CpG
chr10	68074462	-	4.21161e-06	0.000104395	37.3238	CpG
chr10	68345151	+	5.44815e-08	3.29745e-06	-31.0974	CpG
chr10	68346754	-	1.6484e-05	0.000303328	36.0991	CpG
chr10	68395462	-	3.29065e-09	3.42933e-07	-26.3889	CpG
chr10	69130912	-	4.60998e-05	0.000672029	-32.8515	CpG
chr10	69778488	-	2.93632e-07	1.26685e-05	-29.1064	CpG
chr10	69962467	-	3.37097e-05	0.00052805	-30.6926	CpG
chr10	69989866	+	6.07832e-07	2.25691e-05	-25.5355	CpG
chr10	69989899	+	4.53733e-08	2.84958e-06	-26.466	CpG
chr10	70223056	+	2.0638e-09	2.34889e-07	-25.7369	CpG
chr10	70223066	+	8.8138e-08	4.84003e-06	-26.4355	CpG
chr10	70223068	+	5.26957e-10	7.7954e-08	-29.6352	CpG
chr10	70228438	+	7.93782e-11	1.68625e-08	-41.5467	CpG
chr10	70228443	+	2.90593e-05	0.000470837	-27.8871	CpG
chr10	70291698	-	4.89888e-07	1.90167e-05	33.4887	CpG
chr10	70292274	-	3.65901e-11	9.07632e-09	-27.7778	CpG
chr10	70341883	-	1.16465e-08	9.5934e-07	-44.0299	CpG
chr10	70521687	-	2.23645e-05	0.000384418	-27.9162	CpG
chr10	70534712	-	1.19372e-05	0.000236152	26.5227	CpG
chr10	70552723	+	1.00776e-06	3.37602e-05	-27.2229	CpG
chr10	70967352	-	9.51138e-09	8.17961e-07	-27.2959	CpG
chr10	71049612	+	4.3823e-05	0.000646268	-31.9068	CpG
chr10	71119620	-	1.8192e-05	0.000327216	-34.6243	CpG
chr10	71119635	-	6.6675e-08	3.86783e-06	-49.8084	CpG
chr10	71119657	-	5.7055e-05	0.000791462	-37.1341	CpG
chr10	72175148	+	2.136e-10	3.75957e-08	-37.3303	CpG
chr10	72761441	+	1.69417e-05	0.000309767	34.574	CpG
chr10	74925647	-	3.1372e-07	1.33376e-05	28.125	CpG
chr10	74979147	-	1.39162e-08	1.10877e-06	51.9274	CpG
chr10	75029632	-	4.48938e-08	2.8255e-06	-54.4402	CpG
chr10	75032881	-	2.75053e-06	7.47111e-05	-28.1464	CpG
chr10	75097369	+	6.54434e-05	0.000880523	33.3472	CpG
chr10	75097542	-	3.63643e-05	0.000559562	-25.4863	CpG
chr10	75145246	-	1.33508e-07	6.74133e-06	27.828	CpG
chr10	75145315	-	1.52644e-05	0.000285683	25.2965	CpG
chr10	75147292	-	6.15867e-12	2.10577e-09	-32.3223	CpG
chr10	75165468	-	2.11486e-15	3.09349e-12	-27.9834	CpG
chr10	75313542	-	1.32946e-06	4.20905e-05	-34.9427	CpG
chr10	75560821	-	2.25515e-13	1.45234e-10	-42.8947	CpG
chr10	75694782	+	1.43277e-08	1.13326e-06	-40.9878	CpG
chr10	75708560	+	8.96347e-07	3.07445e-05	39.4815	CpG
chr10	75744594	-	2.60513e-05	0.000432684	25.5844	CpG
chr10	75859146	+	3.6391e-05	0.000559859	-29.6701	CpG
chr10	75893864	-	7.35576e-10	1.01993e-07	-27.2933	CpG
chr10	75967594	-	1.40155e-11	4.14292e-09	-52.0012	CpG
chr10	76071318	+	6.76317e-05	0.000903023	26.5326	CpG
chr10	76649108	-	3.76821e-05	0.000575393	-31.2464	CpG
chr10	76684231	-	8.52987e-16	1.47998e-12	-29.2864	CpG
chr10	76840478	+	2.39233e-05	0.000404949	26.1419	CpG
chr10	76840764	-	5.37647e-06	0.000126534	-27.5388	CpG
chr10	76961425	+	8.89637e-15	1.00586e-11	28.5714	CpG
chr10	76964284	+	1.24715e-05	0.000244234	26.7659	CpG
chr10	77021802	+	9.81432e-07	3.30871e-05	-25.1596	CpG
chr10	77134794	+	1.73831e-06	5.19917e-05	-30.4753	CpG
chr10	77134957	-	4.09047e-06	0.000102094	-36.0476	CpG
chr10	77198170	+	4.88338e-09	4.75142e-07	-41.5441	CpG
chr10	77238096	-	3.22014e-05	0.000510389	28.4755	CpG
chr10	77251436	-	2.65161e-11	6.99382e-09	-32.9078	CpG
chr10	77548905	-	3.70985e-06	9.45111e-05	-32.7762	CpG
chr10	77569140	-	1.14025e-06	3.72461e-05	35.6232	CpG
chr10	77607723	-	1.84904e-08	1.3878e-06	-26.6295	CpG
chr10	77664477	+	9.30482e-11	1.91552e-08	50.3903	CpG
chr10	77664519	+	7.39294e-09	6.63757e-07	56.9311	CpG
chr10	77664526	+	1.11175e-05	0.000223605	44.1362	CpG
chr10	78086609	+	8.07449e-06	0.000173861	-34.4979	CpG
chr10	78086628	+	4.12141e-09	4.12479e-07	-49.7251	CpG
chr10	78273767	+	6.37961e-11	1.41432e-08	25.7532	CpG
chr10	78392476	+	2.07451e-12	8.70336e-10	-34.5949	CpG
chr10	78392884	-	2.53381e-10	4.34545e-08	25.1766	CpG
chr10	78425169	-	4.77948e-12	1.70571e-09	-32.8805	CpG
chr10	78520448	+	6.8723e-13	3.5554e-10	54.386	CpG
chr10	78520461	+	2.9542e-07	1.27248e-05	27.4194	CpG
chr10	78520472	+	4.17406e-08	2.66652e-06	40.3226	CpG
chr10	78592536	-	8.98376e-14	6.79124e-11	31.5277	CpG
chr10	78630193	-	5.99807e-10	8.64346e-08	-33.4414	CpG
chr10	79417322	+	3.79865e-09	3.85827e-07	27.2727	CpG
chr10	79540244	+	6.99758e-06	0.000155577	-25.081	CpG
chr10	79540312	+	5.81e-09	5.4626e-07	-32.2265	CpG
chr10	79540332	-	1.90992e-06	5.59772e-05	-30.3808	CpG
chr10	79540342	-	1.45395e-08	1.14599e-06	-35.8496	CpG
chr10	79638309	-	9.87816e-09	8.43167e-07	-33.3389	CpG
chr10	79664585	+	1.51961e-05	0.000284724	-31.3953	CpG
chr10	79665014	-	7.03998e-05	0.000931343	25.3388	CpG
chr10	79694244	+	4.28894e-07	1.71105e-05	37.2564	CpG
chr10	79701454	-	5.00032e-09	4.84209e-07	-28.5254	CpG
chr10	79716204	+	1.67759e-11	4.79382e-09	26.2136	CpG
chr10	79768048	-	6.49286e-30	1.05896e-24	33.7593	CpG
chr10	79807684	-	2.54428e-09	2.78357e-07	-48.1481	CpG
chr10	79822749	+	1.72234e-05	0.000313747	29.0117	CpG
chr10	79881217	-	1.89766e-05	0.000338214	34.5401	CpG
chr10	79892115	+	5.75307e-08	3.44249e-06	26.2818	CpG
chr10	79910604	+	9.61541e-09	8.24891e-07	30.4604	CpG
chr10	79919126	-	2.90499e-11	7.52348e-09	-28.125	CpG
chr10	79921968	-	6.47684e-05	0.000873835	-27.7273	CpG
chr10	79935569	-	2.45913e-11	6.56152e-09	37.8008	CpG
chr10	79937252	-	3.50185e-12	1.33508e-09	26.6667	CpG
chr10	79950713	-	2.71693e-11	7.12124e-09	38.5714	CpG
chr10	79959481	+	7.91067e-10	1.08306e-07	-37.7539	CpG
chr10	79986323	+	1.45093e-08	1.14402e-06	29.5877	CpG
chr10	80051480	-	1.38891e-06	4.35143e-05	-29.8411	CpG
chr10	80172117	-	2.64829e-05	0.000438157	-33.7965	CpG
chr10	80194708	+	3.33407e-10	5.40883e-08	-26.4729	CpG
chr10	80197098	+	1.49919e-05	0.000281791	37.6596	CpG
chr10	80197270	-	4.8512e-05	0.000699163	-25.3885	CpG
chr10	80197490	-	2.53496e-05	0.000423672	-33.097	CpG
chr10	80200789	-	5.11553e-15	6.29675e-12	-30.9859	CpG
chr10	80204454	+	1.01076e-16	2.53765e-13	44.4745	CpG
chr10	80304804	-	4.02472e-05	0.00060538	27.5493	CpG
chr10	80304997	-	6.00712e-05	0.000824155	32.385	CpG
chr10	80305195	+	1.78456e-07	8.51571e-06	-42.2222	CpG
chr10	80311991	+	3.17695e-05	0.000505052	-46.6202	CpG
chr10	80312004	+	3.54214e-05	0.000548297	-27.027	CpG
chr10	80325752	-	1.02118e-17	3.50632e-14	-52.9206	CpG
chr10	80334007	+	6.02601e-06	0.000138546	-27.6789	CpG
chr10	80334129	-	5.63837e-06	0.000131459	28.7618	CpG
chr10	80395071	-	1.08116e-06	3.56748e-05	-27.2727	CpG
chr10	80503655	+	8.12942e-08	4.53716e-06	-28.2086	CpG
chr10	80511806	+	2.00646e-22	4.22251e-18	54.9583	CpG
chr10	80606126	-	1.09805e-05	0.000221382	-30.014	CpG
chr10	80849687	+	1.43776e-08	1.13603e-06	31.2334	CpG
chr10	80849811	-	5.15565e-19	2.77971e-15	-35.5072	CpG
chr10	80873694	-	1.01951e-05	0.000209016	27.5815	CpG
chr10	80995072	-	2.40427e-14	2.29313e-11	30.3797	CpG
chr10	81002810	+	2.77594e-05	0.000454323	27.5439	CpG
chr10	81022648	-	2.97495e-05	0.000479887	-25.1263	CpG
chr10	81043040	+	2.03175e-05	0.000356907	25.7923	CpG
chr10	81043222	+	4.01919e-10	6.28789e-08	-26.7606	CpG
chr10	81080481	-	1.1811e-05	0.000234253	27.7589	CpG
chr10	81082685	-	6.70438e-06	0.000150688	-25.3947	CpG
chr10	81091785	-	1.08938e-06	3.58882e-05	-34.1721	CpG
chr10	81092903	+	6.25512e-09	5.78991e-07	64.7661	CpG
chr10	81219185	-	2.91353e-06	7.81842e-05	-28.6842	CpG
chr10	81230174	+	8.07392e-11	1.70794e-08	-25.0659	CpG
chr10	81233176	-	1.27363e-07	6.47969e-06	-31.9444	CpG
chr10	81281591	+	1.02186e-06	3.41081e-05	30.0087	CpG
chr10	81284681	+	1.93391e-06	5.65634e-05	-40.6207	CpG
chr10	81306390	+	1.76465e-07	8.44503e-06	36.1351	CpG
chr10	81326857	+	6.19093e-06	0.00014154	-26.864	CpG
chr10	81326909	-	4.68058e-05	0.000680011	28.2081	CpG
chr10	81346771	-	1.91628e-08	1.42743e-06	-34.4262	CpG
chr10	81367520	-	1.98427e-10	3.53592e-08	32.8659	CpG
chr10	81385868	-	5.33488e-09	5.10394e-07	27.5862	CpG
chr10	81474836	+	5.55323e-08	3.34456e-06	-35.1565	CpG
chr10	81812296	-	2.89939e-07	1.25407e-05	-35.6225	CpG
chr10	81812320	-	6.89043e-05	0.000916007	-26.4224	CpG
chr10	81812358	-	3.05909e-07	1.30694e-05	-39.6473	CpG
chr10	82808397	-	3.62719e-06	9.28699e-05	30.2591	CpG
chr10	82884645	+	4.16262e-06	0.000103478	-38.845	CpG
chr10	82971820	-	1.82315e-13	1.22998e-10	-33.4575	CpG
chr10	82996179	+	5.60376e-05	0.000781252	31.7763	CpG
chr10	83217582	+	4.50987e-07	1.78269e-05	-27.7518	CpG
chr10	83306333	-	4.57213e-09	4.5023e-07	-28.7774	CpG
chr10	83384161	+	2.30944e-06	6.50956e-05	-33.3733	CpG
chr10	83706763	-	2.26926e-21	2.79325e-17	-46.5554	CpG
chr10	84081952	-	2.55499e-16	5.44716e-13	-52.0161	CpG
chr10	84385796	+	7.06617e-07	2.54575e-05	33.8462	CpG
chr10	84392218	+	4.81414e-05	0.000694989	-41.7423	CpG
chr10	84411886	-	1.72021e-06	5.15779e-05	-26.5957	CpG
chr10	84727174	+	5.98445e-08	3.55151e-06	-26.6947	CpG
chr10	84866029	-	6.87076e-05	0.000914002	-31.9118	CpG
chr10	85182916	+	2.68494e-09	2.90868e-07	-40.3505	CpG
chr10	85271383	+	4.27899e-09	4.26384e-07	-39.2362	CpG
chr10	85448157	+	3.07462e-11	7.85981e-09	-44.3583	CpG
chr10	85608869	-	1.21127e-07	6.21968e-06	25.8236	CpG
chr10	85946683	+	3.68455e-07	1.5175e-05	-25.5353	CpG
chr10	86943273	+	3.066e-11	7.84701e-09	-45.0526	CpG
chr10	86943313	+	4.31141e-05	0.000638434	-30.087	CpG
chr10	87997737	-	2.50034e-05	0.000419315	-25.3077	CpG
chr10	88229099	-	5.8775e-08	3.50139e-06	-32.3216	CpG
chr10	88539559	-	1.27899e-12	5.86771e-10	-39.4947	CpG
chr10	89150830	-	7.20956e-05	0.00094834	-25.4228	CpG
chr10	89621556	-	1.12632e-17	3.8072e-14	-26.1828	CpG
chr10	89635393	-	4.33046e-10	6.65045e-08	-36.2974	CpG
chr10	89834446	+	8.92491e-12	2.85694e-09	28.6885	CpG
chr10	90718282	-	2.26091e-07	1.02908e-05	-28.2326	CpG
chr10	90729583	+	2.12277e-07	9.78699e-06	35.0855	CpG
chr10	90874936	-	4.80403e-06	0.000115763	-35.2665	CpG
chr10	90880296	+	2.38326e-06	6.67436e-05	-30.6202	CpG
chr10	90976517	+	7.48538e-11	1.60585e-08	-40.6365	CpG
chr10	91313074	+	7.17884e-06	0.000158736	-33.2865	CpG
chr10	92080483	+	2.54555e-06	7.03048e-05	31.7733	CpG
chr10	92080742	-	9.14e-06	0.000191569	-25.8929	CpG
chr10	92462917	-	3.5294e-06	9.09582e-05	-40.3922	CpG
chr10	93355375	+	2.22468e-09	2.4912e-07	-31.1061	CpG
chr10	93559637	-	1.38285e-08	1.1034e-06	-32.6389	CpG
chr10	93644961	-	7.3843e-05	0.000966153	-26.8572	CpG
chr10	94137467	+	1.91504e-06	5.60995e-05	-36.597	CpG
chr10	94350856	+	2.18881e-05	0.000377952	35.1111	CpG
chr10	94351405	-	1.91121e-12	8.13331e-10	-37.3652	CpG
chr10	94953438	+	4.25647e-07	1.70056e-05	-29.8334	CpG
chr10	95016005	-	2.55189e-14	2.41626e-11	45.3488	CpG
chr10	95416501	+	7.29863e-05	0.000957335	25.2758	CpG
chr10	95565475	+	9.71854e-07	3.28253e-05	-42.5595	CpG
chr10	95769400	-	6.222e-07	2.29968e-05	-28.3711	CpG
chr10	96263549	+	5.05033e-09	4.88327e-07	-32.7571	CpG
chr10	96615274	+	5.42352e-08	3.28646e-06	-27.9308	CpG
chr10	98610667	+	2.97062e-13	1.81459e-10	-40.407	CpG
chr10	98967588	+	6.94407e-08	4.00264e-06	-28.3337	CpG
chr10	99172360	-	5.45602e-07	2.07232e-05	-32.9997	CpG
chr10	99204354	-	3.9766e-12	1.47857e-09	41.7397	CpG
chr10	99242897	-	8.98379e-08	4.91106e-06	-32.159	CpG
chr10	99242901	-	1.29288e-05	0.000250892	-33.0796	CpG
chr10	99242911	-	4.94804e-14	4.17056e-11	-57.2619	CpG
chr10	99251258	-	6.09797e-13	3.20565e-10	-30.7211	CpG
chr10	99251294	-	6.48955e-20	4.92287e-16	-38.7816	CpG
chr10	99252624	-	2.10099e-07	9.70972e-06	-31.8565	CpG
chr10	99270630	+	1.62812e-05	0.000300366	-25.6606	CpG
chr10	99426899	+	3.44471e-08	2.28056e-06	-38.8294	CpG
chr10	99511961	+	6.21226e-05	0.000846424	32.549	CpG
chr10	99511979	-	6.14024e-06	0.000140652	-36.9844	CpG
chr10	102827338	+	1.07066e-05	0.000217128	-25.0761	CpG
chr10	103268686	+	1.35247e-06	4.26595e-05	27.5296	CpG
chr10	104139732	-	3.92626e-07	1.59471e-05	-31.0503	CpG
chr10	105425860	-	3.88179e-10	6.10072e-08	-26.4803	CpG
chr10	105519412	-	2.4855e-07	1.11115e-05	-29.675	CpG
chr10	107469106	-	1.7559e-05	0.000318261	-27.7211	CpG
chr10	107499892	+	4.22097e-07	1.68845e-05	29.7492	CpG
chr10	107594561	-	1.54543e-05	0.000288407	-30.6708	CpG
chr10	107594581	-	4.99376e-08	3.07604e-06	-34.0323	CpG
chr10	108301309	+	2.97347e-11	7.66432e-09	-29.6192	CpG
chr10	108301484	-	1.04075e-05	0.000212435	-27.8328	CpG
chr10	108338747	-	2.99457e-07	1.28611e-05	-28.2413	CpG
chr10	108338780	-	8.02375e-12	2.62121e-09	-25.7712	CpG
chr10	108448642	-	1.30102e-09	1.62598e-07	-38.5678	CpG
chr10	108448701	-	2.09528e-09	2.37436e-07	-32.1068	CpG
chr10	108455360	+	4.78305e-06	0.00011536	-30.7732	CpG
chr10	109665244	+	1.55277e-07	7.63603e-06	35.7744	CpG
chr10	109779363	-	7.81673e-18	2.78661e-14	-27.6881	CpG
chr10	110640983	+	4.31127e-07	1.71888e-05	-33.7284	CpG
chr10	111331954	+	1.04029e-05	0.000212369	-25.6667	CpG
chr10	111524925	-	7.21487e-10	1.00381e-07	-37.5106	CpG
chr10	111654535	-	8.43619e-06	0.000179974	-28.1833	CpG
chr10	111842657	-	7.44557e-08	4.22526e-06	-30.0085	CpG
chr10	111963312	-	8.27137e-09	7.29694e-07	-38.6364	CpG
chr10	111973931	-	6.42483e-11	1.42179e-08	-28.935	CpG
chr10	112004896	+	1.40931e-10	2.68596e-08	27.2351	CpG
chr10	112021685	+	4.40842e-06	0.000108311	-25.3968	CpG
chr10	112049725	+	5.43648e-05	0.000763093	-25.2939	CpG
chr10	115276288	-	5.66307e-06	0.000131871	-26.5902	CpG
chr10	115285115	-	8.04267e-07	2.81939e-05	25.1235	CpG
chr10	115556740	+	4.27672e-08	2.71671e-06	-32.9914	CpG
chr10	115806021	+	5.10585e-08	3.13355e-06	-34.6115	CpG
chr10	116177533	+	2.12413e-05	0.000369443	32.0548	CpG
chr10	116266954	-	2.89842e-13	1.77881e-10	41.9608	CpG
chr10	116331325	-	8.46539e-14	6.50491e-11	26.6667	CpG
chr10	116426033	-	1.34074e-11	3.98766e-09	-30.7971	CpG
chr10	116770367	+	6.12133e-06	0.000140332	35.5822	CpG
chr10	116934913	+	7.54729e-07	2.68348e-05	-32.381	CpG
chr10	116935067	-	5.56703e-05	0.000777344	-32.88	CpG
chr10	116963130	+	5.72867e-06	0.000133111	-33.9489	CpG
chr10	117173778	+	4.78065e-08	2.97114e-06	-33.0086	CpG
chr10	117215561	+	3.12845e-06	8.27232e-05	-37.9651	CpG
chr10	117252497	+	1.2282e-12	5.65062e-10	-44.6133	CpG
chr10	117390318	+	2.18219e-07	1.00022e-05	34.1551	CpG
chr10	117677830	-	4.02584e-17	1.16212e-13	-48.9167	CpG
chr10	117677842	-	8.4993e-15	9.71066e-12	-53.4549	CpG
chr10	117727911	+	2.23827e-11	6.07913e-09	-38.3297	CpG
chr10	117860619	+	2.63689e-05	0.00043668	-29.1955	CpG
chr10	118043939	-	4.22006e-08	2.68961e-06	30	CpG
chr10	118113681	-	6.46246e-07	2.37076e-05	-27.5107	CpG
chr10	118266526	+	1.96091e-16	4.36608e-13	27.5901	CpG
chr10	118407105	-	6.01455e-20	4.67117e-16	37.9374	CpG
chr10	118559051	+	5.28789e-07	2.02164e-05	-35.0583	CpG
chr10	118560760	+	4.52035e-08	2.84131e-06	-27.0732	CpG
chr10	118688179	-	4.78912e-05	0.00069222	-27.5962	CpG
chr10	118696910	-	4.13288e-11	1.00418e-08	-40.6851	CpG
chr10	118710787	+	1.53683e-05	0.000287171	26.8847	CpG
chr10	118711253	-	9.42468e-06	0.000196488	-25.4304	CpG
chr10	118711317	-	6.52615e-09	5.99401e-07	-30.7909	CpG
chr10	118716702	+	2.57468e-06	7.09801e-05	-35.2366	CpG
chr10	118716917	-	3.97866e-06	9.99079e-05	26.9863	CpG
chr10	118716931	-	7.35946e-06	0.000161808	27.8132	CpG
chr10	118854808	+	1.50457e-09	1.82343e-07	-34.4734	CpG
chr10	118883380	+	1.45324e-07	7.22834e-06	-37.9487	CpG
chr10	118883393	+	2.21644e-07	1.01301e-05	-38.2222	CpG
chr10	118970960	-	2.03297e-06	5.88645e-05	26.6898	CpG
chr10	119169111	+	1.11053e-06	3.64679e-05	-28.9313	CpG
chr10	119169130	+	6.13481e-07	2.274e-05	-37.6363	CpG
chr10	119169134	+	1.27327e-05	0.000248079	-32.1313	CpG
chr10	119169670	-	2.20125e-13	1.42324e-10	44.4301	CpG
chr10	119756291	-	8.40708e-10	1.14168e-07	-32.2913	CpG
chr10	119761863	-	1.61275e-07	7.87285e-06	-25.2606	CpG
chr10	119845157	+	3.48441e-12	1.33011e-09	-44.8385	CpG
chr10	119881848	-	4.31185e-16	8.39693e-13	55.6903	CpG
chr10	119984027	+	1.39562e-05	0.000266331	-32.0783	CpG
chr10	119986150	-	3.13193e-10	5.15312e-08	-27.1459	CpG
chr10	120035142	+	1.02801e-06	3.42713e-05	29.021	CpG
chr10	120035146	+	1.00173e-05	0.000206142	26.5805	CpG
chr10	120035148	+	2.39597e-14	2.28856e-11	34.6565	CpG
chr10	120035151	+	1.64993e-08	1.26753e-06	26.5935	CpG
chr10	120141877	+	1.17792e-05	0.000233778	-26.637	CpG
chr10	120410741	+	1.20251e-05	0.000237446	28.1495	CpG
chr10	120414754	+	6.22584e-07	2.30063e-05	26.3327	CpG
chr10	120432849	+	2.50926e-06	6.95085e-05	-30.9524	CpG
chr10	120600989	-	6.714e-05	0.000897854	-27.786	CpG
chr10	120601024	-	4.76599e-05	0.000689626	-27.1685	CpG
chr10	120601055	-	3.51843e-06	9.07224e-05	-31.1019	CpG
chr10	120647219	+	2.08059e-06	5.99821e-05	31.5226	CpG
chr10	120810390	-	6.69522e-07	2.44013e-05	27.3285	CpG
chr10	120873198	+	5.46749e-15	6.65465e-12	-60.3659	CpG
chr10	121160319	-	2.17901e-11	5.95287e-09	31.8318	CpG
chr10	121247114	+	1.04294e-05	0.00021281	30.4243	CpG
chr10	121247123	+	6.88254e-06	0.000153627	28.3502	CpG
chr10	121267170	-	6.88184e-11	1.49653e-08	32.4295	CpG
chr10	121351802	-	2.29533e-05	0.000392131	-31.4395	CpG
chr10	121431268	+	3.98582e-05	0.000600859	28.5668	CpG
chr10	121439314	+	6.41152e-08	3.74833e-06	-38.6781	CpG
chr10	121439641	-	1.99774e-06	5.80582e-05	-31.3131	CpG
chr10	121600978	-	4.91785e-06	0.000117927	25.2481	CpG
chr10	121699542	-	1.77647e-14	1.78573e-11	33.8164	CpG
chr10	121699602	-	4.55592e-10	6.93467e-08	35.0156	CpG
chr10	121734309	-	1.83257e-06	5.4189e-05	-28.6404	CpG
chr10	121777209	-	5.62302e-07	2.12228e-05	25.5755	CpG
chr10	122699024	-	7.08687e-09	6.40974e-07	-30.1786	CpG
chr10	122777118	-	5.63577e-05	0.000784524	-30.8079	CpG
chr10	122794397	-	7.18735e-08	4.10911e-06	-27.976	CpG
chr10	122939893	+	3.04224e-13	1.84452e-10	-37.9782	CpG
chr10	122939894	-	3.68975e-05	0.000565743	-29.2063	CpG
chr10	122963344	+	4.65693e-06	0.000113058	31.0096	CpG
chr10	123117336	+	2.63992e-07	1.16564e-05	-30.3689	CpG
chr10	123943146	-	3.89185e-06	9.81929e-05	-30.2074	CpG
chr10	125053559	+	1.69046e-06	5.08847e-05	29.8942	CpG
chr10	125275955	-	6.87069e-06	0.000153436	26.1085	CpG
chr10	125612310	+	3.25377e-10	5.30144e-08	-31.3632	CpG
chr10	125612468	-	1.49554e-07	7.40258e-06	28.8972	CpG
chr10	125916961	-	1.70363e-05	0.000311094	-30.6339	CpG
chr10	125933625	+	1.63006e-08	1.25611e-06	-33.3333	CpG
chr10	126142659	-	9.2553e-10	1.23451e-07	45.1261	CpG
chr10	126195927	-	3.98641e-09	4.01027e-07	41.8182	CpG
chr10	126645762	+	4.13244e-17	1.17726e-13	-43.4343	CpG
chr10	126691568	+	2.9226e-05	0.000472986	-28.3784	CpG
chr10	126691587	+	7.20842e-06	0.000159228	-31.9444	CpG
chr10	126872404	-	2.30868e-05	0.000393845	26.9979	CpG
chr10	126914044	+	1.10058e-07	5.76611e-06	-29.9737	CpG
chr10	127080605	+	4.38299e-06	0.0001078	33.5227	CpG
chr10	127090967	+	2.33819e-10	4.05258e-08	30.5836	CpG
chr10	127199796	-	1.59101e-11	4.59472e-09	-53.0426	CpG
chr10	127287668	-	7.23268e-06	0.000159602	-29.2236	CpG
chr10	127332496	-	8.30387e-09	7.31869e-07	38.6946	CpG
chr10	127332507	-	8.33069e-06	0.000178132	29.4935	CpG
chr10	127481583	+	5.83208e-10	8.45311e-08	-35.248	CpG
chr10	127513881	-	8.40417e-09	7.38658e-07	-30.4695	CpG
chr10	127527334	+	1.27479e-06	4.06474e-05	34.1147	CpG
chr10	127569320	+	2.0028e-07	9.35888e-06	-39.4561	CpG
chr10	127612546	+	9.53828e-10	1.26373e-07	-26.6338	CpG
chr10	127650634	+	6.50869e-07	2.38427e-05	-28.4749	CpG
chr10	127653380	+	1.68681e-08	1.2919e-06	-29.0284	CpG
chr10	127664315	+	6.80609e-11	1.48302e-08	34.721	CpG
chr10	128282966	+	4.63979e-09	4.55708e-07	-37.7632	CpG
chr10	128283610	-	3.61386e-06	9.26228e-05	-45.6323	CpG
chr10	128283616	-	6.22215e-11	1.38682e-08	-66.0287	CpG
chr10	128283623	-	1.84052e-13	1.23658e-10	-72.2727	CpG
chr10	128438286	-	7.03845e-06	0.000156246	31.2666	CpG
chr10	128445674	-	2.06052e-05	0.000360758	32.7404	CpG
chr10	128474557	+	9.56802e-09	8.22001e-07	36.8519	CpG
chr10	128516065	-	2.19859e-06	6.26259e-05	-27.6003	CpG
chr10	128532350	-	8.14065e-06	0.000174931	-32.4223	CpG
chr10	128590819	+	1.8867e-05	0.000336786	-29.714	CpG
chr10	128912094	+	9.84445e-08	5.26853e-06	41.322	CpG
chr10	129356937	-	4.51689e-06	0.000110435	-26.46	CpG
chr10	130444827	-	1.22404e-06	3.94145e-05	26.1348	CpG
chr11	3127214	+	2.09486e-10	3.70064e-08	-25.7898	CpG
chr11	3353372	-	2.61425e-09	2.84485e-07	-30.1299	CpG
chr11	3572567	-	2.17369e-09	2.44538e-07	25.6643	CpG
chr11	3863640	+	5.21365e-13	2.83178e-10	27.1605	CpG
chr11	4056024	+	6.52271e-06	0.000147533	30.2752	CpG
chr11	4096672	+	1.81612e-16	4.07148e-13	25.9259	CpG
chr11	4103799	-	6.00393e-11	1.34931e-08	-31.3946	CpG
chr11	4104779	+	6.66738e-11	1.46111e-08	43.5469	CpG
chr11	4212234	+	1.36823e-07	6.88367e-06	-25.4545	CpG
chr11	4215062	+	3.02193e-06	8.05594e-05	38.3333	CpG
chr11	4257020	+	9.46151e-10	1.25621e-07	26.1085	CpG
chr11	4261264	+	1.30717e-08	1.05372e-06	-32.9545	CpG
chr11	4308846	-	1.64317e-06	4.97852e-05	32.8581	CpG
chr11	4441072	-	3.66233e-05	0.000562558	-32.4946	CpG
chr11	4473521	+	1.29076e-10	2.49945e-08	-35.5324	CpG
chr11	4748020	-	1.31815e-15	2.10769e-12	-50.3704	CpG
chr11	5151750	+	1.06154e-05	0.000215681	25.098	CpG
chr11	5167455	-	7.04276e-05	0.000931564	30.1867	CpG
chr11	5167526	-	1.66712e-11	4.77228e-09	47.064	CpG
chr11	5515765	-	3.13819e-05	0.000500171	35.4984	CpG
chr11	5803207	-	1.48171e-08	1.16418e-06	-30.997	CpG
chr11	5867104	-	5.46805e-08	3.30699e-06	-31.6176	CpG
chr11	5897704	-	5.78771e-09	5.44862e-07	-31.8182	CpG
chr11	5972841	+	1.40724e-07	7.04086e-06	-27.5047	CpG
chr11	5981306	+	4.30117e-08	2.72825e-06	28.8462	CpG
chr11	5987537	-	1.25315e-05	0.000245172	-32.9485	CpG
chr11	6025316	+	1.08748e-09	1.40263e-07	33.411	CpG
chr11	6050224	+	3.40465e-06	8.8421e-05	-25.0661	CpG
chr11	6230376	-	2.81917e-10	4.73648e-08	-27.7778	CpG
chr11	6244773	+	2.91089e-05	0.000471523	26.713	CpG
chr11	6598454	-	3.45882e-05	0.000538217	41.5545	CpG
chr11	6598509	-	3.56919e-06	9.17265e-05	-34.2773	CpG
chr11	6598536	-	1.13873e-13	8.31903e-11	-49.8329	CpG
chr11	6598886	-	1.6106e-12	7.05794e-10	31.1834	CpG
chr11	6899559	-	1.17323e-05	0.000233041	30.4822	CpG
chr11	7032519	-	2.63376e-13	1.64896e-10	-40.5063	CpG
chr11	7032538	-	4.78114e-14	4.07197e-11	-42.1392	CpG
chr11	7509689	+	4.53934e-09	4.47439e-07	27.5102	CpG
chr11	8034958	+	5.18868e-11	1.20548e-08	-26.087	CpG
chr11	8445013	+	5.03911e-07	1.94442e-05	-34.7806	CpG
chr11	8556781	-	1.57168e-12	6.93264e-10	-44.081	CpG
chr11	8556840	-	1.18956e-10	2.3382e-08	-32.9278	CpG
chr11	8556850	-	1.09663e-09	1.41276e-07	-35.7528	CpG
chr11	11829219	+	6.83711e-06	0.000152837	-28.2492	CpG
chr11	12025804	-	3.96635e-07	1.60659e-05	-26.0111	CpG
chr11	16236941	+	6.87698e-18	2.49245e-14	-41.6607	CpG
chr11	16237062	-	1.88142e-05	0.000336058	27.0563	CpG
chr11	17178957	-	4.04238e-11	9.84754e-09	-40.5407	CpG
chr11	17238596	+	4.00346e-14	3.539e-11	-26.1246	CpG
chr11	17278773	+	9.91157e-09	8.45577e-07	31.4815	CpG
chr11	17281056	+	3.05333e-06	8.11809e-05	-33.7302	CpG
chr11	17553433	+	5.68933e-11	1.29415e-08	-28.3333	CpG
chr11	18935235	+	7.13476e-10	9.95421e-08	-25.3098	CpG
chr11	19531450	-	1.37937e-08	1.1009e-06	-27.8788	CpG
chr11	19811911	+	5.8663e-09	5.50191e-07	27.502	CpG
chr11	19811961	+	2.78511e-06	7.54393e-05	-32.3993	CpG
chr11	19812057	-	1.37878e-11	4.08673e-09	-44.6039	CpG
chr11	19961673	+	1.16453e-06	3.78685e-05	34.8634	CpG
chr11	19961747	+	6.07274e-08	3.5944e-06	28.6004	CpG
chr11	20456672	-	1.17546e-06	3.81574e-05	-30.0997	CpG
chr11	20632683	+	1.34303e-05	0.000258435	25.6127	CpG
chr11	20656966	+	2.48207e-06	6.89334e-05	-30.2245	CpG
chr11	20657026	+	7.51407e-05	0.000979272	-27.6512	CpG
chr11	20795183	+	2.20813e-05	0.000380565	25.8889	CpG
chr11	20822211	-	8.9921e-09	7.80922e-07	36.3636	CpG
chr11	20822272	-	2.98123e-06	7.96438e-05	-40.1059	CpG
chr11	21006468	+	1.42033e-13	9.96083e-11	-45.1048	CpG
chr11	22000544	+	1.68092e-06	5.06725e-05	33.3438	CpG
chr11	22971953	-	8.88144e-09	7.7337e-07	-28.1828	CpG
chr11	22971976	-	2.6378e-08	1.84364e-06	-26.8744	CpG
chr11	22971983	-	1.55524e-08	1.20974e-06	-27.611	CpG
chr11	22972128	-	2.4988e-05	0.000419079	25.2712	CpG
chr11	22972685	-	3.72578e-05	0.000570132	31.9153	CpG
chr11	22972703	-	3.96235e-06	9.95635e-05	36.6527	CpG
chr11	22972722	-	2.23256e-06	6.33942e-05	37.4271	CpG
chr11	22972732	-	2.88929e-06	7.76743e-05	37.6906	CpG
chr11	22972750	-	1.33787e-06	4.22993e-05	38.1818	CpG
chr11	22972758	-	5.25642e-05	0.000743778	33.0457	CpG
chr11	23802062	+	5.14867e-08	3.1539e-06	-29.1465	CpG
chr11	24282513	-	2.69157e-07	1.18418e-05	-32.593	CpG
chr11	24282545	-	9.22363e-09	7.97985e-07	-36.7042	CpG
chr11	24830159	+	8.54126e-06	0.000181806	-30.2981	CpG
chr11	24830331	-	1.6308e-05	0.000300784	-31.1047	CpG
chr11	24865027	+	6.18128e-17	1.66843e-13	57.6562	CpG
chr11	25269820	+	1.63094e-06	4.94857e-05	-38.2692	CpG
chr11	25269834	+	8.18703e-06	0.00017572	-37.9121	CpG
chr11	25739221	+	1.80551e-09	2.11166e-07	-45.5224	CpG
chr11	26608866	+	2.52621e-06	6.98827e-05	-29.4903	CpG
chr11	26609102	-	1.13729e-07	5.91996e-06	-36.4019	CpG
chr11	28340019	-	2.45284e-06	6.82819e-05	-36.0261	CpG
chr11	28419451	-	2.43579e-07	1.0941e-05	-30.4546	CpG
chr11	28891615	+	3.21215e-10	5.25331e-08	-30.1787	CpG
chr11	30572987	-	3.93762e-09	3.97132e-07	-25.9584	CpG
chr11	31017374	-	2.53654e-06	7.0101e-05	47.0252	CpG
chr11	31417239	+	9.72192e-10	1.28052e-07	34.6979	CpG
chr11	31474965	+	7.01724e-06	0.000155881	-31.0326	CpG
chr11	31614212	+	2.0718e-07	9.6022e-06	-25.5939	CpG
chr11	31614251	+	3.68652e-08	2.40791e-06	-26.7009	CpG
chr11	31614288	-	1.80822e-05	0.000325817	25.5398	CpG
chr11	31965913	+	1.66442e-05	0.000305562	27.9832	CpG
chr11	32001887	-	7.39473e-09	6.63757e-07	38.4048	CpG
chr11	32156171	-	3.0073e-07	1.28946e-05	-30.3929	CpG
chr11	32190951	-	4.13744e-06	0.000102995	26.4307	CpG
chr11	32531807	+	1.52243e-06	4.68119e-05	-34.6939	CpG
chr11	32637085	-	3.74702e-08	2.44053e-06	41.8377	CpG
chr11	32743446	-	5.80349e-09	5.4594e-07	-26.5328	CpG
chr11	32868290	-	5.35331e-05	0.000754266	-32.0697	CpG
chr11	32925999	-	5.32294e-05	0.000750911	-33.3496	CpG
chr11	32997146	+	7.6377e-06	0.000166523	31.3185	CpG
chr11	33114774	+	1.21718e-05	0.000239747	-30.9791	CpG
chr11	33123088	+	5.04296e-07	1.94533e-05	-35.1939	CpG
chr11	33123337	-	1.37209e-10	2.62578e-08	31.5102	CpG
chr11	33206154	+	1.27281e-06	4.05983e-05	-26.9374	CpG
chr11	33206271	-	1.80705e-12	7.76095e-10	-35.9375	CpG
chr11	33756965	+	7.95281e-11	1.68889e-08	41.5618	CpG
chr11	33756967	+	1.04615e-05	0.000213277	26.8111	CpG
chr11	33932249	+	1.51176e-11	4.40506e-09	-35.5079	CpG
chr11	33972731	-	4.05911e-05	0.000609274	-28.605	CpG
chr11	34258691	+	9.29033e-06	0.000194152	-36.5079	CpG
chr11	34258895	-	1.48187e-08	1.16418e-06	-28.0702	CpG
chr11	34294471	-	3.38878e-08	2.25222e-06	-30.2906	CpG
chr11	34294545	-	9.51091e-16	1.61162e-12	-42.5809	CpG
chr11	34356152	-	2.15203e-07	9.89111e-06	30.0736	CpG
chr11	34777658	+	1.07859e-08	9.04672e-07	-39.9829	CpG
chr11	35018124	+	1.03927e-06	3.45566e-05	-29.3363	CpG
chr11	35120403	-	1.14467e-05	0.000228577	-36.3742	CpG
chr11	35278764	-	3.17956e-06	8.38283e-05	28.2051	CpG
chr11	35278799	-	9.21629e-06	0.000192907	44.4597	CpG
chr11	35317384	-	1.4097e-05	0.00026839	-33.5772	CpG
chr11	35452400	-	2.11482e-09	2.39249e-07	36.6376	CpG
chr11	35455026	+	2.38703e-09	2.6403e-07	-33.5474	CpG
chr11	35793720	+	4.33396e-19	2.37596e-15	-62.4709	CpG
chr11	36115667	+	2.97706e-07	1.28045e-05	-25.4393	CpG
chr11	36165509	-	8.20968e-07	2.86654e-05	-29.6727	CpG
chr11	36438841	+	1.53738e-08	1.19885e-06	33.1579	CpG
chr11	36521832	-	2.0314e-05	0.000356864	-27.3532	CpG
chr11	36521880	-	8.54234e-08	4.72077e-06	-35.7172	CpG
chr11	36589775	+	1.8323e-05	0.000329011	-32.8431	CpG
chr11	36675413	-	1.5519e-10	2.90428e-08	-34.5061	CpG
chr11	36675460	-	1.40314e-12	6.35243e-10	-38.0475	CpG
chr11	36914225	+	1.7168e-08	1.30934e-06	32.7301	CpG
chr11	36944106	-	1.44764e-08	1.14198e-06	26.5957	CpG
chr11	37498182	-	7.67062e-08	4.32887e-06	-27.3982	CpG
chr11	40563220	-	9.54794e-06	0.000198461	26.8912	CpG
chr11	40895484	-	1.72661e-08	1.31452e-06	-46.225	CpG
chr11	41104515	+	1.38442e-07	6.94587e-06	26.8293	CpG
chr11	42665703	+	1.67281e-07	8.09397e-06	-25.3456	CpG
chr11	43013092	-	1.63235e-08	1.25743e-06	34.0426	CpG
chr11	43156226	-	3.65689e-10	5.80601e-08	-31.9012	CpG
chr11	43572673	+	1.56054e-05	0.000290692	27.3441	CpG
chr11	44134273	-	1.10966e-07	5.8053e-06	-26.4572	CpG
chr11	44422968	+	3.3937e-10	5.48018e-08	-33.2098	CpG
chr11	44498556	-	7.18231e-08	4.10723e-06	-36.5517	CpG
chr11	44686136	-	1.06745e-05	0.000216592	29.342	CpG
chr11	44982594	+	1.63451e-07	7.95281e-06	26.0379	CpG
chr11	45946265	-	5.13181e-06	0.000121919	30.4377	CpG
chr11	45979891	+	6.67059e-06	0.000150108	-30.018	CpG
chr11	46253439	-	9.97824e-07	3.35047e-05	-29.8352	CpG
chr11	46295492	-	6.94093e-07	2.50921e-05	-34.3981	CpG
chr11	47986842	-	1.018e-07	5.4139e-06	-35.3107	CpG
chr11	48807303	+	6.63452e-06	0.000149456	-25.9533	CpG
chr11	48807685	-	3.34219e-08	2.22602e-06	25.6757	CpG
chr11	48849913	-	2.07829e-07	9.62543e-06	26.7442	CpG
chr11	48895066	-	6.50451e-09	5.98086e-07	-48.5935	CpG
chr11	49087120	+	4.90582e-07	1.90357e-05	26.1622	CpG
chr11	49261191	+	1.17429e-07	6.06562e-06	39.9735	CpG
chr11	49261226	+	7.78574e-16	1.36908e-12	52.1083	CpG
chr11	49726847	+	1.78026e-06	5.29357e-05	-35.3921	CpG
chr11	50138499	+	1.43739e-05	0.000272556	-28.8803	CpG
chr11	50164297	-	1.99768e-05	0.000352278	-27.75	CpG
chr11	50234174	+	4.7571e-10	7.17892e-08	-38.2983	CpG
chr11	50714084	-	9.16487e-08	4.98167e-06	-25.4357	CpG
chr11	50717252	-	4.32426e-07	1.72332e-05	44.2592	CpG
chr11	50854277	-	5.67371e-07	2.13807e-05	-28.468	CpG
chr11	51254579	+	1.34441e-07	6.78058e-06	-34.0246	CpG
chr11	51337072	-	8.91975e-07	3.06219e-05	-26.1245	CpG
chr11	51342978	-	2.50853e-07	1.11884e-05	27.8069	CpG
chr11	51342981	-	1.77881e-09	2.08603e-07	32.0051	CpG
chr11	51406996	+	1.77775e-05	0.000321417	31.7039	CpG
chr11	51453905	+	4.16563e-06	0.000103537	44.9534	CpG
chr11	52166999	+	4.3175e-09	4.29762e-07	-28.6885	CpG
chr11	52167798	-	5.78989e-05	0.000800495	28.0781	CpG
chr11	52284777	-	1.40244e-13	9.8591e-11	48.8889	CpG
chr11	52286411	+	5.46993e-08	3.30752e-06	-27.7684	CpG
chr11	53094100	-	9.78348e-08	5.24236e-06	-38	CpG
chr11	53497546	+	1.07729e-05	0.000218222	-33.3151	CpG
chr11	53541046	+	4.78376e-05	0.000691552	40.5128	CpG
chr11	53735313	-	1.06633e-09	1.3794e-07	27.766	CpG
chr11	53941212	-	5.88042e-06	0.000135913	26.2973	CpG
chr11	54986255	+	3.38352e-09	3.50707e-07	-46.25	CpG
chr11	55031283	-	9.66322e-06	0.000200226	-36.9253	CpG
chr11	55428939	-	3.83736e-15	5.11947e-12	-37.0025	CpG
chr11	55573138	+	2.39319e-19	1.48693e-15	28	CpG
chr11	55573434	-	1.87975e-05	0.000335832	-26.3488	CpG
chr11	55880059	-	1.12792e-11	3.47091e-09	-35.5769	CpG
chr11	55974519	+	1.44143e-08	1.13845e-06	-32.7423	CpG
chr11	56151220	-	1.0041e-09	1.31195e-07	31.3923	CpG
chr11	56263823	-	3.54506e-21	4.05743e-17	-69.2308	CpG
chr11	56481857	+	5.73437e-05	0.000794639	-27.2738	CpG
chr11	57055739	+	4.54054e-10	6.9161e-08	-44.4505	CpG
chr11	57055796	+	2.48421e-06	6.89669e-05	-28.8889	CpG
chr11	57199599	+	1.13344e-07	5.90323e-06	-32.714	CpG
chr11	57211994	+	2.00193e-09	2.29127e-07	36.5414	CpG
chr11	57414836	+	1.28971e-06	4.10342e-05	-28.9102	CpG
chr11	57414894	+	4.26323e-10	6.5642e-08	-37.1186	CpG
chr11	57826863	+	1.96397e-06	5.7278e-05	-28.4409	CpG
chr11	57829823	+	7.43294e-05	0.000970988	-26.3351	CpG
chr11	57833851	+	2.66351e-05	0.000440017	-36.8116	CpG
chr11	57833859	+	6.14989e-05	0.000839692	-33.1489	CpG
chr11	58006609	-	6.16476e-06	0.00014107	25.8638	CpG
chr11	58786669	+	4.4842e-05	0.000657647	-32.1445	CpG
chr11	58786741	-	1.4418e-11	4.23722e-09	-31.9674	CpG
chr11	58954276	+	3.42398e-07	1.42923e-05	-26.0274	CpG
chr11	59000760	-	3.21244e-08	2.15744e-06	-26.6667	CpG
chr11	59000776	-	4.06775e-07	1.63962e-05	-26.4609	CpG
chr11	59006759	+	1.47431e-10	2.78544e-08	-26.4344	CpG
chr11	59038448	+	9.6875e-09	8.29608e-07	-36.8322	CpG
chr11	59038547	-	6.46952e-08	3.77412e-06	-35.859	CpG
chr11	59038566	-	1.65287e-08	1.26963e-06	-36.1135	CpG
chr11	59141397	-	1.4184e-10	2.69857e-08	35.2594	CpG
chr11	59300076	-	2.77828e-07	1.21278e-05	-36.1479	CpG
chr11	59575702	+	1.0927e-06	3.59739e-05	-31.9096	CpG
chr11	59900664	+	3.73353e-06	9.49807e-05	-30.4733	CpG
chr11	59953145	-	1.2238e-08	9.9816e-07	-38.7538	CpG
chr11	59953165	-	8.82262e-11	1.83856e-08	-43.6701	CpG
chr11	59953185	+	4.15275e-10	6.42748e-08	-53.5135	CpG
chr11	59953186	-	3.15826e-05	0.000502657	-28.8467	CpG
chr11	59953234	+	1.17566e-07	6.07171e-06	-48.1173	CpG
chr11	59991357	+	1.66415e-08	1.2771e-06	-25.4528	CpG
chr11	60185012	+	3.78245e-07	1.54883e-05	-31.4286	CpG
chr11	60189452	+	2.24669e-07	1.02425e-05	-30.2564	CpG
chr11	60332970	+	4.34351e-05	0.000641978	30.1025	CpG
chr11	60575953	+	1.14599e-06	3.73867e-05	25.7205	CpG
chr11	60575978	+	4.2554e-08	2.70738e-06	-30.6239	CpG
chr11	60707436	+	2.28873e-07	1.03922e-05	32.5	CpG
chr11	60857686	-	1.80319e-07	8.5856e-06	-33.7302	CpG
chr11	60880752	-	2.50089e-07	1.11634e-05	-42.161	CpG
chr11	61012155	+	2.79146e-09	2.99607e-07	-28.3902	CpG
chr11	61143551	+	3.61501e-06	9.26447e-05	-29.8963	CpG
chr11	61143690	+	3.58117e-19	2.03156e-15	-44.5801	CpG
chr11	61146977	+	1.02238e-06	3.41204e-05	-25.7426	CpG
chr11	61147010	+	4.6425e-06	0.000112821	-37.4653	CpG
chr11	61147777	+	1.54912e-07	7.62272e-06	-25.5319	CpG
chr11	61164563	-	3.02353e-05	0.000485924	-26.6252	CpG
chr11	61171966	-	2.65139e-12	1.05728e-09	44.4444	CpG
chr11	61298954	-	3.43627e-05	0.000535576	-26.0575	CpG
chr11	61363887	-	4.06078e-05	0.000609455	-26.1816	CpG
chr11	61434650	+	1.77242e-07	8.47348e-06	42.5356	CpG
chr11	61547272	-	2.62803e-05	0.000435512	-36.1345	CpG
chr11	61671679	+	5.54178e-06	0.000129652	36.8281	CpG
chr11	61671745	+	1.82163e-05	0.000327491	34.5181	CpG
chr11	61861438	+	9.09001e-11	1.87901e-08	-33.5979	CpG
chr11	62161842	+	1.00109e-05	0.000206055	-28.7702	CpG
chr11	62258039	-	1.17467e-07	6.06708e-06	-34.1162	CpG
chr11	62469087	-	2.85557e-05	0.000464453	-26.0595	CpG
chr11	62495921	-	2.03312e-05	0.000357047	27.5	CpG
chr11	62609145	+	4.7909e-06	0.000115515	-33.4584	CpG
chr11	62650805	-	6.16689e-07	2.28356e-05	-29.7404	CpG
chr11	63642270	+	1.9993e-09	2.2893e-07	-43.7068	CpG
chr11	63706871	-	3.82221e-11	9.39895e-09	-41.1623	CpG
chr11	63711857	+	2.3051e-17	7.06011e-14	-26.152	CpG
chr11	63989524	+	4.86942e-07	1.89248e-05	-33.3508	CpG
chr11	64135046	+	7.45095e-08	4.22721e-06	-26.2465	CpG
chr11	64236107	+	3.62653e-07	1.49768e-05	-29.4438	CpG
chr11	64362002	-	2.48962e-07	1.11245e-05	-41.9869	CpG
chr11	65100280	+	3.60324e-05	0.000555666	-27.0428	CpG
chr11	67113266	-	3.2967e-07	1.38576e-05	-30.3931	CpG
chr11	68119858	-	3.63971e-08	2.38258e-06	-30.108	CpG
chr11	68145880	+	2.74637e-08	1.90361e-06	26.5456	CpG
chr11	68277059	-	2.83024e-06	7.64017e-05	-38.7446	CpG
chr11	68290836	-	6.61291e-08	3.84181e-06	28.6456	CpG
chr11	68601641	+	1.21946e-10	2.38475e-08	-40.5378	CpG
chr11	68809445	+	3.4897e-09	3.59428e-07	-35.9179	CpG
chr11	68809486	+	3.58589e-05	0.000553514	-27.0493	CpG
chr11	68956782	+	1.03048e-10	2.08274e-08	27.1142	CpG
chr11	68987528	-	1.39574e-07	6.99354e-06	-26.4472	CpG
chr11	69035806	+	4.01054e-12	1.48744e-09	-31.7163	CpG
chr11	69061449	-	4.39237e-13	2.47881e-10	-39.6798	CpG
chr11	69080383	-	7.92996e-09	7.04356e-07	-31.9471	CpG
chr11	69119087	+	7.14039e-07	2.56739e-05	-26.2076	CpG
chr11	69232021	+	1.27936e-06	4.07694e-05	28.3113	CpG
chr11	69322057	+	9.99237e-06	0.00020572	-25.8851	CpG
chr11	69421855	-	2.09096e-06	6.02173e-05	-28.0424	CpG
chr11	69494960	+	8.16011e-06	0.000175288	-38.3553	CpG
chr11	69648961	+	1.77063e-12	7.6246e-10	-25.9404	CpG
chr11	69655245	+	1.76422e-07	8.44358e-06	42.7919	CpG
chr11	69855640	+	1.48105e-05	0.000279002	25.6892	CpG
chr11	69890084	+	4.38249e-05	0.000646276	32.8157	CpG
chr11	69984758	+	2.62646e-08	1.83827e-06	-37.3563	CpG
chr11	70008433	-	6.23149e-09	5.77213e-07	-25.4902	CpG
chr11	70027120	-	2.12975e-05	0.000370134	25.8687	CpG
chr11	70027161	-	1.4727e-08	1.15838e-06	31.9149	CpG
chr11	70043253	-	2.6293e-05	0.000435668	-29.5635	CpG
chr11	70043323	-	4.57334e-05	0.000667823	-25.2052	CpG
chr11	70183547	+	1.06631e-09	1.3794e-07	-25.8394	CpG
chr11	70204174	+	1.79679e-07	8.55803e-06	-32.2222	CpG
chr11	70215534	-	8.96394e-07	3.07445e-05	35.4888	CpG
chr11	70277230	-	2.74094e-06	7.45213e-05	-31.5412	CpG
chr11	70473756	+	3.84281e-07	1.56823e-05	-26.5414	CpG
chr11	70605124	-	1.13793e-06	3.7187e-05	37.4038	CpG
chr11	70766282	-	5.4155e-06	0.000127273	27.8493	CpG
chr11	70812419	-	2.8699e-05	0.000466318	27.0498	CpG
chr11	71047911	-	1.28411e-05	0.00024957	-36.897	CpG
chr11	71075219	+	1.16254e-09	1.48216e-07	40.014	CpG
chr11	71582480	-	2.11209e-07	9.74809e-06	-42.1703	CpG
chr11	71771443	-	2.46884e-13	1.56675e-10	-31.7766	CpG
chr11	71771469	-	2.00366e-09	2.29203e-07	-30.1354	CpG
chr11	71846597	-	1.71284e-16	3.90708e-13	55.1316	CpG
chr11	72355514	-	1.49675e-05	0.000281407	35.9893	CpG
chr11	72980361	+	3.87746e-06	9.79016e-05	-27.4608	CpG
chr11	72994745	+	2.32896e-06	6.55296e-05	-27.0209	CpG
chr11	73166163	+	5.00389e-07	1.9338e-05	32.9	CpG
chr11	74395824	+	3.39793e-09	3.5192e-07	-47.4341	CpG
chr11	74395845	+	1.7461e-05	0.000316953	-31.7766	CpG
chr11	74453040	+	6.26496e-07	2.3116e-05	38.7597	CpG
chr11	74842556	-	7.3141e-06	0.000161001	-31.5137	CpG
chr11	74868689	+	7.69474e-05	0.000997142	-33.1151	CpG
chr11	75152872	-	4.19128e-07	1.67883e-05	-34.9148	CpG
chr11	75166681	+	1.64964e-13	1.12455e-10	-38.6932	CpG
chr11	75166836	-	7.44152e-08	4.22347e-06	-37.3468	CpG
chr11	75181143	+	2.97948e-06	7.9614e-05	31.9255	CpG
chr11	75192736	-	1.10783e-10	2.21111e-08	-46.1538	CpG
chr11	75214196	+	1.2492e-06	4.00456e-05	26.0814	CpG
chr11	75282585	-	1.36869e-07	6.88548e-06	-42.1852	CpG
chr11	75294309	-	1.47578e-11	4.32124e-09	-27.1724	CpG
chr11	75436354	-	5.87166e-06	0.000135739	27.8779	CpG
chr11	75459596	+	6.26762e-07	2.31232e-05	28.3365	CpG
chr11	75546312	+	6.58958e-11	1.44874e-08	-26.7707	CpG
chr11	75659548	+	3.44084e-05	0.000536096	-27.9928	CpG
chr11	75795696	-	1.78789e-05	0.000322867	-27.8101	CpG
chr11	75795713	-	3.15255e-08	2.12597e-06	32.5495	CpG
chr11	75857382	+	5.18358e-06	0.000122926	-37.5758	CpG
chr11	75871059	+	2.43117e-06	6.78176e-05	-31.6244	CpG
chr11	75901489	+	4.26092e-05	0.000632681	27.8979	CpG
chr11	75908985	-	1.45104e-05	0.000274545	-26.3687	CpG
chr11	75930594	-	2.62521e-06	7.20685e-05	-27.5641	CpG
chr11	76015078	+	5.83162e-10	8.45311e-08	-36.9755	CpG
chr11	76267734	+	1.1224e-06	3.6779e-05	-31.1224	CpG
chr11	76320337	-	4.51351e-08	2.83783e-06	-44.6255	CpG
chr11	76320366	-	1.69312e-08	1.29522e-06	-44.3795	CpG
chr11	76384749	-	1.82065e-09	2.12708e-07	30.1648	CpG
chr11	76384786	-	4.70437e-08	2.93072e-06	27.2527	CpG
chr11	76390988	-	8.7675e-07	3.02206e-05	-25.7627	CpG
chr11	76624326	+	1.65123e-05	0.000303695	-28.4092	CpG
chr11	76709527	+	1.51847e-08	1.18794e-06	35.0039	CpG
chr11	76709587	+	6.51564e-09	5.98873e-07	-36.4398	CpG
chr11	76782320	+	1.75537e-08	1.3319e-06	-42.0055	CpG
chr11	76782382	+	1.55847e-05	0.000290375	-32.967	CpG
chr11	76958203	+	8.50286e-12	2.74745e-09	-36.5799	CpG
chr11	77078476	-	1.26125e-13	9.04197e-11	31.1688	CpG
chr11	77463354	+	2.10555e-07	9.72714e-06	-26.52	CpG
chr11	77500543	+	1.01773e-07	5.41293e-06	-38.8668	CpG
chr11	77500590	+	3.77829e-05	0.000576609	-34.7451	CpG
chr11	77663463	+	1.08489e-05	0.000219326	28.5714	CpG
chr11	77757802	+	1.24289e-08	1.01039e-06	-25.1386	CpG
chr11	77832475	-	1.2306e-05	0.000241717	-32.6092	CpG
chr11	77832485	+	9.02289e-06	0.000189773	-31.419	CpG
chr11	77842188	+	1.88335e-05	0.000336325	29.5597	CpG
chr11	77920405	+	5.23225e-06	0.000123809	-25.3684	CpG
chr11	78154540	-	6.49798e-10	9.21758e-08	-39.4011	CpG
chr11	78364768	+	5.30779e-07	2.02865e-05	-40.7743	CpG
chr11	78502548	+	4.02857e-07	1.62735e-05	32.8283	CpG
chr11	79037759	+	1.60683e-07	7.85102e-06	26.3373	CpG
chr11	79332601	-	3.44472e-06	8.9208e-05	28.3721	CpG
chr11	79605781	-	4.6659e-06	0.000113234	-41.093	CpG
chr11	79607353	-	1.37456e-05	0.000263196	-26.9841	CpG
chr11	79651892	+	3.42045e-08	2.26841e-06	-40.1473	CpG
chr11	79651973	+	2.14307e-09	2.41743e-07	-26.7231	CpG
chr11	79737229	-	2.04625e-12	8.6125e-10	48.5393	CpG
chr11	79783645	-	8.83778e-13	4.33504e-10	-38.5938	CpG
chr11	79806258	-	1.46796e-07	7.29209e-06	-38.1071	CpG
chr11	79860940	+	4.72232e-09	4.62715e-07	-29.8969	CpG
chr11	79863720	-	2.08054e-12	8.72306e-10	-44.7951	CpG
chr11	79939885	+	1.67493e-08	1.28356e-06	-45.4106	CpG
chr11	79974824	-	3.45133e-05	0.000537345	-26.3324	CpG
chr11	80509009	-	2.55959e-09	2.79938e-07	26.8254	CpG
chr11	80931935	-	1.37737e-06	4.32369e-05	26.0829	CpG
chr11	81144390	+	1.64277e-06	4.97769e-05	-29.0909	CpG
chr11	81473360	+	8.81282e-11	1.83743e-08	-25.7576	CpG
chr11	81473370	+	2.9258e-06	7.8465e-05	-26.8434	CpG
chr11	81473388	+	4.14849e-10	6.42687e-08	-33.1933	CpG
chr11	81473560	-	2.84661e-08	1.95697e-06	33.0505	CpG
chr11	81500458	-	4.27389e-07	1.70647e-05	-31.8005	CpG
chr11	81780985	-	1.04302e-08	8.81184e-07	-37.6877	CpG
chr11	81820438	-	7.08424e-11	1.53288e-08	-26.9663	CpG
chr11	81957952	-	8.30611e-08	4.61249e-06	38.1622	CpG
chr11	82057302	-	1.44774e-15	2.25952e-12	-39.7059	CpG
chr11	82226920	+	1.19889e-16	2.96263e-13	-34.9697	CpG
chr11	82249648	-	4.12902e-08	2.6427e-06	-26.4175	CpG
chr11	82309346	+	3.72629e-07	1.53006e-05	-32.2534	CpG
chr11	82460308	+	6.09518e-08	3.60507e-06	42.9202	CpG
chr11	82465572	+	7.21123e-08	4.11878e-06	25.3308	CpG
chr11	82465709	-	3.13043e-08	2.11412e-06	46.5455	CpG
chr11	82523849	+	1.53383e-12	6.81636e-10	-43.7329	CpG
chr11	82523859	+	4.88077e-07	1.89599e-05	-32.688	CpG
chr11	82524003	-	5.84717e-08	3.4873e-06	-35.6361	CpG
chr11	82580265	+	1.29237e-24	5.2695e-20	30.7418	CpG
chr11	82912142	-	1.15723e-06	3.76725e-05	33.6759	CpG
chr11	82912167	-	5.03374e-05	0.000719118	26.7025	CpG
chr11	82929186	+	2.45744e-12	9.97007e-10	-40.5082	CpG
chr11	82989802	-	1.77761e-11	5.04191e-09	-33.0599	CpG
chr11	83237289	+	8.46746e-10	1.14784e-07	29.938	CpG
chr11	83419428	+	1.19962e-09	1.5214e-07	45.5426	CpG
chr11	83419457	+	4.57529e-05	0.000668076	31.3041	CpG
chr11	83419464	+	1.53782e-06	4.71915e-05	36.3636	CpG
chr11	83419612	+	1.85624e-05	0.000332512	31.6342	CpG
chr11	83448203	+	2.51511e-06	6.96392e-05	29.9719	CpG
chr11	83882698	+	6.05512e-05	0.000829223	31.2144	CpG
chr11	84044465	+	5.7228e-07	2.15209e-05	-35.8491	CpG
chr11	84078820	+	5.17675e-12	1.82158e-09	-26.0738	CpG
chr11	84431561	-	6.84741e-09	6.23465e-07	-32.0153	CpG
chr11	84707374	+	1.64278e-06	4.97769e-05	-35.0028	CpG
chr11	84707375	-	1.77535e-05	0.000321042	-29.8077	CpG
chr11	84707607	+	8.73227e-09	7.63029e-07	-28.4058	CpG
chr11	84714718	-	2.70453e-06	7.37681e-05	25.7977	CpG
chr11	84727105	+	4.18056e-07	1.67608e-05	-28.5714	CpG
chr11	84764608	+	5.54175e-05	0.000774875	-27.8293	CpG
chr11	84764690	-	2.29503e-09	2.55545e-07	26.5132	CpG
chr11	85111138	+	4.18513e-08	2.67179e-06	-25.5319	CpG
chr11	85474483	-	9.18926e-06	0.000192397	29.1269	CpG
chr11	85834736	-	1.24318e-06	3.99068e-05	-33.0369	CpG
chr11	85834759	-	2.3767e-06	6.6601e-05	-29.0351	CpG
chr11	85834765	-	7.31674e-08	4.1641e-06	-36.4105	CpG
chr11	85837035	-	1.5644e-14	1.59966e-11	33.4765	CpG
chr11	85838304	+	2.61626e-07	1.15799e-05	39.1357	CpG
chr11	85886084	+	7.49244e-07	2.66678e-05	-45.7386	CpG
chr11	85955992	+	7.22406e-07	2.59104e-05	-25.8008	CpG
chr11	86003494	+	4.70974e-08	2.93289e-06	-32.9268	CpG
chr11	86003549	+	6.92564e-10	9.70604e-08	-39.759	CpG
chr11	86586499	+	1.39587e-08	1.11124e-06	37.1528	CpG
chr11	86594337	+	2.89605e-09	3.0811e-07	-27.6018	CpG
chr11	87468603	+	3.99946e-07	1.61799e-05	33.4758	CpG
chr11	87468604	-	4.08898e-05	0.000612763	29.9895	CpG
chr11	87639420	-	1.60455e-06	4.88147e-05	27.7507	CpG
chr11	87657863	+	1.31459e-05	0.000254199	-25.8295	CpG
chr11	87719589	+	2.15028e-05	0.000372907	-28.9896	CpG
chr11	88012072	-	1.5119e-06	4.65583e-05	-26.6818	CpG
chr11	88114589	-	4.9617e-12	1.76217e-09	-48.7179	CpG
chr11	88188248	-	2.86304e-05	0.00046546	-25.3966	CpG
chr11	88193941	+	6.58206e-07	2.40601e-05	30.6349	CpG
chr11	88194106	-	7.32546e-13	3.74612e-10	-26.4733	CpG
chr11	88241130	+	1.84563e-14	1.84107e-11	-29.9426	CpG
chr11	88246111	+	2.36523e-05	0.000401306	-34.8837	CpG
chr11	88472582	+	1.55847e-12	6.90235e-10	-32.7809	CpG
chr11	88472679	-	1.01396e-06	3.39223e-05	29.4559	CpG
chr11	88613789	-	1.46894e-10	2.78013e-08	-32.6923	CpG
chr11	88687462	-	9.15561e-06	0.000191847	-26.8989	CpG
chr11	88687479	-	1.75215e-07	8.40001e-06	-30.9558	CpG
chr11	88796472	+	1.41745e-07	7.08106e-06	-38.1213	CpG
chr11	88803719	-	3.35285e-08	2.23181e-06	35.5963	CpG
chr11	88803760	-	1.4174e-08	1.12465e-06	31.2689	CpG
chr11	88873211	+	8.12224e-09	7.18384e-07	36.7857	CpG
chr11	88907794	+	4.09521e-06	0.000102166	-30.1474	CpG
chr11	88934480	+	1.55316e-06	4.75707e-05	-25.8468	CpG
chr11	88995403	+	5.37207e-13	2.8964e-10	-28.2386	CpG
chr11	88999776	+	3.75732e-05	0.000574094	-26.7602	CpG
chr11	89009757	-	3.07516e-07	1.31191e-05	-36.4541	CpG
chr11	89124106	+	1.06528e-05	0.000216259	-25.6958	CpG
chr11	89124153	+	4.24056e-06	0.000104973	-25.2014	CpG
chr11	89156202	+	5.32862e-11	1.23056e-08	41.2957	CpG
chr11	89233133	-	7.48482e-08	4.24236e-06	-35.6899	CpG
chr11	89545441	-	1.06948e-06	3.53665e-05	-28.1219	CpG
chr11	89828443	-	3.37077e-11	8.47737e-09	-25.5814	CpG
chr11	90245548	+	3.7027e-05	0.000567383	-35.8994	CpG
chr11	90265539	+	3.4361e-11	8.60848e-09	27.8045	CpG
chr11	90345844	-	7.32124e-07	2.61899e-05	-26.6667	CpG
chr11	93763495	-	3.20958e-09	3.35556e-07	36.6585	CpG
chr11	93763504	-	2.68456e-05	0.00044281	30.9384	CpG
chr11	94243376	+	4.27703e-07	1.70752e-05	37.9679	CpG
chr11	94243686	-	4.91608e-09	4.77541e-07	-44.8276	CpG
chr11	94243727	-	7.64737e-08	4.31948e-06	-39.6552	CpG
chr11	94500010	-	1.47629e-10	2.78837e-08	29.8246	CpG
chr11	94527756	+	2.06857e-14	2.02323e-11	30.7692	CpG
chr11	94564206	+	9.09876e-11	1.88022e-08	33.3417	CpG
chr11	94564563	-	8.48112e-06	0.00018075	-28	CpG
chr11	94684130	-	9.9625e-06	0.000205195	-26.0559	CpG
chr11	95019797	-	9.96006e-20	7.12934e-16	39.7351	CpG
chr11	95031989	-	4.32912e-08	2.74278e-06	-45.9236	CpG
chr11	95181844	+	3.1671e-10	5.19266e-08	-28.9855	CpG
chr11	95206476	-	2.9526e-06	7.9079e-05	-29.6554	CpG
chr11	95533579	+	5.94242e-09	5.55882e-07	-34.8466	CpG
chr11	95540687	-	2.78111e-05	0.000454984	42.006	CpG
chr11	95644694	+	7.42304e-07	2.6481e-05	-36.4253	CpG
chr11	95708356	-	1.05336e-06	3.49362e-05	-31.8402	CpG
chr11	95708373	-	1.61858e-08	1.24933e-06	-37.469	CpG
chr11	95738023	+	1.28159e-09	1.60508e-07	-25.1337	CpG
chr11	95836978	+	8.04052e-09	7.11928e-07	-32.5056	CpG
chr11	95957414	+	3.68166e-05	0.000564756	-25.6357	CpG
chr11	96131533	-	3.52758e-08	2.32434e-06	-27.9596	CpG
chr11	96131604	-	3.59278e-15	4.8427e-12	-39.8676	CpG
chr11	96138599	+	3.64107e-05	0.000560057	-29.485	CpG
chr11	96156579	+	1.72099e-06	5.1592e-05	-28.6043	CpG
chr11	96204436	-	1.39997e-06	4.3788e-05	30	CpG
chr11	96260609	-	4.28808e-07	1.71088e-05	34.2033	CpG
chr11	96279233	-	4.31531e-09	4.29609e-07	-36.7711	CpG
chr11	96304988	+	9.67137e-13	4.66335e-10	27.4725	CpG
chr11	96338973	-	5.83682e-07	2.18678e-05	-46.9003	CpG
chr11	96448368	-	6.43255e-10	9.15062e-08	-36.8549	CpG
chr11	96712229	-	3.92998e-07	1.59533e-05	-36.4606	CpG
chr11	96750974	+	2.34059e-12	9.54349e-10	-27.8207	CpG
chr11	96935299	+	2.38511e-15	3.40482e-12	38.6818	CpG
chr11	97099096	-	2.15992e-05	0.000374072	26.1961	CpG
chr11	97109110	+	1.50948e-05	0.000283334	-27.5356	CpG
chr11	97109114	+	2.19987e-05	0.000379459	-25.8282	CpG
chr11	97301545	-	1.41063e-05	0.000268543	-26.4124	CpG
chr11	97335854	-	5.13538e-09	4.94544e-07	-29.3758	CpG
chr11	97336678	-	6.75221e-10	9.50177e-08	-33.1301	CpG
chr11	97451951	-	2.75737e-05	0.000451805	-37.6804	CpG
chr11	97463530	+	3.08851e-06	8.18962e-05	-25.5762	CpG
chr11	97486126	-	2.77246e-06	7.51662e-05	-42.4927	CpG
chr11	97488783	+	5.88285e-06	0.000135934	-26.5829	CpG
chr11	97627814	+	4.4441e-06	0.000108988	-33.985	CpG
chr11	97720388	-	3.8586e-05	0.000585878	26.1563	CpG
chr11	97768943	-	1.11413e-06	3.65723e-05	-26.2	CpG
chr11	97826760	-	6.08999e-05	0.000833123	30.4878	CpG
chr11	97953852	+	1.85677e-15	2.76557e-12	37.0861	CpG
chr11	98059058	-	6.74981e-09	6.16298e-07	-51.2605	CpG
chr11	98338259	-	4.10713e-06	0.00010242	25.2083	CpG
chr11	98374985	-	3.86284e-06	9.75629e-05	-30.5455	CpG
chr11	98375013	+	6.32029e-05	0.000857615	-30.5354	CpG
chr11	98497937	+	6.33181e-07	2.33139e-05	-30.7924	CpG
chr11	98542987	-	1.31347e-11	3.91807e-09	35.8216	CpG
chr11	98564203	+	7.4974e-05	0.000977569	-27.2175	CpG
chr11	98564419	-	5.05604e-10	7.5256e-08	-38.7097	CpG
chr11	98574287	+	1.6749e-10	3.08665e-08	32.8467	CpG
chr11	98598547	+	1.17315e-06	3.81013e-05	43.8998	CpG
chr11	98667036	+	1.8745e-09	2.17519e-07	28.2081	CpG
chr11	98855833	+	8.9354e-08	4.89199e-06	39.9707	CpG
chr11	98936721	+	2.50863e-13	1.58686e-10	-35.0067	CpG
chr11	98936722	-	3.85204e-07	1.5718e-05	-31.045	CpG
chr11	98936729	+	7.58946e-16	1.34544e-12	-37.2042	CpG
chr11	98973722	+	2.49243e-05	0.000418214	-27.0074	CpG
chr11	98973856	-	4.45174e-07	1.76356e-05	38.2143	CpG
chr11	99199660	+	8.4923e-11	1.78257e-08	45.045	CpG
chr11	99231711	-	5.30053e-05	0.000748332	-25.7846	CpG
chr11	99293246	+	4.74451e-07	1.85532e-05	-25.7426	CpG
chr11	99327236	+	9.52191e-06	0.000198021	-25.971	CpG
chr11	99350918	-	3.19328e-07	1.3517e-05	-43.7037	CpG
chr11	99350951	-	9.83115e-10	1.29152e-07	-51.2821	CpG
chr11	99350963	-	1.19591e-07	6.15436e-06	-41.7249	CpG
chr11	99350976	-	4.86883e-11	1.14504e-08	-56.2201	CpG
chr11	99659482	+	1.99225e-05	0.00035151	-27.9825	CpG
chr11	100144717	-	1.28424e-07	6.52503e-06	-37.5921	CpG
chr11	100144721	-	3.06918e-06	8.15092e-05	-31.0588	CpG
chr11	100145708	+	4.87769e-13	2.68493e-10	33.0357	CpG
chr11	100166671	+	2.40921e-06	6.73347e-05	-30.8943	CpG
chr11	100367639	-	1.23292e-08	1.00341e-06	-26.3219	CpG
chr11	100367815	-	2.84718e-08	1.95706e-06	41.2008	CpG
chr11	100387952	+	5.18446e-06	0.000122933	27.9441	CpG
chr11	100387991	+	1.89343e-05	0.000337728	-31.4275	CpG
chr11	100436143	-	3.78667e-05	0.000577456	37.423	CpG
chr11	100576157	-	3.10868e-05	0.000496535	-26.6072	CpG
chr11	100607661	+	5.7051e-07	2.14729e-05	-34.7922	CpG
chr11	100692618	-	1.73755e-08	1.32038e-06	-37.1891	CpG
chr11	101063597	+	2.00325e-05	0.000353088	28.5985	CpG
chr11	101064829	-	3.8682e-07	1.57682e-05	-29.0323	CpG
chr11	101115122	-	7.1302e-06	0.000157864	-26.2692	CpG
chr11	101164307	+	7.47716e-05	0.000975554	-27.4667	CpG
chr11	101164383	+	8.46478e-06	0.000180478	-35.6724	CpG
chr11	101164406	+	7.44734e-11	1.59925e-08	-30.1587	CpG
chr11	101186661	-	4.93944e-09	4.79238e-07	35.8142	CpG
chr11	101186676	-	1.40978e-07	7.05151e-06	34.5489	CpG
chr11	101186688	+	6.23692e-05	0.000849057	-29.5037	CpG
chr11	101186689	-	5.12429e-11	1.19265e-08	42.2872	CpG
chr11	101186697	-	3.55767e-06	9.15026e-05	30.3461	CpG
chr11	101261230	+	1.54384e-07	7.60129e-06	27.3973	CpG
chr11	101261902	-	2.63072e-21	3.17821e-17	-47.856	CpG
chr11	101334227	+	4.96194e-07	1.92111e-05	-49.2485	CpG
chr11	101343727	-	3.71418e-05	0.000568613	33.6023	CpG
chr11	101462940	+	7.8164e-06	0.00016947	-31.5372	CpG
chr11	101466172	+	3.7211e-06	9.47458e-05	-26.5306	CpG
chr11	101618878	+	1.50452e-10	2.83349e-08	-38.4935	CpG
chr11	101881842	-	4.6967e-07	1.84088e-05	37.674	CpG
chr11	101881937	-	6.63295e-08	3.85155e-06	25.8657	CpG
chr11	101891071	-	4.41798e-09	4.38026e-07	-33.7349	CpG
chr11	101891142	-	1.13591e-08	9.42219e-07	-30.2674	CpG
chr11	101981938	+	2.04393e-07	9.50494e-06	-26.7762	CpG
chr11	102023447	-	5.87575e-07	2.19745e-05	38.2243	CpG
chr11	102051636	-	9.06309e-07	3.10096e-05	-30.122	CpG
chr11	102155566	-	3.57635e-09	3.66909e-07	34.4828	CpG
chr11	102264079	-	1.13802e-05	0.000227571	-39.9036	CpG
chr11	102357117	+	8.97411e-13	4.38214e-10	29.6296	CpG
chr11	102398392	+	1.15137e-07	5.97511e-06	-36.2857	CpG
chr11	102438276	+	3.20305e-07	1.35434e-05	35.2087	CpG
chr11	102438387	+	1.67844e-09	1.99052e-07	26.3158	CpG
chr11	102438405	+	1.3884e-09	1.71482e-07	28.8462	CpG
chr11	102438409	+	1.67844e-09	1.99052e-07	26.3158	CpG
chr11	102438411	+	1.62094e-09	1.9357e-07	26.7857	CpG
chr11	102576734	-	9.49086e-08	5.11919e-06	-31.6312	CpG
chr11	102591967	+	2.89477e-09	3.08024e-07	27.8689	CpG
chr11	102800180	+	1.24017e-05	0.000243189	-25.5358	CpG
chr11	102800194	+	1.44404e-08	1.13996e-06	-29.4508	CpG
chr11	102893287	-	7.64191e-11	1.63511e-08	-36.8421	CpG
chr11	102978803	-	6.99852e-06	0.000155582	-29.0353	CpG
chr11	103194536	+	1.83388e-13	1.23408e-10	-41.9197	CpG
chr11	103195363	-	2.82524e-05	0.000460599	32.6826	CpG
chr11	103195367	-	2.74022e-08	1.90016e-06	41.7293	CpG
chr11	103195393	-	2.32782e-05	0.000396375	32.9365	CpG
chr11	103195405	-	7.83573e-10	1.07596e-07	46.5555	CpG
chr11	103195414	-	5.79036e-05	0.000800543	28.3256	CpG
chr11	103235528	+	5.99093e-05	0.000822299	-45.5197	CpG
chr11	103258870	-	4.44054e-18	1.69411e-14	-43.038	CpG
chr11	103258893	-	7.32997e-20	5.43402e-16	-50.4624	CpG
chr11	103333857	+	2.54956e-08	1.79562e-06	40.4433	CpG
chr11	103333897	+	3.23073e-21	3.76369e-17	70.7984	CpG
chr11	103655238	-	3.24681e-05	0.000513499	-31.3725	CpG
chr11	103807808	+	6.94436e-07	2.51004e-05	-38.6797	CpG
chr11	103993905	+	8.48526e-08	4.69439e-06	-40	CpG
chr11	104041993	-	2.09337e-08	1.53568e-06	-34.3884	CpG
chr11	104151204	+	1.823e-09	2.12744e-07	-32.5683	CpG
chr11	104168848	-	3.60995e-10	5.74614e-08	45.0366	CpG
chr11	104171479	+	2.25149e-08	1.62517e-06	28.5499	CpG
chr11	104171481	+	3.17819e-07	1.34701e-05	29.0128	CpG
chr11	104195679	+	3.88922e-08	2.51576e-06	38.2716	CpG
chr11	104628037	-	8.82026e-13	4.33077e-10	47.6815	CpG
chr11	104667597	-	1.68738e-06	5.08061e-05	27.5433	CpG
chr11	105164822	+	1.23109e-08	1.00217e-06	30.443	CpG
chr11	105311640	-	1.33087e-10	2.56116e-08	44.5428	CpG
chr11	106025564	+	1.28546e-06	4.09257e-05	25.1146	CpG
chr11	106025690	-	4.58433e-07	1.80731e-05	-25.7576	CpG
chr11	106066944	+	3.29355e-06	8.61446e-05	-33.7936	CpG
chr11	106284355	-	8.096e-12	2.63821e-09	-36.3591	CpG
chr11	106568511	+	2.87375e-06	7.73202e-05	27.7094	CpG
chr11	106568530	+	1.86599e-08	1.39779e-06	27.3906	CpG
chr11	106643363	-	7.13958e-09	6.45205e-07	-25.4111	CpG
chr11	106659560	+	1.3881e-09	1.71477e-07	29.9592	CpG
chr11	107029692	+	4.9924e-07	1.93027e-05	-27.8305	CpG
chr11	107029731	+	6.82158e-10	9.58491e-08	-35.8095	CpG
chr11	107029746	+	2.71898e-11	7.12374e-09	-40.2915	CpG
chr11	107361972	-	5.22288e-11	1.21257e-08	-38.1411	CpG
chr11	107478655	+	1.07961e-06	3.56382e-05	-28.8507	CpG
chr11	107478711	+	5.32805e-07	2.03508e-05	-29.7964	CpG
chr11	107704638	+	4.07051e-10	6.33825e-08	29.2806	CpG
chr11	107708227	-	1.02848e-06	3.42798e-05	-28.9508	CpG
chr11	107767279	-	3.04617e-07	1.30236e-05	-29.6471	CpG
chr11	107865610	+	3.6989e-05	0.000566907	-32.5163	CpG
chr11	107965612	+	2.27176e-05	0.000388912	-31.2122	CpG
chr11	107982515	-	5.50012e-05	0.000770194	25.3772	CpG
chr11	108023266	+	2.02138e-05	0.000355534	32.2972	CpG
chr11	108039207	-	2.16267e-07	9.92922e-06	-29.643	CpG
chr11	108936772	+	1.63672e-05	0.000301646	25.5972	CpG
chr11	108948509	+	8.30587e-06	0.000177688	27.8299	CpG
chr11	109030093	-	1.30223e-07	6.59948e-06	30.6061	CpG
chr11	109041039	-	7.99287e-06	0.000172502	-31.2605	CpG
chr11	109161875	-	4.26237e-08	2.71049e-06	-31.432	CpG
chr11	109381459	-	4.01113e-05	0.000603796	-26.6734	CpG
chr11	109471580	-	2.78224e-11	7.26323e-09	-37.9808	CpG
chr11	109471595	+	1.25994e-08	1.02199e-06	-27.9815	CpG
chr11	109620570	-	5.93008e-14	4.80581e-11	-42.775	CpG
chr11	110363552	+	6.4234e-08	3.7546e-06	25.1199	CpG
chr11	110395716	+	1.23693e-05	0.000242692	30.2756	CpG
chr11	110481133	-	1.10796e-10	2.21111e-08	32.045	CpG
chr11	110481207	-	4.57657e-12	1.64863e-09	34.7249	CpG
chr11	111662585	-	6.56977e-06	0.000148376	-31.0872	CpG
chr11	112728771	-	1.31523e-06	4.17088e-05	-26.9765	CpG
chr11	112732939	-	2.31712e-11	6.23825e-09	-58.765	CpG
chr11	112831883	-	1.40036e-08	1.11397e-06	-40.5612	CpG
chr11	112952514	+	2.27195e-05	0.000388921	-27.8098	CpG
chr11	113198221	+	6.69946e-05	0.00089624	-35.9341	CpG
chr11	113257630	+	1.48089e-05	0.000278979	26.6312	CpG
chr11	113285711	+	6.70031e-05	0.000896318	33.5859	CpG
chr11	113364902	-	4.30239e-16	8.39693e-13	-31.7248	CpG
chr11	113368068	-	8.29488e-06	0.000177511	-26.0084	CpG
chr11	113517142	-	6.81929e-10	9.58376e-08	47.1861	CpG
chr11	113521893	+	2.19935e-08	1.59548e-06	-33.6604	CpG
chr11	113534194	+	6.11405e-07	2.26759e-05	-26.087	CpG
chr11	113625577	-	7.03032e-17	1.86441e-13	-37.5401	CpG
chr11	113651909	+	2.22547e-11	6.05697e-09	-49.4679	CpG
chr11	113651939	+	7.26469e-05	0.000953823	-28.6079	CpG
chr11	113727589	+	5.01012e-13	2.73745e-10	29.6398	CpG
chr11	113742276	-	2.2926e-10	3.98414e-08	38.987	CpG
chr11	113742300	-	4.97206e-14	4.18539e-11	36.8867	CpG
chr11	113749070	-	1.39648e-07	6.99542e-06	31.0936	CpG
chr11	113786210	-	2.9834e-09	3.15807e-07	30.8451	CpG
chr11	113950840	-	4.0908e-05	0.000612945	-26.1393	CpG
chr11	114040687	-	1.38254e-09	1.71035e-07	-31.4215	CpG
chr11	114129882	+	4.99435e-06	0.000119336	32.8606	CpG
chr11	114152809	+	2.44301e-05	0.000411796	-25.6349	CpG
chr11	114203787	-	1.66557e-07	8.0685e-06	-26.7076	CpG
chr11	114217892	-	1.09898e-08	9.18081e-07	-29.7297	CpG
chr11	114252029	+	1.76738e-05	0.000319919	-30.4813	CpG
chr11	114252061	+	4.0809e-05	0.000611884	-31.4639	CpG
chr11	114285191	-	2.13421e-08	1.55833e-06	-37.5	CpG
chr11	114375531	+	4.71146e-07	1.84538e-05	33.5497	CpG
chr11	114375556	+	5.89091e-07	2.20186e-05	32.1414	CpG
chr11	114423750	-	2.73569e-09	2.9533e-07	-26.5541	CpG
chr11	114479398	-	4.94188e-08	3.05042e-06	26.2509	CpG
chr11	114571429	-	2.02793e-09	2.31412e-07	35.8621	CpG
chr11	114655792	-	9.6966e-06	0.000200745	-27.6888	CpG
chr11	114773675	-	6.65017e-05	0.000891236	-27.4824	CpG
chr11	115073365	+	1.32651e-06	4.20113e-05	-25.4813	CpG
chr11	115099565	+	1.13428e-05	0.000227024	25.9356	CpG
chr11	115270384	+	9.56227e-09	8.21687e-07	-34.8718	CpG
chr11	115296931	-	4.51071e-10	6.87968e-08	37.75	CpG
chr11	115323282	-	1.01842e-05	0.000208852	-28.155	CpG
chr11	115339854	+	9.18709e-17	2.35039e-13	-48.9899	CpG
chr11	115362355	+	2.53612e-05	0.0004238	-29.1375	CpG
chr11	115394077	+	2.74855e-06	7.46754e-05	-36.469	CpG
chr11	115588472	+	1.68511e-06	5.0761e-05	-27.8749	CpG
chr11	115588478	+	3.07035e-05	0.000491724	-25.4516	CpG
chr11	115604920	-	6.36308e-06	0.000144604	26.5292	CpG
chr11	115726796	+	2.66162e-06	7.28662e-05	-33.7464	CpG
chr11	115726865	-	5.70843e-07	2.14805e-05	-31.3409	CpG
chr11	115726913	+	2.19051e-12	9.07333e-10	-33.4093	CpG
chr11	115741112	+	1.82146e-10	3.30081e-08	29.8496	CpG
chr11	115750077	-	8.72467e-08	4.80309e-06	-33.8118	CpG
chr11	115789373	-	1.4512e-05	0.000274567	-36.1068	CpG
chr11	115792587	+	1.85597e-06	5.47269e-05	-27.6268	CpG
chr11	115812191	+	2.1489e-06	6.1479e-05	25.1624	CpG
chr11	115826979	-	1.83263e-06	5.4189e-05	38.5548	CpG
chr11	115831379	-	1.79825e-07	8.56375e-06	-28.9424	CpG
chr11	115871877	-	7.78116e-16	1.36908e-12	-50.9418	CpG
chr11	115877252	-	2.80187e-05	0.000457578	30.8941	CpG
chr11	115904735	+	2.92791e-06	7.85119e-05	-26.1444	CpG
chr11	115949904	+	6.21731e-08	3.65971e-06	-28.5999	CpG
chr11	115979155	+	1.88105e-06	5.53249e-05	35.2831	CpG
chr11	115989129	+	2.14589e-10	3.77139e-08	-35.9871	CpG
chr11	116005459	-	7.02445e-09	6.36475e-07	35.0877	CpG
chr11	116005574	+	6.66591e-05	0.000892942	-26.188	CpG
chr11	116028401	-	7.63316e-13	3.86274e-10	-35.472	CpG
chr11	116334534	+	1.51785e-05	0.000284479	-29.9735	CpG
chr11	116396357	+	9.17571e-08	4.98673e-06	-30.5085	CpG
chr11	116396361	+	6.88903e-14	5.49715e-11	-52.6316	CpG
chr11	116406380	-	2.89108e-08	1.98139e-06	31.8563	CpG
chr11	116490308	+	2.99557e-09	3.16838e-07	27.451	CpG
chr11	116515730	+	1.60507e-06	4.88235e-05	-25.9443	CpG
chr11	116537506	+	7.1732e-08	4.10474e-06	-41	CpG
chr11	116545147	-	5.63702e-06	0.000131437	-41.3489	CpG
chr11	116545162	-	1.05473e-05	0.000214585	-39.9287	CpG
chr11	116666112	+	1.07109e-08	8.99771e-07	-40.0997	CpG
chr11	116666693	+	1.36454e-06	4.29428e-05	-25.2996	CpG
chr11	116695292	+	1.15477e-06	3.76111e-05	-37.2432	CpG
chr11	116827610	-	3.74288e-06	9.51668e-05	35.7286	CpG
chr11	116893890	+	1.6203e-06	4.92112e-05	-25.5172	CpG
chr11	116939836	-	4.70161e-11	1.11253e-08	-29.5048	CpG
chr11	117069095	+	6.80601e-12	2.28754e-09	-41.3534	CpG
chr11	117069115	+	1.54199e-06	4.72927e-05	-29.1284	CpG
chr11	117147133	-	5.82642e-13	3.08931e-10	-59.4578	CpG
chr11	117168577	-	6.05048e-06	0.000139006	31.4055	CpG
chr11	117238690	-	1.92926e-07	9.07305e-06	34.0064	CpG
chr11	117268608	-	8.77794e-11	1.83192e-08	41.0114	CpG
chr11	117340915	-	2.00099e-05	0.000352757	33.766	CpG
chr11	117353784	-	6.31231e-06	0.000143736	-36.113	CpG
chr11	117373410	+	1.29825e-05	0.00025174	35.1865	CpG
chr11	117373454	+	1.25603e-06	4.02203e-05	37.5897	CpG
chr11	117475189	-	2.97863e-06	7.96036e-05	28.5537	CpG
chr11	117558196	+	4.75573e-09	4.65221e-07	38.6364	CpG
chr11	117558243	+	1.51437e-08	1.18558e-06	35.5556	CpG
chr11	117823195	-	8.19246e-06	0.00017581	-26.7099	CpG
chr11	117835834	+	7.02771e-08	4.03979e-06	-31.6842	CpG
chr11	117870471	+	6.13114e-05	0.000837559	-27.619	CpG
chr11	117870473	+	1.09609e-05	0.000221069	-28.0387	CpG
chr11	117871024	-	4.4817e-07	1.77339e-05	-38.5292	CpG
chr11	117923449	-	8.35473e-08	4.63515e-06	-34.9355	CpG
chr11	117975704	-	1.83137e-07	8.69352e-06	30.6824	CpG
chr11	118088956	-	1.58971e-06	4.84534e-05	33.909	CpG
chr11	118101551	+	5.99919e-10	8.64346e-08	-30	CpG
chr11	118276551	+	2.13096e-08	1.55713e-06	-25.0058	CpG
chr11	118343303	+	6.94732e-06	0.000154707	-38.2401	CpG
chr11	118361106	-	1.81599e-05	0.000326774	-29.0626	CpG
chr11	118361133	-	9.80206e-07	3.30577e-05	-32.3099	CpG
chr11	118428616	+	2.27333e-08	1.63836e-06	26.7606	CpG
chr11	118428646	+	1.26891e-06	4.05114e-05	35.2053	CpG
chr11	118487673	+	1.77464e-06	5.28072e-05	-29.593	CpG
chr11	118489143	+	4.77672e-06	0.000115259	-30.506	CpG
chr11	118489179	+	5.12086e-08	3.14099e-06	-38.0335	CpG
chr11	118533924	-	3.16288e-06	8.34644e-05	-38.4878	CpG
chr11	118566915	-	1.14209e-07	5.93933e-06	-33.3333	CpG
chr11	118636100	+	3.05557e-08	2.07322e-06	31.6149	CpG
chr11	118637747	+	5.52553e-12	1.92562e-09	42.4612	CpG
chr11	118652217	+	5.76907e-08	3.45003e-06	-31.5761	CpG
chr11	118825384	+	8.08483e-18	2.86236e-14	44.9875	CpG
chr11	118825397	+	3.01437e-12	1.17897e-09	29.9682	CpG
chr11	118825439	+	1.32699e-11	3.9548e-09	31.3863	CpG
chr11	118949585	+	7.98442e-06	0.000172354	-38.3333	CpG
chr11	118962052	+	4.05712e-06	0.000101453	-32.377	CpG
chr11	119024094	-	1.27362e-09	1.59817e-07	-34.6591	CpG
chr11	119036073	+	5.71851e-05	0.000792946	27.0076	CpG
chr11	119042572	+	8.75049e-14	6.66122e-11	28.7895	CpG
chr11	119042632	-	1.8803e-09	2.17998e-07	-40.9689	CpG
chr11	119081756	-	3.7568e-05	0.000574027	28.0154	CpG
chr11	119095205	+	4.6543e-13	2.59298e-10	-38.1848	CpG
chr11	119187773	-	9.80193e-07	3.30577e-05	-30.6651	CpG
chr11	119227572	-	4.91148e-14	4.14509e-11	32.9322	CpG
chr11	119257346	+	4.62955e-05	0.000674115	-30.584	CpG
chr11	119277799	+	1.59499e-05	0.000295658	-27.6812	CpG
chr11	119287154	+	9.98457e-08	5.32909e-06	25.6625	CpG
chr11	119287337	+	6.02244e-06	0.000138469	28.8774	CpG
chr11	119287372	+	4.16941e-05	0.000622422	27.063	CpG
chr11	119391292	-	5.87669e-08	3.50139e-06	-36.0784	CpG
chr11	119553429	+	4.28601e-06	0.000105885	-28.1871	CpG
chr11	119554958	-	1.24154e-05	0.000243391	25.0281	CpG
chr11	119936419	-	5.49568e-07	2.08434e-05	-32.3869	CpG
chr11	119965104	+	1.93238e-09	2.22651e-07	29.4118	CpG
chr11	119980794	-	1.25783e-09	1.58292e-07	36.1446	CpG
chr11	120019755	+	4.38868e-07	1.74366e-05	42.2603	CpG
chr11	120019778	+	5.01897e-05	0.000717625	-34	CpG
chr11	120187349	-	4.34396e-07	1.73011e-05	32.5359	CpG
chr11	120225893	-	2.46172e-06	6.8483e-05	31.7019	CpG
chr11	120440439	+	1.35214e-18	6.38034e-15	-38.2716	CpG
chr11	120447974	+	5.59628e-06	0.000130693	-32.6628	CpG
chr11	120529243	+	2.20539e-06	6.27839e-05	-26.1028	CpG
chr11	120629787	-	1.91297e-05	0.000340403	-28.3821	CpG
chr11	120641237	+	1.80439e-08	1.36055e-06	-30.8631	CpG
chr11	120641238	-	1.08397e-05	0.000219197	36.9526	CpG
chr11	120656715	-	5.6113e-06	0.000130955	-30.9746	CpG
chr11	120732444	-	5.68084e-10	8.27065e-08	25.4386	CpG
chr11	120958147	+	4.37923e-05	0.00064597	-26.1364	CpG
chr11	121059183	+	5.79562e-10	8.41522e-08	37.5092	CpG
chr11	121083555	-	3.41273e-08	2.26489e-06	-42.802	CpG
chr11	121138601	-	1.15587e-05	0.000230314	-26.3514	CpG
chr11	121830581	-	4.238e-11	1.02514e-08	-48.6409	CpG
chr11	121889919	-	1.59218e-11	4.59519e-09	36.2096	CpG
chr12	3068616	-	1.92964e-07	9.0742e-06	27.0789	CpG
chr12	3891930	-	4.33553e-08	2.74506e-06	37.7857	CpG
chr12	3924828	+	1.73346e-06	5.18798e-05	33.871	CpG
chr12	3924836	+	2.35653e-08	1.68662e-06	29.81	CpG
chr12	3948084	-	5.40217e-05	0.000759526	-32.3413	CpG
chr12	3955123	+	1.33662e-07	6.7481e-06	25.4593	CpG
chr12	4004788	+	2.17328e-08	1.58056e-06	-33.5529	CpG
chr12	4022750	+	2.84566e-09	3.04038e-07	32.1239	CpG
chr12	4588798	-	4.2548e-09	4.24168e-07	46.1121	CpG
chr12	4707569	+	1.37886e-07	6.92552e-06	-32.2689	CpG
chr12	4864803	+	6.24179e-20	4.79062e-16	-71.0884	CpG
chr12	4873840	-	4.06429e-05	0.000609841	25.5896	CpG
chr12	5192539	-	7.57341e-08	4.28439e-06	30.0672	CpG
chr12	5355907	+	3.27414e-11	8.28225e-09	-30.8628	CpG
chr12	5798382	+	2.39055e-05	0.000404711	-33.7011	CpG
chr12	8347534	-	2.50507e-10	4.30409e-08	-40.4729	CpG
chr12	8381151	-	1.58636e-05	0.00029441	-28.012	CpG
chr12	8600440	-	1.52725e-11	4.43809e-09	-41.8874	CpG
chr12	8947436	+	2.78766e-09	2.9946e-07	-28.6935	CpG
chr12	10053260	+	5.36695e-06	0.00012636	-27.5036	CpG
chr12	10892652	+	1.18103e-07	6.09559e-06	-26.3776	CpG
chr12	10892909	-	8.12662e-13	4.06257e-10	-33.1159	CpG
chr12	11434663	-	4.36234e-05	0.00064409	-34.8112	CpG
chr12	12082902	+	8.38222e-13	4.16482e-10	-40.2608	CpG
chr12	12082964	+	4.44252e-06	0.000108968	-26.4563	CpG
chr12	12259066	+	5.90835e-08	3.51654e-06	25.1913	CpG
chr12	12298213	+	7.01568e-05	0.000928774	28.2247	CpG
chr12	12315347	+	3.75814e-09	3.82328e-07	38.0186	CpG
chr12	12364412	+	4.75563e-06	0.000114856	-29.255	CpG
chr12	12669813	+	7.25899e-06	0.000160065	38.2405	CpG
chr12	12672128	+	1.6673e-09	1.98127e-07	-27.5862	CpG
chr12	12685011	-	1.32652e-09	1.65246e-07	-37.2629	CpG
chr12	12920619	-	6.57124e-12	2.22122e-09	-36.15	CpG
chr12	14157255	+	5.00036e-08	3.07982e-06	-25.5833	CpG
chr12	15798216	+	1.99502e-10	3.55216e-08	32.2532	CpG
[truncated: 9,852 more rows]

## Sheet: Sheet2
Ensembl ID	Gene symbol
ENSMUSG00000000093	Tbx2
ENSMUSG00000000266	Mid2
ENSMUSG00000000305	Cdh4
ENSMUSG00000000486	Sept1
ENSMUSG00000000530	Acvrl1
ENSMUSG00000000631	Myo18a
ENSMUSG00000000792	Slc5a5
ENSMUSG00000001120	Pcbp3
ENSMUSG00000001552	Jup
ENSMUSG00000001870	Ltbp1
ENSMUSG00000002250	Ppard
ENSMUSG00000002489	Tiam1
ENSMUSG00000003070	Efna2
ENSMUSG00000003279	Dlgap1
ENSMUSG00000003812	Dnase2a
ENSMUSG00000004637	Wwox
ENSMUSG00000006191	Cdkal1
ENSMUSG00000006373	Pgrmc1
ENSMUSG00000006442	Srm
ENSMUSG00000006800	Sulf2
ENSMUSG00000006920	Ezh1
ENSMUSG00000007892	Rplp1
ENSMUSG00000008658	Rbfox1
ENSMUSG00000009681	Bcr
ENSMUSG00000010142	Tnfrsf13b
ENSMUSG00000010936	Vac14
ENSMUSG00000012819	Cdh23
ENSMUSG00000014329	Bicc1
ENSMUSG00000014592	Camta1
ENSMUSG00000015143	Actn1
ENSMUSG00000016319	Slc25a5
ENSMUSG00000017588	Krt27
ENSMUSG00000017897	Eya2
ENSMUSG00000018378	Cuedc1
ENSMUSG00000018428	Akap1
ENSMUSG00000019539	Rcn3
ENSMUSG00000019768	Esr1
ENSMUSG00000019817	Plagl1
ENSMUSG00000019933	Mrln
ENSMUSG00000020422	Tns3
ENSMUSG00000020524	Gria1
ENSMUSG00000020684	Rasl10b
ENSMUSG00000020886	Dlg4
ENSMUSG00000020911	Krt19
ENSMUSG00000021779	Thrb
ENSMUSG00000022085	Pebp4
ENSMUSG00000022263	Trio
ENSMUSG00000022296	Baalc
ENSMUSG00000022353	Mtss1
ENSMUSG00000022416	Cacna1i
ENSMUSG00000022441	Efcab6
ENSMUSG00000022780	Meltf
ENSMUSG00000023032	Slc4a8
ENSMUSG00000023033	Scn8a
ENSMUSG00000023043	Krt18
ENSMUSG00000023074	Mospd1
ENSMUSG00000023411	Nfatc4
ENSMUSG00000023991	Foxp4
ENSMUSG00000024033	Rsph1
ENSMUSG00000024589	Nedd4l
ENSMUSG00000024883	Rin1
ENSMUSG00000024985	Tcf7l2
ENSMUSG00000025086	Trub1
ENSMUSG00000025196	Cpn1
ENSMUSG00000025427	Rnf165
ENSMUSG00000025558	Dock9
ENSMUSG00000025576	Rbfox3
ENSMUSG00000025658	Ksr2
ENSMUSG00000025876	Unc5a
ENSMUSG00000026131	Dst
ENSMUSG00000026308	Klhl30
ENSMUSG00000026313	Hdac4
ENSMUSG00000026404	Ddx59
ENSMUSG00000026558	Uck2
ENSMUSG00000026604	Ptpn14
ENSMUSG00000026764	Kif5c
ENSMUSG00000026765	Lypd6b
ENSMUSG00000027518	1700021F07Rik
ENSMUSG00000027523	Gnas
ENSMUSG00000027525	Phactr3
ENSMUSG00000027544	Nfatc2
ENSMUSG00000027560	Dok5
ENSMUSG00000027624	Epb41l1
ENSMUSG00000027784	Ppm1l
ENSMUSG00000027978	Prss12
ENSMUSG00000028164	Manba
ENSMUSG00000028649	Macf1
ENSMUSG00000028661	Epha8
ENSMUSG00000028664	Ephb2
ENSMUSG00000028796	Phc2
ENSMUSG00000028834	Trim63
ENSMUSG00000028944	Prkag2
ENSMUSG00000028977	Casz1
ENSMUSG00000029095	Ablim2
ENSMUSG00000029103	Lrpap1
ENSMUSG00000029106	Add1
ENSMUSG00000029178	Klf3
ENSMUSG00000029406	Pitpnm2
ENSMUSG00000029408	Abcb9
ENSMUSG00000029471	Camkk2
ENSMUSG00000029648	Flt1
ENSMUSG00000029757	Dync1i1
ENSMUSG00000030067	Foxp1
ENSMUSG00000030109	Slc6a12
ENSMUSG00000030513	Pcsk6
ENSMUSG00000030583	Sipa1l3
ENSMUSG00000030657	Xylt1
ENSMUSG00000030739	Myh14
ENSMUSG00000030830	Itgal
ENSMUSG00000031060	Rbm10
ENSMUSG00000031119	Gpc4
ENSMUSG00000031130	Brs3
ENSMUSG00000031134	Rbmx
ENSMUSG00000031154	Otud5
ENSMUSG00000031217	Efnb1
ENSMUSG00000031299	Pdha1
ENSMUSG00000031309	Rps6ka3
ENSMUSG00000031367	Ap1s2
ENSMUSG00000031482	Slc25a15
ENSMUSG00000031502	Col4a1
ENSMUSG00000031523	Dlc1
ENSMUSG00000031561	Tenm3
ENSMUSG00000031565	Fgfr1
ENSMUSG00000031822	Gse1
ENSMUSG00000031825	Crispld2
ENSMUSG00000031841	Cdh13
ENSMUSG00000031927	1700012B09Rik
ENSMUSG00000032064	Dixdc1
ENSMUSG00000032238	Rora
ENSMUSG00000032278	Paqr5
ENSMUSG00000032511	Scn5a
ENSMUSG00000032536	Trak1
ENSMUSG00000032571	Pik3r4
ENSMUSG00000032841	Prr5l
ENSMUSG00000032875	Arhgef17
ENSMUSG00000033530	Ttc7b
ENSMUSG00000033628	Pik3c3
ENSMUSG00000034161	Scx
ENSMUSG00000034390	Cmip
ENSMUSG00000034480	Diaph2
ENSMUSG00000034656	Cacna1a
ENSMUSG00000034685	Fam171a2
ENSMUSG00000034765	Dusp5
ENSMUSG00000034813	Grip1
ENSMUSG00000035168	Tanc1
ENSMUSG00000035277	Arx
ENSMUSG00000035299	Mid1
ENSMUSG00000035873	Pawr
ENSMUSG00000035934	Pknox2
ENSMUSG00000036377	C530008M17Rik
ENSMUSG00000036452	Arhgap26
ENSMUSG00000036466	Megf11
ENSMUSG00000036526	Card11
ENSMUSG00000036907	C1ql2
ENSMUSG00000036959	Bcorl1
ENSMUSG00000037143	Cfap61
ENSMUSG00000037315	Jade3
ENSMUSG00000037335	Hand1
ENSMUSG00000037346	Hrh4
ENSMUSG00000037432	Fer1l5
ENSMUSG00000038056	Kmt2c
ENSMUSG00000038143	Stox2
ENSMUSG00000039156	Stim2
ENSMUSG00000039410	Prdm16
ENSMUSG00000039463	Slc9a8
ENSMUSG00000039546	Ajap1
ENSMUSG00000039809	Gabbr2
ENSMUSG00000039852	Rere
ENSMUSG00000040033	Stat2
ENSMUSG00000040323	Gm15429
ENSMUSG00000040363	Bcor
ENSMUSG00000040732	Erg
ENSMUSG00000040749	Siah1b
ENSMUSG00000040964	Arhgef10l
ENSMUSG00000041073	Nacad
ENSMUSG00000041115	Iqsec2
ENSMUSG00000041313	Slc7a1
ENSMUSG00000041415	Dicer1
ENSMUSG00000041544	Disp3
ENSMUSG00000041598	Cdc42ep4
ENSMUSG00000041654	Slc39a11
ENSMUSG00000042372	Dmrt3
ENSMUSG00000042570	Mier2
ENSMUSG00000042589	Cux2
ENSMUSG00000042793	Lgr6
ENSMUSG00000042814	Mcts2
ENSMUSG00000043733	Ptpn11
ENSMUSG00000043940	Wdfy3
ENSMUSG00000044006	Cilp2
ENSMUSG00000044068	Zrsr1
ENSMUSG00000044197	Gpr146
ENSMUSG00000044646	Zbtb7c
ENSMUSG00000044674	Fzd1
ENSMUSG00000044948	Cfap43
ENSMUSG00000045246	Kcng4
ENSMUSG00000045312	Lhfpl2
ENSMUSG00000045333	Zfp423
ENSMUSG00000045394	Epcam
ENSMUSG00000046079	Lrrc8d
ENSMUSG00000047344	Lancl3
ENSMUSG00000047409	Ctdspl
ENSMUSG00000047694	Yipf6
ENSMUSG00000047907	Tshz2
ENSMUSG00000048007	Timm8a1
ENSMUSG00000048047	Zbtb33
ENSMUSG00000048251	Rit1
ENSMUSG00000048612	Myof
ENSMUSG00000049044	Rapgef4
ENSMUSG00000049107	Ntf3
ENSMUSG00000049307	Fut4
ENSMUSG00000049336	Tenm2
ENSMUSG00000049506	Sppl2c
ENSMUSG00000049556	Lingo1
ENSMUSG00000049807	Arhgap23
ENSMUSG00000050965	Prkca
ENSMUSG00000051224	Tceanc
ENSMUSG00000051228	Nyx
ENSMUSG00000051323	Pcdh19
ENSMUSG00000051331	Cacna1c
ENSMUSG00000051355	Commd1
ENSMUSG00000052105	Mtcl1
ENSMUSG00000052135	Foxo6
ENSMUSG00000052384	Nrros
ENSMUSG00000052512	Nav2
ENSMUSG00000052951	C130021I20Rik
ENSMUSG00000053166	Cdh22
ENSMUSG00000053414	Hunk
ENSMUSG00000053477	Tcf4
ENSMUSG00000053889	Kirrel3os
ENSMUSG00000054843	Atrnl1
ENSMUSG00000054863	Fam19a5
ENSMUSG00000055013	Agap1
ENSMUSG00000055322	Tns1
ENSMUSG00000055805	Fmnl1
ENSMUSG00000056222	Spock1
ENSMUSG00000056359	D830013O20Rik
ENSMUSG00000056427	Slit3
ENSMUSG00000056602	Fry
ENSMUSG00000057346	Apol9a
ENSMUSG00000057897	Camk2b
ENSMUSG00000058325	Dock1
ENSMUSG00000058975	Kcnc1
ENSMUSG00000059146	Ntrk3
ENSMUSG00000059248	Sept9
ENSMUSG00000059401	Mamld1
ENSMUSG00000059810	Rgs3
ENSMUSG00000060419	Rps16-ps2
ENSMUSG00000061136	Prpf40a
ENSMUSG00000061462	Obscn
ENSMUSG00000061650	Med9
ENSMUSG00000061751	Kalrn
ENSMUSG00000062184	Hs6st2
ENSMUSG00000062257	Opcml
ENSMUSG00000062472	Gm4945
ENSMUSG00000062713	Sim2
ENSMUSG00000062859	Tcp11
ENSMUSG00000063450	Syne2
ENSMUSG00000063564	Col23a1
ENSMUSG00000063919	Srrm4
ENSMUSG00000065201	Gm24612
ENSMUSG00000065825	Gm26314
ENSMUSG00000066952	Myo1h
ENSMUSG00000069601	Ank3
ENSMUSG00000070000	Fcho1
ENSMUSG00000070493	Chchd2
ENSMUSG00000071708	Sms
ENSMUSG00000072944	Nup62cl
ENSMUSG00000073481	Marc2
ENSMUSG00000073716	Gm13241
ENSMUSG00000073728	Tmem51os1
ENSMUSG00000074141	Il4i1
ENSMUSG00000074607	Tox2
ENSMUSG00000074676	Foxs1
ENSMUSG00000074847	Gm10775
ENSMUSG00000075415	Fnbp1
ENSMUSG00000076441	Ass1
ENSMUSG00000077290	Gm25407
ENSMUSG00000078532	Nkain1
ENSMUSG00000080474	Gm25317
ENSMUSG00000081511	Gm11475
ENSMUSG00000081947	Gm14512
ENSMUSG00000082195	Gm13034
ENSMUSG00000082215	Gm14314
ENSMUSG00000082585	Gm15387
ENSMUSG00000082987	Rps13-ps6
ENSMUSG00000083678	Gm12989
ENSMUSG00000083920	Gm14987
ENSMUSG00000084608	Gm22198
ENSMUSG00000084840	Gm11468
ENSMUSG00000085044	1700109G15Rik
ENSMUSG00000085562	2610028E06Rik
ENSMUSG00000085593	4930589P08Rik
ENSMUSG00000085648	Gm13173
ENSMUSG00000085865	Gm15966
ENSMUSG00000085968	Gm13027
ENSMUSG00000086122	Gm14507
ENSMUSG00000086149	Gm15598
ENSMUSG00000086238	Gm14258
ENSMUSG00000086441	Gm15046
ENSMUSG00000086474	9130204K15Rik
ENSMUSG00000086694	Gm16237
ENSMUSG00000086884	Gm16225
ENSMUSG00000086971	4930527B05Rik
ENSMUSG00000087166	L1td1
ENSMUSG00000087541	Hopxos
ENSMUSG00000087869	Gm24444
ENSMUSG00000088428	Gm22556
ENSMUSG00000088814	Gm22385
ENSMUSG00000089273	Gm24550
ENSMUSG00000089713	Gm16564
ENSMUSG00000090356	Teddm3
ENSMUSG00000091952	Gm17709
ENSMUSG00000092597	Gm20486
ENSMUSG00000092761	Mir5120
ENSMUSG00000093241	Mir3108
ENSMUSG00000093482	Gm20619
ENSMUSG00000094002	Gm9866
ENSMUSG00000094691	Gm22908
ENSMUSG00000095440	Fignl2
ENSMUSG00000095470	Gm21863
ENSMUSG00000095514	D13Ertd608e
ENSMUSG00000096768	Gm47283
ENSMUSG00000096780	Tmem181b-ps
ENSMUSG00000096883	Shisa8
ENSMUSG00000096982	Redrum
ENSMUSG00000097065	A630075F10Rik
ENSMUSG00000097087	Gm26878
ENSMUSG00000097097	5033426O07Rik
ENSMUSG00000097139	Gm26626
ENSMUSG00000097181	4930594M17Rik
ENSMUSG00000097248	Gm2694
ENSMUSG00000097384	Gm26815
ENSMUSG00000097444	Gm10489
ENSMUSG00000097628	Gm2383
ENSMUSG00000097803	Rpl31-ps16
ENSMUSG00000098031	Gm9341
ENSMUSG00000098178	Gm42418
ENSMUSG00000098197	BC051537
ENSMUSG00000098786	Mir6995
ENSMUSG00000099404	Gm28172
ENSMUSG00000099407	1700060O08Rik
ENSMUSG00000099644	Gm28626
ENSMUSG00000100738	2010106C02Rik
ENSMUSG00000101930	Gm5441
ENSMUSG00000102047	2010010A06Rik
ENSMUSG00000103132	Gm37978
ENSMUSG00000104187	Gm37820
ENSMUSG00000104612	Gm42449
ENSMUSG00000104951	Gm43413
ENSMUSG00000105826	Gm42141
ENSMUSG00000106060	Gm42488
ENSMUSG00000106991	Gm43399
ENSMUSG00000107098	Gm29815
ENSMUSG00000107199	Gm42550
ENSMUSG00000107739	Gm7812
ENSMUSG00000107984	Gm5306
ENSMUSG00000108470	Gm4598
ENSMUSG00000108507	6720469O03Rik
ENSMUSG00000110019	Gm8748
ENSMUSG00000110086	Gm45623
ENSMUSG00000110626	Gm45805
ENSMUSG00000112029	Gm33337
ENSMUSG00000112161	Gm34045
ENSMUSG00000112592	Gm19972
ENSMUSG00000112765	9430078K24Rik
ENSMUSG00000113077	AC134254.1
ENSMUSG00000113205	Gm48525
ENSMUSG00000113570	Gm5953
ENSMUSG00000114111	Gm9321
ENSMUSG00000114411	Gm48176
ENSMUSG00000114424	Gm47414
ENSMUSG00000114531	A530065N20Rik
ENSMUSG00000114696	Gm47479
