# Supplementary material for: Environmental enrichment preserves a young DNA methylation landscape in the aged mouse hippocampus
Source: Nat Commun. 2021 Jun 23;12:3892. doi: 10.1038/s41467-021-23993-1 (PMC8222384; doi:10.1038/s41467-021-23993-1)
Supplement: Supplementary file 5 — Supplementary Data 2 [file 41467_2021_23993_MOESM5_ESM.xlsx]

## Sheet: Reactome
Reactome ID	Description	GeneRatio	BgRatio	pvalue	p.adjust	qvalue	geneID	Count	log10(q-value)
R-MMU-399719	Trafficking of AMPA receptors	6/125	27/6968	6.42402e-06	0.000875808	0.000782153	12323/13385/13821/14799/18750/74053	6	-3.10671
R-MMU-399721	Glutamate binding, activation of AMPA receptors and synaptic plasticity	6/125	27/6968	6.42402e-06	0.000875808	0.000782153	12323/13385/13821/14799/18750/74053	6	-3.10671
R-MMU-422475	Axon guidance	14/125	252/6968	0.000154367	0.0126272	0.0112769	107448/12826/13637/13641/13842/13844/14182/18750/19247/21844/223435/330662/545156/76829	14	-1.94781
R-MMU-3928665	EPH-ephrin mediated repulsion of cells	5/125	33/6968	0.000272053	0.018545	0.0165618	13637/13641/13842/13844/21844	5	-1.78089
R-MMU-194840	Rho GTPase cycle	9/125	122/6968	0.000319578	0.0186725	0.0166757	110279/207212/21844/223435/380698/50768/545156/58996/71302	9	-1.77792
R-MMU-422356	Regulation of insulin secretion	6/125	60/6968	0.000670061	0.0304506	0.0271943	11740/12286/12288/14683/18750/56508	6	-1.56552
R-MMU-163685	Integration of energy metabolism	7/125	86/6968	0.000839164	0.0326978	0.0292012	108099/11740/12286/12288/14683/18750/56508	7	-1.5346
R-MMU-194315	Signaling by Rho GTPases	15/125	334/6968	0.000879402	0.0326978	0.0292012	110279/13385/13426/207212/21844/223435/225326/380698/50768/54004/545156/58996/71302/71960/75669	15	-1.5346
R-MMU-193648	NRAGE signals death through JNK	5/125	45/6968	0.0011795	0.0402012	0.0359022	207212/21844/223435/380698/545156	5	-1.44488
R-MMU-2682334	EPH-Ephrin signaling	6/125	69/6968	0.00140723	0.0426956	0.0381299	13637/13641/13842/13844/21844/545156	6	-1.41873
R-MMU-112315	Transmission across Chemical Synapses	10/125	181/6968	0.00146146	0.0426956	0.0381299	110651/12286/12323/13385/13821/14411/14799/18750/242425/74053	10	-1.41873
R-MMU-112314	Neurotransmitter receptors and postsynaptic signal transmission	8/125	124/6968	0.00165901	0.0452357	0.0403984	110651/12323/13385/13821/14799/18750/242425/74053	8	-1.39364
R-MMU-6809371	Formation of the cornified envelope	5/125	53/6968	0.00247174	0.0485359	0.0433457	16480/16668/16669/16675/18553	5	-1.36305
R-MMU-112316	Neuronal System	13/125	299/6968	0.00261255	0.0485359	0.0433457	110651/12286/12323/13385/13821/14411/14799/16502/18750/224997/242425/66733/74053	13	-1.36305
R-MMU-193704	p75 NTR receptor-mediated signalling	6/125	79/6968	0.00282149	0.0485359	0.0433457	207212/21844/223435/235402/380698/545156	6	-1.36305
R-MMU-6805567	Keratinization	5/125	55/6968	0.00291227	0.0485359	0.0433457	16480/16668/16669/16675/18553	5	-1.36305
R-MMU-166520	Signalling by NGF	8/125	136/6968	0.00296674	0.0485359	0.0433457	110651/18553/207212/21844/223435/235402/380698/545156	8	-1.36305

## Sheet: GO Cellular Component
Term name	p-value	q-value	Fold enrichment	Number of CpG hits in foreground	Number of CpG hits in background	log10(q-value)
neuron projection	3.9311e-34	1.5803e-31	2.1786	282	58346	-30.8013
neuron part	8.8525e-33	2.669e-30	2.0476	309	68023	-29.5737
dendrite	1.7159e-23	4.1388e-21	2.4229	158	29394	-20.3831
main axon	1.4145e-21	2.8432e-19	5.3163	52	4409	-18.5462
axon part	5.1974e-21	7.8351e-19	3.525	79	10102	-18.106
neuronal cell body	3.556e-18	4.2885e-16	2.4642	117	21402	-15.3677
node of Ranvier	7.5215e-18	7.5591e-16	8.5327	29	1532	-15.1215
cell body	2.6543e-15	1.7784e-13	2.2148	120	24423	-12.75
cation channel complex	1.4765e-14	8.9032e-13	3.0713	64	9393	-12.0505
alpha DNA polymerase:primase complex	1.8753e-14	1.077e-12	20.6906	14	305	-11.9678
intermediate filament cytoskeleton	1.1771e-13	6.1723e-12	3.6007	48	6009	-11.2096
sarcomere	1.4912e-13	7.4934e-12	2.7302	71	11722	-11.1253
voltage-gated sodium channel complex	6.5772e-13	2.9378e-11	10.193	18	796	-10.532
ion channel complex	1.0618e-12	4.4155e-11	2.3443	87	16728	-10.355
dendritic spine	2.6087e-12	1.0149e-10	2.9967	55	8273	-9.99358
sodium channel complex	3.179e-12	1.1981e-10	9.2622	18	876	-9.92151
postsynaptic membrane	3.4747e-12	1.2699e-10	2.2908	87	17119	-9.89623
myofibril	3.935e-12	1.3958e-10	2.4655	75	13712	-9.85518
axon	4.3843e-12	1.5107e-10	2.0425	111	24497	-9.82082
Z disc	4.5075e-12	1.51e-10	2.9892	54	8143	-9.82102

## Sheet: SynGO
Biological process	gene count	p-value	q-value	log10(q-value)
synapse organization	17	5.69e-06	9.1e-05	-4.04096
process in the synapse	27	0.000162	0.000866	-3.06248
neurotransmitter receptor localization to postsynaptic specialization membrane	6	0.000134	0.000866	-3.06248
regulation of neurotransmitter receptor localization to postsynaptic specialization membrane	4	0.000602	0.00241	-2.61798
structural constituent of postsynapse	4	0.0011	0.00352	-2.45346
synapse assembly	6	0.00341	0.00908	-2.04191
regulation of synapse assembly	4	0.00869	0.0199	-1.70115
regulation of presynapse assembly	3	0.017	0.034	-1.46852
postsynapse organization	4	0.0226	0.0403	-1.39469

## Sheet: MANGO
Ensembl ID	Gene symbol
ENSMUSG00000020524	Gria1
ENSMUSG00000021779	Thrb
ENSMUSG00000023411	Nfatc4
ENSMUSG00000028664	Ephb2
ENSMUSG00000029648	Flt1
ENSMUSG00000031565	Fgfr1
ENSMUSG00000041415	Dicer1
ENSMUSG00000044674	Fzd1
ENSMUSG00000048251	Rit1
ENSMUSG00000049107	Ntf3
