# Supplementary material for: Environmental enrichment preserves a young DNA methylation landscape in the aged mouse hippocampus
Source: Nat Commun. 2021 Jun 23;12:3892. doi: 10.1038/s41467-021-23993-1 (PMC8222384; doi:10.1038/s41467-021-23993-1)
Supplement: Supplementary file 6 — Supplementary Data 3 [file 41467_2021_23993_MOESM6_ESM.xlsx]

## Sheet: Aging in STD mice
Chromosome	Position	Strand	p-value	q-value	Methylation_difference(Aged-Young)	Context
chr1	3811902	+	1.12672e-13	2.90719e-12	-41.9414	CpG
chr1	3852948	-	2.45455e-05	9.78704e-05	32.1147	CpG
chr1	3977521	+	2.01478e-18	1.14852e-16	-41.0959	CpG
chr1	4004990	-	1.59183e-07	1.12878e-06	-29.1608	CpG
chr1	4260490	-	1.90453e-19	1.27136e-17	-44.9084	CpG
chr1	5040750	+	1.88627e-08	1.66597e-07	-25.5319	CpG
chr1	5040793	+	3.03815e-08	2.55566e-07	-25.2747	CpG
chr1	5584658	-	1.22622e-11	2.1382e-10	-34.0659	CpG
chr1	5678687	-	7.7938e-23	8.56118e-21	-29.1606	CpG
chr1	6340840	+	1.75552e-24	2.42145e-22	33.1967	CpG
chr1	7057500	-	4.1818e-12	8.01239e-11	-37.8788	CpG
chr1	7237061	+	5.3185e-07	3.30589e-06	40.8156	CpG
chr1	7292108	-	1.87673e-12	3.84875e-11	-30.1887	CpG
chr1	7292151	-	4.73488e-10	5.9543e-09	-34.8901	CpG
chr1	7292173	-	4.16669e-06	2.0568e-05	-31.4276	CpG
chr1	7500773	+	1.60583e-11	2.73406e-10	-25.6815	CpG
chr1	7861648	+	5.08812e-18	2.73463e-16	-49.0285	CpG
chr1	7936530	+	1.17801e-07	8.61849e-07	-26.4671	CpG
chr1	8166618	+	2.8733e-28	6.67987e-26	-34.2666	CpG
chr1	8260763	-	2.52968e-09	2.7191e-08	-34.8705	CpG
chr1	8462150	+	0.000177398	0.000551388	38.9744	CpG
chr1	8616012	-	9.52583e-10	1.12291e-08	26.5079	CpG
chr1	9041547	-	7.33172e-10	8.85125e-09	-37.5	CpG
chr1	9043733	-	0.000101351	0.000338417	-32.4453	CpG
chr1	9357049	-	3.25277e-08	2.71824e-07	-27.594	CpG
chr1	9488629	-	2.27936e-10	3.06254e-09	-36.8889	CpG
chr1	9526944	+	2.52357e-15	8.66091e-14	-50.1265	CpG
chr1	9908823	-	1.74983e-14	5.19964e-13	-44.1667	CpG
chr1	9908877	-	1.01619e-22	1.09427e-20	-34.9825	CpG
chr1	10696029	+	4.30175e-13	9.96032e-12	-48.2773	CpG
chr1	11068101	+	8.03791e-39	6.76246e-36	-57.0605	CpG
chr1	11673976	+	4.19873e-09	4.29755e-08	-37.6712	CpG
chr1	11709521	-	0.000167053	0.000523403	-27.7406	CpG
chr1	12321417	-	2.31658e-09	2.50978e-08	44.6625	CpG
chr1	12588662	+	6.8522e-10	8.32056e-09	-36.0906	CpG
chr1	12588767	-	4.76497e-10	5.98761e-09	-30.3916	CpG
chr1	12588778	-	1.01144e-06	5.86377e-06	-25.9016	CpG
chr1	12588797	-	1.25782e-09	1.44403e-08	-29.062	CpG
chr1	12795468	-	2.4587e-24	3.33487e-22	-42.2211	CpG
chr1	12795553	-	1.38305e-06	7.7478e-06	-36.8794	CpG
chr1	12871850	+	7.9002e-12	1.43315e-10	-38.7669	CpG
chr1	12871891	+	1.29368e-08	1.18543e-07	-26.7412	CpG
chr1	12871892	-	1.0252e-05	4.54457e-05	32.5476	CpG
chr1	12990808	+	3.17521e-11	5.09646e-10	-25.4902	CpG
chr1	13104941	-	1.29303e-13	3.29986e-12	-43.0747	CpG
chr1	13118652	-	2.10935e-08	1.84171e-07	26.5734	CpG
chr1	13158506	-	1.06521e-15	3.89699e-14	-43.3081	CpG
chr1	13192955	+	2.9986e-12	5.91771e-11	-34.2308	CpG
chr1	13192998	+	3.94342e-21	3.37912e-19	-50.7376	CpG
chr1	13219546	-	1.6378e-05	6.86238e-05	26.8501	CpG
chr1	13434334	-	6.46366e-25	9.5562e-23	-39.5361	CpG
chr1	13576360	+	2.28446e-25	3.58918e-23	-44.1436	CpG
chr1	13590655	-	5.93459e-21	4.94192e-19	-37.088	CpG
chr1	13616765	-	7.5492e-16	2.83718e-14	-40.9091	CpG
chr1	13659588	+	3.68703e-17	1.73207e-15	-48.4159	CpG
chr1	13659695	+	1.59018e-20	1.24939e-18	-49.5798	CpG
chr1	13659712	+	1.01181e-16	4.40012e-15	-41.9577	CpG
chr1	13696176	-	8.01666e-08	6.10558e-07	-27.2593	CpG
chr1	13777217	+	5.0957e-07	3.18202e-06	-40.5534	CpG
chr1	13827025	+	2.0981e-13	5.14514e-12	36.5237	CpG
chr1	14482447	+	5.54801e-09	5.52648e-08	31.7097	CpG
chr1	14696889	+	2.08561e-07	1.43738e-06	-30.2159	CpG
chr1	14696909	+	2.15237e-05	8.72067e-05	28.9516	CpG
chr1	14975527	-	2.56827e-05	0.000101811	28.2692	CpG
chr1	15324371	-	4.48633e-07	2.84061e-06	25.8427	CpG
chr1	15450786	-	4.60487e-17	2.12834e-15	-30.1487	CpG
chr1	15660073	+	5.96356e-05	0.000212979	-26.4473	CpG
chr1	16180017	+	1.74858e-07	1.22804e-06	-26.7517	CpG
chr1	16180125	-	1.68695e-07	1.18882e-06	-35.9913	CpG
chr1	16255935	-	1.2368e-20	9.86068e-19	-39.6226	CpG
chr1	16361342	-	6.68952e-15	2.13138e-13	-47.4567	CpG
chr1	16880139	+	9.53965e-16	3.51787e-14	44.4444	CpG
chr1	17072841	+	9.49468e-12	1.69505e-10	-27.054	CpG
chr1	17072960	-	5.98744e-46	1.00047e-42	-60.221	CpG
chr1	17124818	-	1.9837e-08	1.74274e-07	-27.6786	CpG
chr1	17124827	-	9.19571e-12	1.64693e-10	-33.7209	CpG
chr1	17374158	-	1.28392e-08	1.17716e-07	-25.4759	CpG
chr1	17395090	+	4.09195e-05	0.000153177	-28.3333	CpG
chr1	17728633	-	3.74292e-21	3.22108e-19	-30.7122	CpG
chr1	18216117	-	0.000154307	0.00048845	-28.6579	CpG
chr1	19009666	-	6.41114e-08	4.99452e-07	-34.4989	CpG
chr1	19009718	-	1.40731e-19	9.56297e-18	-47.4957	CpG
chr1	19225437	+	8.07587e-08	6.14606e-07	-34.5455	CpG
chr1	19412630	+	5.55477e-06	2.65047e-05	-26.9735	CpG
chr1	19951800	+	7.4989e-08	5.75116e-07	-36.4286	CpG
chr1	19968787	+	1.95621e-10	2.66685e-09	-27.5193	CpG
chr1	20044896	+	9.50265e-07	5.54856e-06	-26.6123	CpG
chr1	20260676	+	2.31637e-27	4.7435e-25	-66.9641	CpG
chr1	20346329	-	0.000108649	0.000359677	-29.1667	CpG
chr1	20470872	+	2.11088e-11	3.5088e-10	-40.2694	CpG
chr1	20761641	-	1.56857e-10	2.18241e-09	-48.9024	CpG
chr1	20772981	-	1.60643e-11	2.73479e-10	35.9506	CpG
chr1	20813092	+	1.01595e-09	1.19101e-08	-25.6955	CpG
chr1	20893443	-	3.35556e-39	2.94674e-36	-46.6667	CpG
chr1	20905242	+	6.63266e-09	6.49098e-08	-35.1852	CpG
chr1	20913570	-	4.69589e-22	4.6119e-20	-47.7381	CpG
chr1	20998447	-	2.74359e-17	1.3144e-15	-53.3978	CpG
chr1	21046246	-	4.04631e-10	5.15959e-09	-33.3333	CpG
chr1	21080474	-	1.11955e-17	5.69822e-16	-47.4747	CpG
chr1	21216717	+	3.29186e-09	3.44885e-08	36.5079	CpG
chr1	22210970	-	1.54127e-05	6.50598e-05	-28.31	CpG
chr1	22218139	+	6.07973e-06	2.8704e-05	-25.4462	CpG
chr1	22296928	-	1.40237e-06	7.84467e-06	-37.8378	CpG
chr1	22533588	-	1.56876e-09	1.76237e-08	27.6119	CpG
chr1	22534086	-	6.18857e-09	6.10079e-08	31.2846	CpG
chr1	22612370	+	1.17315e-06	6.68969e-06	-45.5147	CpG
chr1	23041703	+	2.3945e-22	2.44966e-20	-50.6422	CpG
chr1	23349304	+	4.7428e-10	5.96255e-09	-36.0683	CpG
chr1	23377962	+	0.000103965	0.000346038	25.4367	CpG
chr1	23378054	-	2.19445e-31	7.54858e-29	-60.7277	CpG
chr1	23378058	-	3.12596e-07	2.05928e-06	-25.5595	CpG
chr1	23378068	-	1.49714e-13	3.7751e-12	-44.0536	CpG
chr1	23378088	-	7.55174e-12	1.37424e-10	-34.7482	CpG
chr1	23378730	+	4.85487e-18	2.61569e-16	-54.812	CpG
chr1	23538604	-	4.67142e-09	4.73325e-08	-28.4403	CpG
chr1	23722507	-	2.3586e-18	1.33096e-16	-49.3886	CpG
chr1	23776714	-	2.84258e-10	3.74032e-09	-40.8777	CpG
chr1	23869711	-	3.00157e-33	1.30015e-30	-55.4291	CpG
chr1	23919292	+	1.13563e-18	6.7478e-17	-63.4025	CpG
chr1	23958885	+	1.29379e-06	7.3024e-06	-29.4137	CpG
chr1	24072075	-	4.26378e-06	2.09886e-05	28.0764	CpG
chr1	24286012	-	6.2913e-23	7.00023e-21	-34.9216	CpG
chr1	24292711	+	6.8396e-09	6.67193e-08	-37.8717	CpG
chr1	24312340	-	1.51342e-15	5.39571e-14	26.2378	CpG
chr1	24389172	-	1.56497e-09	1.75847e-08	-27.4076	CpG
chr1	24515147	+	1.20947e-08	1.11577e-07	-29.0758	CpG
chr1	24515386	-	5.16727e-13	1.1759e-11	-27.6728	CpG
chr1	24584184	+	8.7783e-26	1.45871e-23	-47.8217	CpG
chr1	24685714	-	8.41895e-14	2.22195e-12	26.3719	CpG
chr1	24766721	+	0.000127192	0.000412619	-31.0393	CpG
chr1	24793223	-	5.6361e-15	1.82094e-13	-58.1481	CpG
chr1	24844755	-	1.46113e-27	3.07701e-25	-32.5887	CpG
chr1	25016276	+	1.29424e-08	1.1859e-07	-27.1445	CpG
chr1	25177783	+	1.20469e-16	5.16933e-15	-52.0545	CpG
chr1	25430828	-	4.06397e-09	4.17436e-08	-29.9712	CpG
chr1	25757676	+	1.34532e-23	1.65073e-21	-31.034	CpG
chr1	25817319	-	2.7994e-16	1.13332e-14	-32.3168	CpG
chr1	26425527	+	1.34191e-17	6.74088e-16	27.5	CpG
chr1	27126601	-	3.09723e-08	2.60036e-07	28.8635	CpG
chr1	27509737	+	5.16264e-08	4.11121e-07	25.4075	CpG
chr1	27628865	-	2.09763e-18	1.19278e-16	-52.2326	CpG
chr1	28024184	+	2.41271e-12	4.84409e-11	-36.5497	CpG
chr1	28991210	+	1.97067e-19	1.31315e-17	-36.0095	CpG
chr1	29466761	-	8.10149e-08	6.16292e-07	-31.3156	CpG
chr1	29633845	+	1.41274e-09	1.603e-08	28.3654	CpG
chr1	29633951	-	2.32409e-11	3.83446e-10	-59.1837	CpG
chr1	29929987	-	1.03597e-10	1.49368e-09	25.641	CpG
chr1	30370860	+	4.10207e-15	1.35955e-13	37.3134	CpG
chr1	30628005	+	2.50934e-23	2.95831e-21	-53.3565	CpG
chr1	30717503	-	3.44511e-07	2.24591e-06	27.7228	CpG
chr1	31301055	+	5.01442e-13	1.1448e-11	28.5384	CpG
chr1	31301133	+	2.55783e-09	2.74661e-08	-27.815	CpG
chr1	31492280	+	3.82094e-08	3.14019e-07	28.5714	CpG
chr1	31545481	-	1.59821e-16	6.72656e-15	-48.8095	CpG
chr1	31689308	-	6.60447e-07	4.00921e-06	37.8378	CpG
chr1	32467779	-	1.6233e-05	6.80917e-05	26.4468	CpG
chr1	32832334	+	3.50829e-20	2.6143e-18	-32.9825	CpG
chr1	33233641	-	2.97749e-12	5.87967e-11	37.2093	CpG
chr1	33355681	-	1.24563e-05	5.39627e-05	-28.4921	CpG
chr1	33453326	+	1.28324e-08	1.17658e-07	-34.0697	CpG
chr1	33529923	-	5.54479e-17	2.52537e-15	-32.1995	CpG
chr1	33529969	-	4.40303e-11	6.85306e-10	-29.3302	CpG
chr1	33667701	+	2.42172e-13	5.86373e-12	28.5714	CpG
chr1	33673044	+	1.76737e-12	3.64124e-11	-29.8439	CpG
chr1	33673126	-	7.05802e-16	2.66712e-14	30.0885	CpG
chr1	33673156	-	1.07519e-07	7.94418e-07	-26.2637	CpG
chr1	33673186	-	1.72561e-08	1.53731e-07	-27.8638	CpG
chr1	33755445	-	3.09361e-11	4.97796e-10	-39.329	CpG
chr1	33929995	+	1.77496e-15	6.2531e-14	-35.0585	CpG
chr1	33945073	+	6.37903e-10	7.79973e-09	-39.2511	CpG
chr1	33945102	+	4.13984e-15	1.37074e-13	-56.0517	CpG
chr1	33945148	+	3.82893e-05	0.000144519	-27.9481	CpG
chr1	33945817	-	3.80777e-10	4.88142e-09	-37.9703	CpG
chr1	33965412	+	2.683e-39	2.40438e-36	-48.4888	CpG
chr1	33967003	-	6.6581e-17	2.99282e-15	-26.9048	CpG
chr1	34043364	+	8.98759e-21	7.3097e-19	-58.2694	CpG
chr1	34043513	-	1.96474e-14	5.79493e-13	-47.8873	CpG
chr1	34068740	+	7.77165e-06	3.56465e-05	-31.6667	CpG
chr1	34068818	-	2.79212e-08	2.36849e-07	-44.0293	CpG
chr1	34076249	+	3.85819e-07	2.48308e-06	-30.9388	CpG
chr1	34076337	-	2.12846e-13	5.21135e-12	-43.2968	CpG
chr1	34077684	+	1.27202e-19	8.71751e-18	-31.6495	CpG
chr1	34077699	+	6.02584e-09	5.95476e-08	31.5793	CpG
chr1	34077914	-	7.9948e-37	5.27039e-34	-35.1554	CpG
chr1	34116599	-	2.03615e-05	8.30496e-05	-25.987	CpG
chr1	34121785	-	1.85511e-12	3.80783e-11	-41.25	CpG
chr1	34189549	+	1.09609e-08	1.021e-07	-36.631	CpG
chr1	34202779	+	9.83231e-11	1.42455e-09	-33.3533	CpG
chr1	34202847	+	1.58324e-15	5.62586e-14	-33.1259	CpG
chr1	34225534	-	1.52502e-20	1.20231e-18	-30.0463	CpG
chr1	34239875	+	1.86558e-33	8.28214e-31	-58.8799	CpG
chr1	34239931	+	2.09574e-11	3.48532e-10	-28.6275	CpG
chr1	34240072	-	5.42066e-12	1.0155e-10	-34.9398	CpG
chr1	34251329	+	2.51418e-08	2.1554e-07	-28.2921	CpG
chr1	34252778	+	2.27751e-13	5.54413e-12	-43.8164	CpG
chr1	34291737	+	8.36422e-05	0.000286228	-35.8831	CpG
chr1	34378052	-	2.15396e-11	3.57583e-10	-36.1111	CpG
chr1	34388266	-	2.6353e-08	2.24826e-07	-30.0796	CpG
chr1	34459500	+	3.35981e-13	7.93277e-12	-31.6667	CpG
chr1	34464040	+	2.81139e-10	3.70335e-09	-29.7297	CpG
chr1	34498614	-	1.64205e-06	9.01573e-06	-28.5198	CpG
chr1	34516837	+	8.08021e-11	1.19025e-09	37.444	CpG
chr1	34516865	-	7.12404e-28	1.57552e-25	-35	CpG
chr1	34516892	-	5.51403e-22	5.36612e-20	-44.1874	CpG
chr1	34700098	+	4.96961e-32	1.82006e-29	-88.9535	CpG
chr1	34700155	+	1.03797e-17	5.3122e-16	-66.9357	CpG
chr1	34724693	+	6.87196e-05	0.000241018	33.3011	CpG
chr1	34749137	+	7.33339e-07	4.40503e-06	-46.2927	CpG
chr1	34750699	+	6.60579e-07	4.00997e-06	25.6098	CpG
chr1	34807149	-	1.24881e-09	1.43478e-08	-51.9928	CpG
chr1	34807161	-	4.1703e-05	0.000155727	-25.4545	CpG
chr1	34928892	+	2.84573e-05	0.000111397	25.7571	CpG
chr1	34956647	-	1.87629e-12	3.84818e-11	-31.4607	CpG
chr1	34983485	-	2.24246e-12	4.53026e-11	-28.3673	CpG
chr1	34988218	+	4.22896e-17	1.96384e-15	-32.4221	CpG
chr1	34988300	+	3.06024e-06	1.56571e-05	-27.5	CpG
chr1	34993626	-	2.89597e-12	5.73185e-11	-42.2582	CpG
chr1	35239809	+	6.4095e-05	0.000226805	-33.3804	CpG
chr1	35239937	-	3.47194e-06	1.75071e-05	-25.2616	CpG
chr1	35239950	-	3.68836e-06	1.84685e-05	-25.2035	CpG
chr1	35239972	-	1.69007e-09	1.8871e-08	-33.8352	CpG
chr1	35500122	+	5.71049e-21	4.7685e-19	-34.2308	CpG
chr1	35604763	-	1.01261e-15	3.71902e-14	-25.9542	CpG
chr1	35749429	+	1.97305e-15	6.89644e-14	-56.0756	CpG
chr1	35749589	-	2.09886e-13	5.14674e-12	-28.4133	CpG
chr1	35786454	+	3.06049e-10	3.99982e-09	-29.6296	CpG
chr1	35825801	-	8.22912e-09	7.88496e-08	-34.5989	CpG
chr1	35826240	-	7.09301e-13	1.57481e-11	29.0541	CpG
chr1	35864638	+	2.86887e-13	6.85639e-12	-29.4743	CpG
chr1	35866675	+	7.85903e-05	0.000271054	-25.1295	CpG
chr1	35974056	-	2.12969e-05	8.64014e-05	-32.008	CpG
chr1	35974061	-	0.000302651	0.000876745	-27.2074	CpG
chr1	35974093	-	4.00334e-05	0.000150275	-29.2332	CpG
chr1	35974110	-	3.73228e-09	3.86451e-08	-40.6595	CpG
chr1	35995764	+	4.09783e-25	6.21892e-23	-40.0866	CpG
chr1	35995806	+	3.8551e-18	2.10843e-16	-37.7025	CpG
chr1	36030356	+	9.44988e-13	2.05069e-11	-33.6417	CpG
chr1	36090621	-	1.5964e-05	6.70937e-05	-25.2641	CpG
chr1	36103878	-	1.39722e-09	1.58718e-08	45.4545	CpG
chr1	36106266	+	3.16463e-10	4.12406e-09	-31.284	CpG
chr1	36140315	+	8.24178e-14	2.17853e-12	-46.1353	CpG
chr1	36140360	+	1.02148e-09	1.1968e-08	-42.8404	CpG
chr1	36257491	-	0.000282838	0.000826784	-31.3131	CpG
chr1	36273445	+	2.86309e-12	5.67262e-11	-37.3504	CpG
chr1	36273526	-	1.15951e-06	6.61973e-06	-25.0381	CpG
chr1	36298927	-	3.36245e-10	4.35778e-09	-41.7854	CpG
chr1	36309185	+	1.48895e-05	6.31148e-05	-25.809	CpG
chr1	36309268	-	6.72796e-09	6.57512e-08	-36.4455	CpG
chr1	36370269	+	5.94197e-17	2.6928e-15	-58.6838	CpG
chr1	36370886	-	1.33383e-13	3.39552e-12	-33.9248	CpG
chr1	36401435	-	1.1248e-11	1.97746e-10	-41.5789	CpG
chr1	36409107	+	1.30783e-09	1.49523e-08	-29.521	CpG
chr1	36506478	-	7.67608e-10	9.22979e-09	-38.8889	CpG
chr1	36530756	-	6.34152e-08	4.94646e-07	-28.6461	CpG
chr1	36534998	+	1.34876e-05	5.78862e-05	-27.1114	CpG
chr1	36535119	-	6.37188e-05	0.000225633	-28.3067	CpG
chr1	36568325	-	3.03153e-07	2.00308e-06	-41.25	CpG
chr1	36573577	+	1.98668e-11	3.32035e-10	-34	CpG
chr1	36573621	+	1.95864e-13	4.83065e-12	-40.404	CpG
chr1	36585723	+	3.23395e-11	5.18229e-10	-31.8182	CpG
chr1	36694874	+	4.79645e-08	3.84941e-07	-52.9915	CpG
chr1	36721614	+	2.62266e-27	5.32315e-25	-43.8315	CpG
chr1	36781683	+	2.15117e-15	7.47181e-14	-46.1584	CpG
chr1	36781830	-	1.39895e-05	5.97681e-05	-25.2594	CpG
chr1	36828725	+	9.26057e-06	4.15476e-05	30.9102	CpG
chr1	36836698	+	5.30423e-12	9.95781e-11	-39.3368	CpG
chr1	36921392	+	6.60364e-13	1.47378e-11	-35.2106	CpG
chr1	36984476	-	1.64852e-14	4.91986e-13	-25.4483	CpG
chr1	37020556	-	5.85339e-07	3.6012e-06	-31.5182	CpG
chr1	37068287	-	8.01632e-77	1.92887e-72	-34.9296	CpG
chr1	37087840	-	1.26366e-09	1.4499e-08	-42.1949	CpG
chr1	37087852	-	3.03834e-22	3.06495e-20	-54.7368	CpG
chr1	37132599	-	7.27797e-28	1.60661e-25	-26.7536	CpG
chr1	37218714	-	3.39613e-08	2.82631e-07	42.7273	CpG
chr1	37505578	-	1.58788e-13	3.98228e-12	-40.625	CpG
chr1	37613623	-	1.16075e-05	5.07189e-05	-31.4948	CpG
chr1	37615100	+	1.00877e-14	3.12009e-13	-28.4086	CpG
chr1	37687618	-	2.37747e-10	3.18316e-09	-34.5948	CpG
chr1	37701641	-	3.06936e-05	0.000119002	-29.1186	CpG
chr1	37701708	+	1.09514e-12	2.34974e-11	-38.154	CpG
chr1	37701709	-	4.67598e-08	3.76365e-07	-35.9411	CpG
chr1	37701998	-	2.11527e-13	5.18275e-12	-46.79	CpG
chr1	37717683	+	3.69214e-23	4.25375e-21	-45.679	CpG
chr1	37918211	+	4.69953e-08	3.78046e-07	-35.0303	CpG
chr1	37954990	-	4.73777e-10	5.95734e-09	-38.0515	CpG
chr1	38024787	-	2.14675e-23	2.55779e-21	-48.3516	CpG
chr1	38170631	+	7.24613e-06	3.35011e-05	-30.9113	CpG
chr1	38198072	-	7.48002e-25	1.09545e-22	69.4118	CpG
chr1	38210520	-	1.33562e-05	5.73872e-05	-33.3734	CpG
chr1	38210546	+	3.13546e-09	3.30163e-08	26.9451	CpG
chr1	38210579	+	3.07931e-24	4.11632e-22	49.2477	CpG
chr1	38368290	-	3.5908e-18	1.9732e-16	-42.6843	CpG
chr1	38395323	+	9.2445e-06	4.14867e-05	-26.6667	CpG
chr1	38395422	-	7.12526e-36	4.22803e-33	-57.5636	CpG
chr1	38398464	+	2.25309e-18	1.27501e-16	-38.7278	CpG
chr1	38417473	-	1.11619e-06	6.40145e-06	35.5037	CpG
chr1	38417992	+	2.09423e-08	1.82994e-07	-29.385	CpG
chr1	38471060	-	3.74206e-10	4.80435e-09	-36.9093	CpG
chr1	38615783	+	9.1146e-20	6.3856e-18	-39.7409	CpG
chr1	38632832	+	6.31327e-06	2.96775e-05	-34.7266	CpG
chr1	38632902	+	5.49981e-06	2.62735e-05	-35.2062	CpG
chr1	38647357	+	8.38051e-11	1.23055e-09	29.5082	CpG
chr1	38854846	-	1.84839e-08	1.6363e-07	-26.2675	CpG
chr1	38869477	+	2.96581e-07	1.96502e-06	-27.445	CpG
chr1	38946270	-	2.49501e-09	2.68586e-08	-35.1052	CpG
chr1	38946315	-	1.29063e-07	9.35567e-07	-37.5812	CpG
chr1	38973040	+	2.88168e-11	4.66657e-10	-32.3529	CpG
chr1	38973071	+	4.42013e-24	5.80072e-22	-64.7059	CpG
chr1	39012731	+	1.01097e-06	5.86133e-06	-27.239	CpG
chr1	39012737	+	1.03892e-10	1.49754e-09	-45.4607	CpG
chr1	39081589	-	2.21604e-13	5.40817e-12	26.0377	CpG
chr1	39085942	+	7.43561e-05	0.000258259	-26.4205	CpG
chr1	39090014	+	1.25811e-06	7.12013e-06	-35.6475	CpG
chr1	39096057	-	1.1884e-06	6.76728e-06	-29.3332	CpG
chr1	39096071	-	4.5123e-05	0.000166852	-25.125	CpG
chr1	39105870	+	0.000203912	0.000622286	-28.4127	CpG
chr1	39178536	+	3.32113e-06	1.6832e-05	-39.9766	CpG
chr1	39178545	+	9.80275e-10	1.15256e-08	-52.8042	CpG
chr1	39178552	+	1.2542e-08	1.15273e-07	-44.6055	CpG
chr1	39178557	+	5.31141e-07	3.30212e-06	-38.1016	CpG
chr1	39178565	+	3.23119e-06	1.64277e-05	-38.4416	CpG
chr1	39178659	-	7.49596e-25	1.09745e-22	-37.2209	CpG
chr1	39207057	+	2.99251e-24	4.01031e-22	-26.5865	CpG
chr1	39380153	+	3.52114e-06	1.77249e-05	30.0777	CpG
chr1	39407079	-	1.61712e-07	1.14451e-06	-25.3333	CpG
chr1	39480973	+	1.15389e-08	1.06929e-07	-29.1139	CpG
chr1	39615654	+	2.02516e-08	1.77535e-07	-25.1523	CpG
chr1	39663031	+	1.90283e-34	9.5886e-32	-42.8028	CpG
chr1	39663048	+	8.54531e-21	6.97356e-19	-27.4524	CpG
chr1	39679497	-	1.3381e-12	2.81876e-11	-29.2135	CpG
chr1	39689826	+	1.61957e-08	1.45265e-07	40.6158	CpG
chr1	39690016	-	5.2214e-06	2.50948e-05	28.6338	CpG
chr1	39690420	-	8.10352e-10	9.70003e-09	-40.3468	CpG
chr1	39690893	+	1.52293e-11	2.60526e-10	-38.4452	CpG
chr1	39698956	+	4.1569e-19	2.6475e-17	-43.7346	CpG
chr1	39703575	+	9.13959e-10	1.08173e-08	25.8955	CpG
chr1	39720784	+	2.43157e-05	9.70586e-05	28.0112	CpG
chr1	39720785	-	1.02227e-08	9.5864e-08	27.1713	CpG
chr1	39761403	+	2.15324e-18	1.22224e-16	-32.2102	CpG
chr1	39770247	+	1.94952e-34	9.81258e-32	-32.5581	CpG
chr1	39789344	+	1.16189e-12	2.4788e-11	-25.3449	CpG
chr1	39796414	-	9.87089e-13	2.13608e-11	-25.0158	CpG
chr1	39869205	-	4.61259e-29	1.1883e-26	-54.0956	CpG
chr1	39901295	-	3.83082e-17	1.79401e-15	-30.4348	CpG
chr1	39906336	-	3.09556e-06	1.58231e-05	-33.3333	CpG
chr1	39935011	-	3.29668e-11	5.27158e-10	-27.3805	CpG
chr1	39978348	-	0.000189916	0.000584971	32.7586	CpG
chr1	40058072	+	1.26803e-10	1.79623e-09	-49.0472	CpG
chr1	40058125	+	0.000118891	0.000389084	32.8409	CpG
chr1	40072703	-	1.57691e-08	1.41778e-07	-43.3741	CpG
chr1	40100247	+	5.30621e-11	8.12012e-10	-44.9495	CpG
chr1	40100457	+	4.65551e-05	0.000171465	-39.6078	CpG
chr1	40100527	+	2.89871e-05	0.000113206	-40.6144	CpG
chr1	40293269	+	9.38689e-08	7.0294e-07	-27.5	CpG
chr1	40314868	+	7.01765e-18	3.6931e-16	-68.1818	CpG
chr1	40377030	+	6.02305e-06	2.84611e-05	-29.7702	CpG
chr1	40410347	+	9.1652e-06	4.11761e-05	-30.8893	CpG
chr1	40613868	+	1.97327e-10	2.6882e-09	-29.1828	CpG
chr1	40614084	-	9.98145e-10	1.17174e-08	-27.2109	CpG
chr1	40726345	-	1.715e-12	3.54214e-11	-25.1953	CpG
chr1	40726374	-	1.33053e-15	4.78549e-14	-30.7381	CpG
chr1	40804386	+	3.67919e-13	8.62509e-12	-53.8006	CpG
chr1	40804428	+	2.02273e-12	4.11937e-11	-58.1757	CpG
chr1	40879832	-	3.87088e-17	1.81048e-15	-51.1628	CpG
chr1	40880602	-	9.25139e-12	1.6561e-10	-35.6606	CpG
chr1	40955173	+	2.94496e-08	2.48478e-07	-26.1079	CpG
chr1	40955216	+	1.10882e-10	1.58876e-09	25.9081	CpG
chr1	40955326	+	6.68013e-23	7.39526e-21	-48.3617	CpG
chr1	40955330	+	2.71949e-16	1.1031e-14	-43.9674	CpG
chr1	40955341	+	4.31063e-09	4.40076e-08	-29.0113	CpG
chr1	41001989	+	2.78461e-23	3.26603e-21	-54.7431	CpG
chr1	41002072	-	2.27412e-05	9.15332e-05	-25.3586	CpG
chr1	41002080	-	1.76311e-08	1.56783e-07	37.305	CpG
chr1	41005852	+	5.07994e-20	3.69729e-18	-34.2206	CpG
chr1	41005873	+	1.20516e-34	6.20282e-32	-52.2588	CpG
chr1	41006439	+	2.44096e-43	3.18341e-40	-39.0753	CpG
chr1	41021308	-	6.84408e-19	4.21286e-17	-59.5958	CpG
chr1	41156753	+	1.11591e-13	2.88159e-12	-65.4567	CpG
chr1	41157057	-	0.000124399	0.000404653	28.3489	CpG
chr1	41168817	-	7.62703e-06	3.506e-05	-28.1738	CpG
chr1	41891130	+	8.39865e-14	2.21708e-12	-58.8194	CpG
chr1	41896787	-	0.000201775	0.000616644	28.1818	CpG
chr1	42242514	+	1.06935e-14	3.2918e-13	-41.0451	CpG
chr1	42281248	-	3.6143e-09	3.75381e-08	-38.0952	CpG
chr1	42369685	-	2.18693e-34	1.09173e-31	-55.1311	CpG
chr1	42522646	+	8.73411e-09	8.31947e-08	-27.5862	CpG
chr1	42539466	+	1.05237e-14	3.24307e-13	-25.1748	CpG
chr1	42599527	-	4.9876e-19	3.13426e-17	48.913	CpG
chr1	42599573	-	4.12802e-06	2.0397e-05	-26.2084	CpG
chr1	42651708	-	4.82002e-09	4.8667e-08	37.8163	CpG
chr1	42741670	+	2.25101e-19	1.48474e-17	-35.9651	CpG
chr1	42771922	-	6.35223e-07	3.87295e-06	31.9196	CpG
chr1	42783438	+	1.00061e-07	7.44767e-07	-31.8981	CpG
chr1	42783611	-	2.06236e-10	2.79801e-09	-46.6367	CpG
chr1	42783622	-	1.96619e-07	1.36421e-06	-37.1323	CpG
chr1	43005884	-	2.739e-11	4.45878e-10	-36.6555	CpG
chr1	43041003	+	0.000250267	0.000743247	-30.5747	CpG
chr1	43473557	+	7.06898e-23	7.80419e-21	-29.5757	CpG
chr1	43502915	-	3.86798e-05	0.000145818	-25.6071	CpG
chr1	43511757	+	8.49965e-07	5.02085e-06	-36.6203	CpG
chr1	43554424	-	6.05641e-17	2.74028e-15	-30.8406	CpG
chr1	43554451	-	2.11332e-13	5.1785e-12	-28.9544	CpG
chr1	43752071	-	6.137e-11	9.27412e-10	-31.4532	CpG
chr1	44043189	+	1.0114e-08	9.49467e-08	-29.1579	CpG
chr1	44315836	+	1.54943e-10	2.15796e-09	36.8421	CpG
chr1	44316073	-	6.9926e-05	0.0002447	-32.178	CpG
chr1	44381295	-	1.53451e-06	8.49271e-06	28.9474	CpG
chr1	45316026	-	1.49548e-08	1.35128e-07	-36.0991	CpG
chr1	45794624	+	2.41175e-06	1.26853e-05	-26.5714	CpG
chr1	45794696	+	7.31722e-09	7.08997e-08	-31.2977	CpG
chr1	46289056	-	6.00903e-10	7.38523e-09	27.8221	CpG
chr1	46383289	-	3.23822e-06	1.64594e-05	25.8065	CpG
chr1	46449789	+	9.60444e-10	1.13137e-08	-31.8038	CpG
chr1	46873469	+	3.02462e-11	4.87624e-10	-27.3133	CpG
chr1	46873626	-	3.77318e-16	1.49411e-14	-34.0421	CpG
chr1	46896624	+	6.42269e-05	0.000227201	-27.5062	CpG
chr1	47371491	+	2.13055e-19	1.4107e-17	-48.4008	CpG
chr1	48066694	+	3.57073e-06	1.79449e-05	-28.3614	CpG
chr1	48748753	-	1.04135e-26	1.96832e-24	-55.1724	CpG
chr1	49935334	-	9.5247e-12	1.69972e-10	-44.4444	CpG
chr1	50795679	+	1.2473e-09	1.43319e-08	-34.6919	CpG
chr1	50812269	+	7.08858e-09	6.89008e-08	-29.9255	CpG
chr1	50812342	+	1.16706e-07	8.54673e-07	27.5254	CpG
chr1	51191773	+	4.16896e-11	6.51655e-10	-36.0941	CpG
chr1	51245609	+	2.98151e-27	6.02354e-25	-26.3528	CpG
chr1	51459472	+	1.12204e-07	8.25355e-07	46.817	CpG
chr1	51551685	+	5.06461e-06	2.44309e-05	-25.5347	CpG
chr1	51683473	+	7.61274e-05	0.000263616	27.1186	CpG
chr1	51747621	+	1.52319e-10	2.12437e-09	-31.1909	CpG
chr1	51747646	+	3.14908e-13	7.47043e-12	-36.1115	CpG
chr1	51747663	+	8.81598e-07	5.18669e-06	-30.0845	CpG
chr1	51765424	+	1.09901e-22	1.17791e-20	-25.197	CpG
chr1	51879396	-	8.0836e-07	4.80326e-06	-39.7424	CpG
chr1	51879401	+	1.91656e-11	3.21443e-10	-31.5822	CpG
chr1	51890996	+	6.02291e-06	2.84607e-05	-26.0611	CpG
chr1	51930664	+	1.66259e-11	2.82071e-10	-26.131	CpG
chr1	52033884	+	4.73792e-10	5.95734e-09	-28.2917	CpG
chr1	52120401	+	4.66691e-09	4.72917e-08	-34.7547	CpG
chr1	52120439	+	4.01969e-13	9.3613e-12	-39.0205	CpG
chr1	52226040	-	6.21211e-11	9.37467e-10	-32.7536	CpG
chr1	52226108	-	4.68201e-10	5.8929e-09	-29.125	CpG
chr1	52288041	-	3.19293e-10	4.15734e-09	-33.2608	CpG
chr1	52288519	+	7.22425e-19	4.42931e-17	-57.3213	CpG
chr1	52676181	+	3.63137e-12	7.0474e-11	-41.182	CpG
chr1	52745716	+	1.38339e-06	7.7495e-06	-29.7044	CpG
chr1	52845609	-	4.38992e-13	1.01416e-11	-26.5112	CpG
chr1	53281968	-	8.39232e-09	8.02616e-08	-32.7273	CpG
chr1	53458017	-	1.36943e-06	7.67924e-06	33.9139	CpG
chr1	53555823	-	1.04557e-10	1.50637e-09	-25.8598	CpG
chr1	54344320	+	3.25755e-09	3.41684e-08	-38.2979	CpG
chr1	54454141	-	2.34584e-14	6.83767e-13	25.1756	CpG
chr1	54802938	-	1.07614e-13	2.78624e-12	-32.8916	CpG
chr1	54842054	-	2.11732e-05	8.59625e-05	-27.87	CpG
chr1	54905817	+	3.00818e-08	2.53275e-07	-31.3502	CpG
chr1	54905900	-	9.15289e-28	1.99217e-25	-52.0287	CpG
chr1	55004670	+	2.4179e-30	7.32271e-28	-32.4428	CpG
chr1	55026259	+	5.98181e-06	2.82879e-05	-31.2478	CpG
chr1	55103607	-	3.21864e-11	5.16084e-10	38.6179	CpG
chr1	55198259	-	7.28915e-08	5.60637e-07	-29.6774	CpG
chr1	55220550	-	6.59376e-05	0.00023253	-30.7292	CpG
chr1	55279314	+	6.03882e-14	1.63742e-12	-48.5445	CpG
chr1	55539997	-	7.35264e-07	4.41499e-06	-39.0855	CpG
chr1	55979743	-	3.90783e-10	4.99837e-09	-28.7301	CpG
chr1	55987811	-	5.41593e-18	2.89613e-16	-60.918	CpG
chr1	56286913	-	3.44595e-08	2.86341e-07	-25.8626	CpG
chr1	56771997	+	1.11793e-16	4.81983e-15	-45.012	CpG
chr1	56772132	-	7.96178e-17	3.53459e-15	-34.4038	CpG
chr1	56782325	-	3.40097e-09	3.55234e-08	-25.6687	CpG
chr1	56782369	-	4.12743e-10	5.25509e-09	-28.2928	CpG
chr1	56966606	-	4.13649e-06	2.04335e-05	-40.2778	CpG
chr1	56984770	-	1.57191e-10	2.18656e-09	36.6939	CpG
chr1	57267331	+	3.78196e-07	2.43931e-06	-31.5707	CpG
chr1	57421734	+	1.61065e-11	2.74148e-10	-53.2856	CpG
chr1	57445821	+	5.88552e-12	1.09491e-10	-36.9821	CpG
chr1	57445869	+	1.07581e-10	1.54585e-09	-38.2812	CpG
chr1	57445958	+	1.58618e-10	2.20455e-09	-36.7734	CpG
chr1	57454629	-	5.52239e-40	5.24175e-37	-25.3703	CpG
chr1	57479863	+	4.59485e-13	1.05718e-11	-26.4151	CpG
chr1	57506375	-	1.39214e-07	1.00097e-06	-33.1729	CpG
chr1	57772721	+	1.58255e-21	1.43966e-19	-40	CpG
chr1	57868943	+	6.59681e-12	1.21359e-10	-39.1613	CpG
chr1	57868969	+	6.13791e-11	9.27492e-10	-32.7633	CpG
chr1	57868996	+	4.28359e-06	2.1073e-05	-32.0084	CpG
chr1	57888962	+	1.32408e-16	5.64387e-15	-34.0862	CpG
chr1	57890961	+	8.52877e-11	1.25026e-09	-38.2797	CpG
chr1	57911233	-	2.10941e-16	8.70903e-15	-27.4357	CpG
chr1	57940721	+	7.79445e-33	3.21971e-30	-54.023	CpG
chr1	57990173	-	1.1222e-16	4.83693e-15	-25.3968	CpG
chr1	58042223	+	1.06705e-13	2.76449e-12	-54.974	CpG
chr1	58087149	+	2.27353e-11	3.75839e-10	-27.3295	CpG
chr1	58165289	+	6.78718e-06	3.16257e-05	-29.5064	CpG
chr1	58165305	+	1.03867e-06	6.00507e-06	-30.703	CpG
chr1	58177618	-	3.24057e-09	3.40111e-08	-30.1205	CpG
chr1	58238884	+	2.09798e-08	1.83278e-07	-31.169	CpG
chr1	58257275	-	2.08819e-10	2.82937e-09	26.2136	CpG
chr1	58257350	-	1.16001e-10	1.6558e-09	31.5445	CpG
chr1	58354461	+	1.29465e-11	2.24637e-10	31.7241	CpG
chr1	58354660	-	4.85216e-07	3.0471e-06	30.9091	CpG
chr1	58723375	+	9.85153e-07	5.72809e-06	-39.6203	CpG
chr1	58740543	-	1.52582e-12	3.17869e-11	-48.8324	CpG
chr1	58740575	-	7.47323e-39	6.32054e-36	-79.9661	CpG
chr1	58789219	+	4.87319e-12	9.21257e-11	-28.216	CpG
chr1	59173148	-	7.67538e-15	2.42192e-13	30.5556	CpG
chr1	59215760	-	3.71335e-14	1.04588e-12	-29.2857	CpG
chr1	59215772	-	2.82147e-24	3.78849e-22	-47.9167	CpG
chr1	59215796	-	1.73233e-13	4.31412e-12	-28.7879	CpG
chr1	59215802	-	9.25936e-08	6.94352e-07	-27.3333	CpG
chr1	59221480	-	7.26797e-08	5.59161e-07	-27.8481	CpG
chr1	59221489	-	2.76027e-08	2.34399e-07	-30.8642	CpG
chr1	59221492	-	1.63639e-09	1.83214e-08	-33.7079	CpG
chr1	59272212	+	1.97592e-22	2.048e-20	-46.2329	CpG
chr1	59272383	-	1.02871e-24	1.47162e-22	-55.0163	CpG
chr1	59281893	+	1.98115e-18	1.13069e-16	-25.9736	CpG
chr1	59381808	-	4.39453e-05	0.000163023	25.2247	CpG
chr1	59381845	-	8.90307e-19	5.37777e-17	-51.4592	CpG
chr1	59393359	-	1.41628e-16	6.00655e-15	-51.0027	CpG
chr1	59423332	-	4.05444e-05	0.000151946	36.1862	CpG
chr1	59480998	+	2.87056e-07	1.90877e-06	40.5285	CpG
chr1	59481006	+	3.28294e-05	0.00012626	33.7255	CpG
chr1	59481022	+	0.000173408	0.00054069	25.7193	CpG
chr1	59484298	+	1.78631e-25	2.84741e-23	87.8886	CpG
chr1	59484304	+	4.51328e-06	2.20649e-05	39.38	CpG
chr1	59484362	-	6.44916e-10	7.87767e-09	-30.501	CpG
chr1	59484683	+	1.59481e-09	1.789e-08	-42.5287	CpG
chr1	59493223	-	7.87505e-42	8.77258e-39	-69.0423	CpG
chr1	59540733	-	1.62657e-05	6.82122e-05	-29.1894	CpG
chr1	59540760	-	0.000154797	0.000489799	-29.7155	CpG
chr1	59540846	-	8.85837e-10	1.05129e-08	-37.0377	CpG
chr1	59541563	-	4.34903e-09	4.43704e-08	-32.8	CpG
chr1	59696757	+	0.000193283	0.000594054	-25.6248	CpG
chr1	59713660	+	2.80384e-10	3.6941e-09	38.4058	CpG
chr1	59730094	+	1.18402e-10	1.68697e-09	-39.1888	CpG
chr1	59730212	+	1.30274e-10	1.84108e-09	-25.9313	CpG
chr1	59730292	-	8.44974e-09	8.07593e-08	26.5698	CpG
chr1	59760944	+	5.66314e-09	5.62882e-08	-26.8011	CpG
chr1	60043267	-	1.15848e-06	6.61482e-06	-25.5814	CpG
chr1	60180555	-	7.5948e-08	5.81683e-07	-27.7778	CpG
chr1	60233928	-	4.82083e-28	1.09066e-25	-47.6301	CpG
chr1	60735207	+	2.37388e-36	1.48943e-33	-43.3218	CpG
chr1	60735384	-	7.40701e-12	1.3504e-10	-45.33	CpG
chr1	61076073	+	1.94898e-29	5.23391e-27	-29.7933	CpG
chr1	61103702	+	5.61792e-21	4.69528e-19	-34.8068	CpG
chr1	61103738	+	7.14503e-27	1.37758e-24	-33.7603	CpG
chr1	61103811	-	9.58753e-21	7.76744e-19	-28.2209	CpG
chr1	61103819	-	3.60039e-21	3.10452e-19	-34.5899	CpG
chr1	61138672	+	2.13115e-09	2.32718e-08	-38.2592	CpG
chr1	61138681	+	3.71914e-07	2.40291e-06	-30.4941	CpG
chr1	61143442	-	2.97656e-09	3.14958e-08	-38.5918	CpG
chr1	61143462	-	4.00682e-06	1.98694e-05	-34.5411	CpG
chr1	61379123	+	3.6013e-08	2.9781e-07	-32.4378	CpG
chr1	61379790	-	4.15095e-08	3.38167e-07	28.4866	CpG
chr1	61379805	-	7.67278e-08	5.87169e-07	-26.8162	CpG
chr1	61472665	-	4.95524e-08	3.96297e-07	-26.3102	CpG
chr1	61484764	-	6.04333e-15	1.94156e-13	-39.9152	CpG
chr1	61529689	+	4.91665e-11	7.57554e-10	-42.9835	CpG
chr1	61529690	-	2.82809e-07	1.88362e-06	-29.5842	CpG
chr1	61529908	-	3.43073e-06	1.73247e-05	40.3636	CpG
chr1	61580429	+	1.98564e-18	1.13285e-16	-33.3319	CpG
chr1	61880243	-	3.702e-16	1.4687e-14	-49.5389	CpG
chr1	62157915	+	0.000328465	0.000941156	-27.9709	CpG
chr1	62381187	+	4.22987e-13	9.809e-12	-28.4367	CpG
chr1	62489496	-	3.60286e-16	1.43196e-14	-27.7576	CpG
chr1	62505591	+	4.23484e-13	9.8191e-12	-36.7027	CpG
chr1	62505592	-	3.3245e-07	2.17577e-06	-25.3679	CpG
chr1	62567105	-	7.6382e-33	3.1606e-30	66.9771	CpG
chr1	62612223	-	1.54257e-08	1.38984e-07	-43.75	CpG
chr1	62720921	-	1.46088e-14	4.40218e-13	-31.4685	CpG
chr1	62722644	-	2.80705e-18	1.56457e-16	-55.2238	CpG
chr1	62722654	-	7.29896e-09	7.07342e-08	-44.9225	CpG
chr1	62728372	-	1.07383e-05	4.73487e-05	-35	CpG
chr1	62729306	+	1.49521e-37	1.08202e-34	-29.0093	CpG
chr1	62729784	-	3.19894e-16	1.28244e-14	-35.2941	CpG
chr1	62749268	+	7.42793e-18	3.89728e-16	-47.7712	CpG
chr1	62749394	+	4.12451e-10	5.25151e-09	-35.3371	CpG
chr1	62771779	-	2.7595e-05	0.000108442	-34.699	CpG
chr1	62771798	-	8.0282e-07	4.77424e-06	-39.178	CpG
chr1	62774258	+	7.92294e-10	9.50065e-09	-50.782	CpG
chr1	62794399	+	5.60228e-13	1.26734e-11	-31.0811	CpG
chr1	62796133	-	1.24832e-08	1.14806e-07	-48.5603	CpG
chr1	62796175	-	1.4769e-06	8.21053e-06	-39.7436	CpG
chr1	62815881	+	4.58876e-09	4.65853e-08	30.5624	CpG
chr1	62984472	-	9.58043e-05	0.000322219	-30.732	CpG
chr1	63266511	-	1.13901e-10	1.62873e-09	-32.2482	CpG
chr1	63308950	+	5.26155e-24	6.82308e-22	-40.8158	CpG
chr1	63309009	+	1.53641e-12	3.19854e-11	-30.0924	CpG
chr1	63448858	-	1.06938e-16	4.62625e-15	-48.6111	CpG
chr1	63605349	-	5.28956e-18	2.83308e-16	-54.0472	CpG
chr1	63726534	-	5.89107e-06	2.79078e-05	25.1024	CpG
chr1	63726583	-	5.51664e-11	8.41299e-10	-33.9842	CpG
chr1	63968222	-	4.3523e-13	1.00643e-11	-39.1002	CpG
chr1	63968316	-	2.68337e-05	0.000105818	28.0196	CpG
chr1	63993875	-	5.88433e-10	7.24585e-09	-35.8724	CpG
chr1	63995969	+	2.74397e-09	2.92689e-08	-32.8125	CpG
chr1	63996011	+	2.12925e-06	1.13551e-05	-32.1494	CpG
chr1	64031309	-	5.50904e-09	5.49164e-08	-31.8372	CpG
chr1	64107964	-	0.000273246	0.000802165	25.3403	CpG
chr1	64108023	-	2.43038e-08	2.09112e-07	28.6923	CpG
chr1	64138536	+	4.03308e-14	1.12841e-12	-31.7073	CpG
chr1	64138567	+	3.409e-13	8.04341e-12	-30	CpG
chr1	64257818	-	5.33754e-08	4.23612e-07	-26.128	CpG
chr1	64531387	-	2.15307e-12	4.36286e-11	-47.3768	CpG
chr1	64532525	+	7.70899e-14	2.04817e-12	-28.5714	CpG
chr1	64600616	+	2.65359e-17	1.27483e-15	-33.2359	CpG
chr1	64600914	-	2.85718e-21	2.50087e-19	-25.8421	CpG
chr1	64614264	+	1.37384e-05	5.88284e-05	25.0189	CpG
chr1	64615751	+	1.03094e-25	1.695e-23	-61.7701	CpG
chr1	64615977	-	6.6889e-16	2.5386e-14	-33.2931	CpG
chr1	64735670	+	3.32243e-15	1.11762e-13	-30	CpG
chr1	64735712	+	2.25414e-08	1.95462e-07	-39.6905	CpG
chr1	64927458	+	0.00022377	0.000674298	-28.5026	CpG
chr1	64927671	-	2.76351e-14	7.95917e-13	-27.1283	CpG
chr1	64957486	-	1.23242e-47	2.49195e-44	-38.2054	CpG
chr1	64975940	+	1.1798e-13	3.03275e-12	38.7554	CpG
chr1	64976004	-	4.53296e-11	7.03549e-10	-27.2352	CpG
chr1	64994626	+	2.34592e-19	1.54248e-17	-31.6547	CpG
chr1	65028435	-	1.56715e-27	3.289e-25	-46.9945	CpG
chr1	65028510	-	4.11215e-25	6.2387e-23	-49.3862	CpG
chr1	65318560	-	2.02861e-05	8.27791e-05	28.2086	CpG
chr1	65526665	-	1.82123e-13	4.51751e-12	30.4348	CpG
chr1	65555141	+	5.41845e-11	8.27584e-10	28.0256	CpG
chr1	65927164	+	4.95724e-11	7.63099e-10	-35.9649	CpG
chr1	66175453	+	9.88289e-12	1.7581e-10	-26.6667	CpG
chr1	66349282	-	2.12794e-13	5.21034e-12	-39.8811	CpG
chr1	66588006	-	0.000328967	0.000942326	-26.172	CpG
chr1	66815238	+	1.59689e-14	4.78208e-13	-33.7153	CpG
chr1	66815540	+	2.69835e-13	6.47491e-12	-37.5183	CpG
chr1	66944853	-	8.0957e-12	1.46574e-10	45.3629	CpG
chr1	67017282	+	1.81107e-06	9.83172e-06	-35.5051	CpG
chr1	67017297	+	7.08854e-06	3.28606e-05	-34.966	CpG
chr1	67017335	+	2.54346e-08	2.17786e-07	-42.8084	CpG
chr1	67017342	+	1.0581e-08	9.89016e-08	-42.8753	CpG
chr1	67266046	+	2.66272e-06	1.38473e-05	-35.0736	CpG
chr1	67266126	-	2.09676e-06	1.12013e-05	35.5082	CpG
chr1	67556426	+	1.59201e-10	2.21157e-09	35.8235	CpG
chr1	67998425	+	8.10798e-09	7.78035e-08	-30.8642	CpG
chr1	68238988	-	6.40833e-06	3.00659e-05	-33.2917	CpG
chr1	68385928	-	2.60282e-06	1.35708e-05	-32.4643	CpG
chr1	68498872	-	1.65456e-06	9.07618e-06	-33.9683	CpG
chr1	68598493	+	3.69832e-11	5.8514e-10	-33.3333	CpG
chr1	68598547	+	6.61208e-08	5.13701e-07	-33.3333	CpG
chr1	68631245	-	1.09332e-08	1.01869e-07	-36.0632	CpG
chr1	69043629	-	1.23349e-15	4.4608e-14	-26.6885	CpG
chr1	69145680	-	4.29468e-17	1.99301e-15	-27.4916	CpG
chr1	69301253	+	2.3689e-17	1.14654e-15	-53.3159	CpG
chr1	69306036	-	2.31694e-08	2.00315e-07	-25.8115	CpG
chr1	69306064	-	8.95264e-47	1.6507e-43	-65.2143	CpG
chr1	69759680	+	8.15871e-06	3.71971e-05	-35.4383	CpG
chr1	69788884	+	4.50822e-23	5.12282e-21	-37.41	CpG
chr1	69789003	-	3.66917e-10	4.71895e-09	26.6024	CpG
chr1	69831840	+	5.23434e-11	8.02291e-10	-29.7297	CpG
chr1	69951629	+	1.784e-19	1.19672e-17	48.0392	CpG
chr1	70726358	-	3.42107e-15	1.1484e-13	-51.271	CpG
chr1	70852321	-	7.01393e-27	1.35393e-24	-70.1389	CpG
chr1	71421973	+	1.85747e-08	1.64329e-07	-43.4586	CpG
chr1	71576045	+	1.14898e-12	2.45343e-11	-39.1097	CpG
chr1	71576073	+	2.46192e-08	2.11519e-07	-30.2299	CpG
chr1	71599550	-	2.10811e-09	2.30437e-08	35.2941	CpG
chr1	71599889	-	9.17457e-10	1.08536e-08	29.0598	CpG
chr1	71627463	+	8.87272e-10	1.05276e-08	28.8889	CpG
chr1	71627775	-	2.01164e-07	1.39261e-06	-34.2105	CpG
chr1	71641207	-	2.15586e-11	3.57874e-10	-27.6187	CpG
chr1	71641260	-	1.43697e-13	3.63576e-12	-28.7731	CpG
chr1	71641313	+	2.30822e-10	3.09743e-09	28.5641	CpG
chr1	71710011	-	2.27969e-09	2.47343e-08	-34.5697	CpG
chr1	71710027	-	3.27734e-07	2.14847e-06	-29.7462	CpG
chr1	71710059	-	1.76734e-09	1.96431e-08	-34.6252	CpG
chr1	71710069	-	1.40121e-06	7.83919e-06	-29.1756	CpG
chr1	71710078	-	2.15286e-08	1.87653e-07	-30.1396	CpG
chr1	71776045	+	3.02039e-08	2.5421e-07	-43.5352	CpG
chr1	71776312	-	0.00010667	0.000353969	35.6971	CpG
chr1	71877142	+	1.62341e-13	4.06348e-12	-54.2331	CpG
chr1	71877161	+	0.000173009	0.000539623	-29.4923	CpG
chr1	71941808	-	3.6599e-11	5.79652e-10	-37.0641	CpG
chr1	71966788	-	1.46659e-10	2.05214e-09	29.0043	CpG
chr1	72198238	-	1.50329e-06	8.33975e-06	26.7474	CpG
chr1	72233193	-	6.42206e-09	6.30577e-08	-35.0864	CpG
chr1	72455673	+	0.000163893	0.000514751	-30.6842	CpG
chr1	72455692	+	0.000155586	0.000491983	-34.5238	CpG
chr1	72577442	+	2.54538e-18	1.42932e-16	70.2423	CpG
chr1	72577470	+	3.32856e-06	1.68666e-05	30.564	CpG
chr1	72577478	+	0.000146264	0.000466179	26.746	CpG
chr1	72577621	-	2.10395e-06	1.12361e-05	-25.7412	CpG
chr1	72603274	-	2.81568e-08	2.38679e-07	29.4737	CpG
chr1	72608738	+	2.38225e-15	8.20809e-14	-43.0861	CpG
chr1	72812908	+	1.70993e-12	3.53259e-11	41.0135	CpG
chr1	72827502	+	8.89096e-07	5.22691e-06	-29.7213	CpG
chr1	72852507	+	3.46174e-17	1.63277e-15	30.4094	CpG
chr1	72858526	+	2.29787e-06	1.21505e-05	27.4725	CpG
chr1	72864956	+	1.56934e-05	6.6098e-05	33.7037	CpG
chr1	72946337	-	1.30055e-11	2.25558e-10	-27.4854	CpG
chr1	72951995	+	3.44395e-13	8.1179e-12	-51.6003	CpG
chr1	72952087	-	4.00858e-07	2.57055e-06	-32.8856	CpG
chr1	73015909	-	3.35485e-08	2.7957e-07	30.3374	CpG
chr1	73279000	+	6.73867e-11	1.00971e-09	-40.9016	CpG
chr1	73340088	+	8.37505e-08	6.34764e-07	29.5082	CpG
chr1	73460079	+	1.60817e-06	8.85157e-06	-36.4358	CpG
chr1	73463047	+	1.01642e-11	1.80333e-10	-37.3355	CpG
chr1	73620312	+	4.66202e-11	7.22043e-10	-36.2162	CpG
chr1	73620375	+	1.53385e-13	3.85757e-12	-44	CpG
chr1	73854025	+	1.19949e-08	1.10739e-07	-40.4192	CpG
chr1	73854050	+	4.36012e-14	1.21174e-12	-63.1228	CpG
chr1	73854076	+	1.67683e-07	1.1824e-06	-42.7381	CpG
chr1	73854081	+	3.78006e-10	4.84886e-09	-43.9024	CpG
chr1	73854297	-	1.12794e-28	2.76095e-26	-62.1997	CpG
chr1	73854306	-	4.075e-17	1.89857e-15	-44.6271	CpG
chr1	73864357	-	1.81492e-10	2.49195e-09	-35.1578	CpG
chr1	73938679	+	8.33162e-07	4.93358e-06	-41.6649	CpG
chr1	73959153	+	6.17082e-05	0.000219442	28.8235	CpG
chr1	74031025	-	7.07849e-09	6.88124e-08	-28.2609	CpG
chr1	74037097	-	2.09859e-11	3.48982e-10	-26.8657	CpG
chr1	74037127	-	9.91836e-07	5.76256e-06	-32.2478	CpG
chr1	74037146	-	7.14949e-06	3.31074e-05	-28.6835	CpG
chr1	74041162	+	3.5453e-11	5.6317e-10	-34.85	CpG
chr1	74069400	-	6.52859e-08	5.07723e-07	-33.5477	CpG
chr1	74082408	+	1.57978e-13	3.96374e-12	-28.4277	CpG
chr1	74082564	-	5.72739e-09	5.68708e-08	25.1566	CpG
chr1	74085815	-	0.000102638	0.000342191	-38.6928	CpG
chr1	74085884	-	7.74045e-23	8.50647e-21	-76.6736	CpG
chr1	74095106	-	8.61563e-16	3.20587e-14	47.0734	CpG
chr1	74149204	+	6.95645e-27	1.34391e-24	-65.0952	CpG
chr1	74149253	+	1.57195e-08	1.41377e-07	-40	CpG
chr1	74149254	-	1.78878e-10	2.45915e-09	-47.14	CpG
chr1	74149316	-	8.59273e-08	6.49473e-07	-32.6052	CpG
chr1	74175910	-	5.291e-10	6.58414e-09	-43.4506	CpG
chr1	74209063	-	5.27482e-26	9.04322e-24	-42.7213	CpG
chr1	74227472	-	1.98517e-12	4.04906e-11	-48.9465	CpG
chr1	74241580	-	1.84183e-18	1.05745e-16	-33.2835	CpG
chr1	74299388	-	1.38077e-10	1.94263e-09	-35.0977	CpG
chr1	74388691	+	2.15157e-06	1.14624e-05	-30.1113	CpG
chr1	74389990	+	7.71581e-29	1.93695e-26	37.9291	CpG
chr1	74392773	-	2.2104e-10	2.97836e-09	-34.6939	CpG
chr1	74393415	-	6.65494e-16	2.5273e-14	54.1134	CpG
chr1	74415073	-	1.52072e-05	6.42991e-05	29.321	CpG
chr1	74423038	+	1.22342e-24	1.73112e-22	-46.2079	CpG
chr1	74423194	+	4.4951e-26	7.77291e-24	-36.8232	CpG
chr1	74423195	-	9.2041e-13	2.00052e-11	-25.3921	CpG
chr1	74423311	-	1.15088e-13	2.96553e-12	-40.0451	CpG
chr1	74579525	+	9.00306e-15	2.80645e-13	25.7659	CpG
chr1	74589688	+	6.58001e-11	9.87659e-10	34.4262	CpG
chr1	74631589	+	2.11401e-10	2.86132e-09	-33.8028	CpG
chr1	74737045	+	2.40044e-20	1.83158e-18	-27.413	CpG
chr1	74744812	+	1.04859e-17	5.36261e-16	61.1111	CpG
chr1	74793479	-	1.10319e-13	2.85091e-12	-46.4549	CpG
chr1	74793496	-	4.91777e-08	3.93699e-07	-37.4537	CpG
chr1	74793551	-	2.11359e-10	2.86095e-09	-27.907	CpG
chr1	74904799	-	4.59409e-09	4.66304e-08	-31.7647	CpG
chr1	74925866	+	4.97754e-14	1.36941e-12	-39.599	CpG
chr1	74952508	+	6.90316e-07	4.17091e-06	-31.8149	CpG
chr1	75127996	+	1.30532e-28	3.16936e-26	-38.1547	CpG
chr1	75128021	+	1.85163e-18	1.06282e-16	-33.7883	CpG
chr1	75139822	-	4.29964e-08	3.48998e-07	-30.1667	CpG
chr1	75186886	-	4.80387e-10	6.03098e-09	-31.4815	CpG
chr1	75189977	-	1.61912e-11	2.75416e-10	-31.8681	CpG
chr1	75194743	+	4.23104e-09	4.32795e-08	26.3889	CpG
chr1	75209205	-	9.31553e-12	1.66642e-10	25.2101	CpG
chr1	75211510	-	4.07464e-14	1.13871e-12	-37.3098	CpG
chr1	75220020	-	5.86725e-10	7.22647e-09	-26.7462	CpG
chr1	75229310	+	9.94676e-12	1.76861e-10	-29.9266	CpG
chr1	75229419	-	4.88478e-09	4.92527e-08	-25.4245	CpG
chr1	75237496	+	1.58762e-19	1.07261e-17	-28.9695	CpG
chr1	75239710	-	3.82858e-26	6.69252e-24	-48.9469	CpG
chr1	75253362	-	8.63713e-06	3.91038e-05	50.1229	CpG
chr1	75281915	+	9.29805e-07	5.44124e-06	-45.6757	CpG
chr1	75316225	+	5.53738e-09	5.51727e-08	-37.7704	CpG
chr1	75337934	+	6.51057e-22	6.26373e-20	60.9799	CpG
chr1	75360364	+	8.00304e-11	1.18002e-09	-39.3866	CpG
chr1	75360368	+	3.4734e-06	1.75135e-05	-30.303	CpG
chr1	75360594	-	1.6207e-14	4.84735e-13	26.3175	CpG
chr1	75360601	-	1.00537e-13	2.61693e-12	30.9784	CpG
chr1	75361898	-	3.32934e-14	9.4567e-13	-37.8139	CpG
chr1	75375380	+	3.71167e-07	2.39863e-06	27.2495	CpG
chr1	75384251	-	0.0001503	0.000477406	-30.4948	CpG
chr1	75389084	-	1.36232e-07	9.81964e-07	-30.0546	CpG
chr1	75389287	-	2.80893e-24	3.77375e-22	-45.7075	CpG
chr1	75389394	-	1.94161e-18	1.10971e-16	-45.6341	CpG
chr1	75417828	+	1.64984e-10	2.28465e-09	-34.3838	CpG
chr1	75417913	-	1.15628e-08	1.0713e-07	-41.2518	CpG
chr1	75421627	+	4.05568e-26	7.07151e-24	-46.0484	CpG
chr1	75421666	+	1.16956e-26	2.19857e-24	-49.5751	CpG
chr1	75421779	-	2.4958e-05	9.92995e-05	34.5319	CpG
chr1	75423280	-	6.54559e-27	1.27169e-24	-33.6134	CpG
chr1	75429272	-	1.22363e-07	8.91674e-07	-39.2593	CpG
chr1	75429638	+	1.82068e-06	9.87688e-06	-27.7013	CpG
chr1	75431471	-	1.01756e-06	5.89453e-06	-25.9259	CpG
chr1	75484531	-	8.2386e-14	2.17781e-12	-72.4528	CpG
chr1	75492786	+	2.52021e-06	1.31871e-05	-33.3333	CpG
chr1	75494788	+	4.98375e-06	2.40855e-05	-31.0185	CpG
chr1	75510004	-	1.53264e-07	1.09102e-06	-45.4294	CpG
chr1	75529654	-	8.84331e-09	8.4125e-08	28.3019	CpG
chr1	75556875	-	1.61564e-05	6.78072e-05	-35.9639	CpG
chr1	75556895	-	6.95496e-16	2.6326e-14	-60.6061	CpG
chr1	75556897	-	8.55137e-16	3.18516e-14	-60.1307	CpG
chr1	75556903	-	3.93433e-07	2.52722e-06	-38.064	CpG
chr1	75556911	-	1.49566e-10	2.0893e-09	-47.1725	CpG
chr1	75556924	-	5.42963e-06	2.59807e-05	-36.5697	CpG
chr1	75556928	-	8.9831e-05	0.000304633	-28.5948	CpG
chr1	75595417	-	9.5135e-09	8.98504e-08	36.5164	CpG
chr1	75597597	-	4.38479e-13	1.01321e-11	-31.7676	CpG
chr1	75601935	-	1.24999e-14	3.80431e-13	25.8545	CpG
chr1	75609518	+	8.63699e-20	6.07487e-18	67.3913	CpG
chr1	75625362	-	6.07688e-06	2.86926e-05	32.5079	CpG
chr1	75657125	+	2.38417e-09	2.57652e-08	-28.166	CpG
chr1	75657306	+	3.77103e-06	1.88333e-05	-29.8612	CpG
chr1	76009777	-	2.76455e-13	6.62385e-12	-29.3967	CpG
chr1	76015800	+	1.1502e-29	3.19398e-27	-39.8671	CpG
chr1	76016018	-	1.13972e-08	1.05752e-07	-33.7146	CpG
chr1	76041682	+	3.34859e-06	1.69563e-05	-29.3603	CpG
chr1	76219294	+	2.59162e-25	4.03618e-23	-47.1084	CpG
chr1	76219358	+	1.02804e-08	9.63409e-08	-35.8485	CpG
chr1	76311583	+	1.01268e-08	9.50566e-08	-32.7517	CpG
chr1	76414375	-	2.07993e-13	5.10579e-12	28.0141	CpG
chr1	76975992	+	1.75663e-14	5.21953e-13	-26.1904	CpG
chr1	76976032	+	4.0509e-18	2.20874e-16	-33.788	CpG
chr1	76982211	-	2.92612e-05	0.000114141	-30.3309	CpG
chr1	76982244	-	7.48949e-09	7.23911e-08	26.5734	CpG
chr1	77031235	-	6.23207e-05	0.000221299	28.8354	CpG
chr1	77256656	-	5.2969e-33	2.24191e-30	-39.9946	CpG
chr1	77259036	-	2.63095e-13	6.32453e-12	-25.1429	CpG
chr1	77338490	+	2.72467e-19	1.77743e-17	-45.4653	CpG
chr1	77370741	+	7.35588e-14	1.96193e-12	-48.5268	CpG
chr1	77390159	-	3.96321e-17	1.85097e-15	-44.3619	CpG
chr1	77412350	+	3.05018e-09	3.21933e-08	-30.4348	CpG
chr1	77457067	+	4.66019e-05	0.000171615	-28.5695	CpG
chr1	77457154	-	5.29665e-10	6.59083e-09	-29.7761	CpG
chr1	77466123	+	4.0778e-09	4.18695e-08	-31.6379	CpG
chr1	77466198	+	1.77451e-07	1.24465e-06	-36.7886	CpG
chr1	77663433	+	2.16842e-11	3.59871e-10	-30.3043	CpG
chr1	77663616	-	2.72827e-13	6.54278e-12	-39.198	CpG
chr1	77710551	-	1.23292e-08	1.13542e-07	-31.3866	CpG
chr1	77783169	-	1.71385e-10	2.3654e-09	-27.3684	CpG
chr1	77912066	+	1.31448e-12	2.7736e-11	50.9091	CpG
chr1	77912136	+	2.82384e-10	3.71801e-09	43.3333	CpG
chr1	77932480	+	3.29975e-18	1.8221e-16	-51.2226	CpG
chr1	77932533	+	1.23121e-05	5.33987e-05	-31.0916	CpG
chr1	78132091	-	6.65888e-15	2.12246e-13	-46.3205	CpG
chr1	78132122	-	4.82145e-11	7.441e-10	-34.9597	CpG
chr1	78166522	-	5.21736e-15	1.69659e-13	-34.0705	CpG
chr1	78197865	-	1.57231e-14	4.71375e-13	28.2209	CpG
chr1	78202191	-	6.40002e-11	9.62866e-10	-31.5789	CpG
chr1	78364444	-	1.43311e-10	2.00974e-09	-27.9437	CpG
chr1	78402320	-	1.26588e-08	1.16228e-07	-45.8556	CpG
chr1	78419970	-	2.11135e-08	1.84338e-07	-43.4102	CpG
chr1	78499351	-	1.93191e-07	1.3429e-06	26.087	CpG
chr1	78614239	-	3.64335e-05	0.000138349	-32.1368	CpG
chr1	78614279	-	1.01393e-05	4.50027e-05	-28.0846	CpG
chr1	78614305	-	2.35728e-12	4.7425e-11	-36.7089	CpG
chr1	78816796	-	2.31897e-16	9.51219e-15	-37.3605	CpG
chr1	78816853	-	1.48257e-13	3.74208e-12	-27.6402	CpG
chr1	78973087	-	5.20979e-07	3.24553e-06	-29.3171	CpG
chr1	79014243	-	3.13839e-06	1.60138e-05	-30.6667	CpG
chr1	79061126	+	1.84002e-113	4.42741e-108	-43.6779	CpG
chr1	79098963	-	7.48084e-10	9.01837e-09	-31.8495	CpG
chr1	79363674	+	1.45294e-12	3.03963e-11	30.6833	CpG
chr1	79406561	+	8.66094e-20	6.08904e-18	-53.5714	CpG
chr1	79533925	+	2.01956e-09	2.21704e-08	-28.2828	CpG
chr1	79672924	-	7.0759e-07	4.26462e-06	-25.6483	CpG
chr1	79711557	+	2.38906e-11	3.93345e-10	-31.0376	CpG
chr1	79711562	+	5.7688e-09	5.72485e-08	-31.6047	CpG
chr1	79759858	+	4.02582e-14	1.12671e-12	-47.63	CpG
chr1	79760272	-	7.47567e-08	5.73499e-07	-36.1847	CpG
chr1	79760280	-	5.78401e-06	2.74555e-05	-28.6595	CpG
chr1	79763238	-	1.31988e-05	5.67982e-05	-30.6388	CpG
chr1	79804669	+	2.32751e-09	2.5202e-08	-36.2906	CpG
chr1	79804698	+	4.60043e-09	4.66888e-08	-37.3838	CpG
chr1	79870001	-	5.845e-12	1.08817e-10	-39.1028	CpG
chr1	79923384	+	6.78827e-14	1.82175e-12	-36.5035	CpG
chr1	79944445	-	3.7283e-05	0.000141182	-30.8738	CpG
chr1	79977050	-	2.4142e-23	2.85524e-21	-25.9418	CpG
chr1	80240049	-	1.13855e-05	4.9862e-05	-30.6821	CpG
chr1	80741011	-	1.88783e-10	2.5827e-09	-26.3545	CpG
chr1	81156026	-	2.82293e-18	1.57288e-16	-30.9454	CpG
chr1	81644700	-	1.02863e-17	5.27226e-16	-26.4997	CpG
chr1	81709710	+	3.42434e-07	2.23398e-06	-26.1055	CpG
chr1	82203801	+	4.47069e-29	1.1536e-26	-31.0545	CpG
chr1	82287892	-	2.22017e-13	5.41769e-12	-40	CpG
chr1	82432967	-	6.97181e-09	6.78796e-08	-25.0446	CpG
chr1	82432981	-	9.48948e-10	1.11916e-08	-26.9289	CpG
chr1	82436132	-	6.83068e-16	2.58893e-14	-51.7647	CpG
chr1	82528395	-	5.96683e-08	4.68258e-07	-31.9622	CpG
chr1	82539039	+	3.16929e-06	1.61492e-05	26.8293	CpG
chr1	82743466	-	4.70455e-09	4.76328e-08	-30.1853	CpG
chr1	82763366	-	1.41262e-07	1.01416e-06	-25.9661	CpG
chr1	83048609	+	1.21727e-10	1.73056e-09	-30.9091	CpG
chr1	83090256	+	1.20151e-06	6.83406e-06	-26.8817	CpG
chr1	83298510	-	8.85835e-06	3.99722e-05	-26.9656	CpG
chr1	83476577	+	0.000323775	0.000929549	-30.0912	CpG
chr1	83910790	+	2.40617e-14	7.00167e-13	-30.6452	CpG
chr1	84405127	-	7.02033e-06	3.25764e-05	34.4667	CpG
chr1	84405179	-	9.36953e-09	8.86089e-08	-35.2613	CpG
chr1	84590473	-	3.75832e-09	3.88879e-08	-36.2805	CpG
chr1	84590505	-	1.38262e-11	2.38406e-10	-36.6704	CpG
chr1	84925612	+	1.9699e-07	1.36652e-06	-43.5743	CpG
chr1	84925634	+	3.74791e-21	3.22479e-19	-70.6667	CpG
chr1	85147729	+	8.55519e-20	6.02086e-18	-25.7943	CpG
chr1	85231411	-	1.36214e-07	9.81846e-07	30.9307	CpG
chr1	85717936	+	3.06909e-14	8.77157e-13	-70.3326	CpG
chr1	85735466	+	5.48014e-06	2.61914e-05	32.4422	CpG
chr1	85763609	-	3.49218e-07	2.27247e-06	33.9623	CpG
chr1	85763643	-	7.32865e-10	8.84843e-09	-46.7742	CpG
chr1	85767560	-	2.00156e-14	5.89739e-13	-35.1493	CpG
chr1	85789713	+	1.92589e-05	7.9088e-05	-34.1404	CpG
chr1	85861967	+	7.45236e-15	2.35571e-13	-35.8974	CpG
chr1	85869968	+	4.48949e-30	1.30781e-27	-44.8713	CpG
chr1	85870440	-	2.64829e-08	2.25831e-07	-38.0685	CpG
chr1	85894741	-	1.40099e-09	1.59091e-08	-28.9034	CpG
chr1	85933317	+	3.26274e-05	0.00012557	25.9128	CpG
chr1	86037854	-	1.56163e-09	1.75503e-08	-52.8721	CpG
chr1	86274719	-	3.40259e-06	1.72001e-05	25.5224	CpG
chr1	86313447	+	8.93383e-13	1.94775e-11	-27.2923	CpG
chr1	86314068	-	5.84086e-23	6.53378e-21	45.2678	CpG
chr1	86469111	+	1.18143e-11	2.06684e-10	-35.6331	CpG
chr1	86469200	-	1.34929e-15	4.84753e-14	-40.9091	CpG
chr1	86469271	-	4.87731e-06	2.36297e-05	-33.386	CpG
chr1	86516260	+	1.41337e-06	7.89805e-06	40.323	CpG
chr1	86643360	-	5.11691e-09	5.13597e-08	-29.2284	CpG
chr1	86643749	-	4.7018e-06	2.28798e-05	-30.9416	CpG
chr1	86674330	+	5.86712e-09	5.81534e-08	-28.556	CpG
chr1	86754535	-	9.13914e-11	1.3319e-09	-25.5031	CpG
chr1	86770938	-	1.93324e-06	1.04225e-05	27.3081	CpG
chr1	87059193	+	8.94579e-28	1.95151e-25	-31.0191	CpG
chr1	87098162	+	5.56569e-12	1.04052e-10	28.125	CpG
chr1	87157794	-	1.25559e-18	7.41394e-17	-41.8111	CpG
chr1	87170325	+	4.1043e-06	2.02942e-05	-32.5833	CpG
chr1	87173757	-	3.69297e-07	2.38811e-06	25.9343	CpG
chr1	87174092	+	2.04923e-09	2.24639e-08	-34.0833	CpG
chr1	87175858	+	1.44897e-12	3.03238e-11	-36.3636	CpG
chr1	87183605	+	2.3403e-06	1.23496e-05	-28.4598	CpG
chr1	87184648	+	4.96765e-15	1.62262e-13	-29.9537	CpG
chr1	87187701	+	4.27289e-05	0.000159042	-37.2162	CpG
chr1	87197422	-	1.34764e-12	2.83665e-11	-29.5238	CpG
chr1	87246140	+	5.39602e-20	3.91255e-18	-33.8692	CpG
chr1	87282464	+	2.7032e-10	3.57127e-09	-29.3933	CpG
chr1	87344608	+	1.10553e-12	2.37043e-11	-33.6757	CpG
chr1	87394924	-	4.15013e-09	4.25314e-08	39.2872	CpG
chr1	87495118	-	4.88327e-07	3.06417e-06	-27.9412	CpG
chr1	87504903	-	2.42715e-11	3.99164e-10	-38.2979	CpG
chr1	87579249	-	8.64128e-06	3.91203e-05	-35.5466	CpG
chr1	87786072	+	2.97717e-17	1.41755e-15	-43.0557	CpG
chr1	87786073	-	1.54429e-16	6.5156e-15	-42.3094	CpG
chr1	87786094	+	1.13606e-10	1.62485e-09	-28.7978	CpG
chr1	87791676	-	2.75115e-08	2.33719e-07	-30.3259	CpG
chr1	87791745	-	5.44346e-10	6.75534e-09	-32.7899	CpG
chr1	87852759	+	6.10695e-14	1.65385e-12	44.1507	CpG
chr1	87901389	-	8.31786e-28	1.82279e-25	-48.4769	CpG
chr1	88022347	+	2.42961e-36	1.52044e-33	-54.9456	CpG
chr1	88022388	+	8.51001e-25	1.23465e-22	-43.0391	CpG
chr1	88022392	+	1.17172e-27	2.50833e-25	-48.5859	CpG
chr1	88256545	-	2.52268e-10	3.35656e-09	-31.9173	CpG
chr1	88274431	+	3.56098e-12	6.92363e-11	-26.5925	CpG
chr1	88422025	+	4.27726e-13	9.90791e-12	-38.8889	CpG
chr1	88450874	-	1.64577e-12	3.40999e-11	-33.8548	CpG
chr1	88495498	-	5.2152e-05	0.000189489	-32.5057	CpG
chr1	88510040	+	3.67221e-07	2.37629e-06	-27.795	CpG
chr1	88510181	-	1.02076e-19	7.09864e-18	-43.1387	CpG
chr1	88608534	-	1.52057e-13	3.82695e-12	42.2199	CpG
chr1	88623549	+	8.7346e-08	6.59016e-07	36.5432	CpG
chr1	88668713	-	3.77687e-10	4.84523e-09	-41.9355	CpG
chr1	88689990	+	4.86127e-19	3.06006e-17	-49.4138	CpG
chr1	88798812	-	8.45269e-12	1.52407e-10	-47.9127	CpG
chr1	88798817	-	5.99769e-09	5.9306e-08	-34.2651	CpG
chr1	88799439	+	7.46573e-09	7.21905e-08	-28.7879	CpG
chr1	88804855	+	5.75595e-24	7.42818e-22	-31.2051	CpG
chr1	88819584	+	5.64407e-11	8.5899e-10	-34.8485	CpG
chr1	88840369	-	0.000232017	0.000695718	-28.046	CpG
chr1	88934809	+	3.81275e-13	8.91517e-12	-35.6033	CpG
chr1	88934941	-	3.25305e-16	1.3024e-14	-27.1103	CpG
chr1	88962754	+	1.72111e-13	4.28907e-12	-25.5357	CpG
chr1	88962856	-	9.73647e-11	1.4119e-09	25.641	CpG
chr1	88962865	-	1.56871e-11	2.67607e-10	26.7516	CpG
chr1	89073277	-	2.15505e-12	4.36668e-11	-26.9087	CpG
chr1	89090672	+	9.57523e-18	4.9325e-16	-48.5714	CpG
chr1	89090890	-	4.88369e-16	1.8964e-14	60.0233	CpG
chr1	89190889	-	3.93678e-12	7.58384e-11	-47.8261	CpG
chr1	89194333	+	6.92498e-34	3.26721e-31	-27.891	CpG
chr1	89198375	-	3.46666e-10	4.48033e-09	-30.2077	CpG
chr1	89264056	+	1.71432e-26	3.15847e-24	-73.5987	CpG
chr1	89273611	+	5.58967e-18	2.98353e-16	-25.6098	CpG
chr1	89303039	-	1.58567e-06	8.74181e-06	-36.0843	CpG
chr1	89303071	-	0.000176984	0.000550265	-27.4438	CpG
chr1	89308829	+	1.15756e-08	1.07236e-07	-29.1007	CpG
chr1	89332644	+	1.78787e-05	7.40813e-05	-26.3566	CpG
chr1	89566363	+	2.8137e-10	3.70608e-09	-37.6783	CpG
chr1	89566388	+	1.77436e-06	9.65213e-06	-28.578	CpG
chr1	89566430	+	6.68595e-08	5.18837e-07	-41.2102	CpG
chr1	89599353	-	1.59375e-22	1.67388e-20	-33.3258	CpG
chr1	89599381	-	4.39948e-37	3.01164e-34	-45.3572	CpG
chr1	89599383	-	1.90644e-49	4.56442e-46	-49.2354	CpG
chr1	89599395	-	1.75197e-24	2.41786e-22	-36.4317	CpG
chr1	89599421	+	7.79109e-16	2.92279e-14	-39.0421	CpG
chr1	89599422	-	4.04848e-30	1.18663e-27	-37.0672	CpG
chr1	89599487	+	1.09409e-14	3.36153e-13	-27.5633	CpG
chr1	89652727	-	1.06948e-15	3.9106e-14	34.3028	CpG
chr1	89668760	-	1.85781e-10	2.54539e-09	-28.2649	CpG
chr1	89668782	-	2.83022e-07	1.88497e-06	-26.4909	CpG
chr1	89671732	+	1.76737e-05	7.33434e-05	27.25	CpG
chr1	89679320	+	3.24888e-09	3.40889e-08	-35.4988	CpG
chr1	89690109	+	4.60081e-09	4.66897e-08	-37.3134	CpG
chr1	89703516	-	2.48477e-07	1.67843e-06	-34.8378	CpG
chr1	89703552	-	1.85078e-06	1.00224e-05	-37.5151	CpG
chr1	89708630	+	2.385e-09	2.57724e-08	-34.0426	CpG
chr1	89739108	-	9.37504e-09	8.86558e-08	-52.1034	CpG
chr1	89784767	+	2.12594e-32	8.20431e-30	-65.1263	CpG
chr1	89784807	+	1.1721e-07	8.58014e-07	-26.3049	CpG
chr1	89784831	+	1.6202e-11	2.7558e-10	-41.6657	CpG
chr1	89830251	+	4.94809e-11	7.61813e-10	-30.7778	CpG
chr1	89851256	-	4.17579e-12	8.00167e-11	-45.5259	CpG
chr1	89879139	+	1.39564e-05	5.9646e-05	38.7195	CpG
chr1	89918063	+	7.74468e-07	4.62375e-06	-30.8639	CpG
chr1	89919505	-	5.53746e-08	4.3794e-07	-26.6146	CpG
chr1	89921485	+	1.19278e-10	1.6983e-09	-31.25	CpG
chr1	89992872	+	0.000303205	0.000878126	28.9797	CpG
chr1	89992895	+	7.99151e-12	1.44791e-10	-41.791	CpG
chr1	90050604	+	3.4433e-07	2.24494e-06	-25.5698	CpG
chr1	90115918	+	2.81745e-08	2.38779e-07	-48.33	CpG
chr1	90116429	-	9.11797e-12	1.63422e-10	45.3548	CpG
chr1	90160158	+	6.01241e-19	3.73051e-17	-50.6905	CpG
chr1	90160159	-	9.79992e-25	1.40401e-22	-47.1264	CpG
chr1	90160507	-	3.62687e-08	2.99739e-07	-29.7727	CpG
chr1	90160534	-	1.80604e-22	1.88409e-20	-46.6198	CpG
chr1	90202991	-	8.53903e-12	1.53842e-10	-32.7811	CpG
chr1	90234146	-	5.43639e-16	2.09496e-14	-28.3126	CpG
chr1	90253599	-	4.8826e-29	1.25383e-26	-39.0548	CpG
chr1	90268721	+	3.55074e-25	5.44358e-23	-33.3333	CpG
chr1	90271774	-	1.55272e-06	8.58295e-06	-26.9174	CpG
chr1	90286661	+	8.25182e-33	3.39989e-30	-59.5027	CpG
chr1	90286726	+	1.56486e-16	6.59659e-15	-37.9236	CpG
chr1	90286828	-	9.85128e-10	1.15781e-08	41.5987	CpG
chr1	90286839	-	5.33007e-05	0.000193193	-25.198	CpG
chr1	90325591	+	2.88046e-07	1.91472e-06	25.0365	CpG
chr1	90335183	+	1.67871e-11	2.84565e-10	-35.2202	CpG
chr1	90365861	-	7.19676e-08	5.54267e-07	-35.5526	CpG
chr1	90380185	-	9.05557e-13	1.97126e-11	-32.0755	CpG
chr1	90428647	+	1.87613e-12	3.84802e-11	-44.4679	CpG
chr1	90428693	+	3.8441e-21	3.30224e-19	-53.6082	CpG
chr1	90428830	+	2.70853e-08	2.30408e-07	-36.2856	CpG
chr1	90520561	+	2.77169e-12	5.50581e-11	-40.9091	CpG
chr1	90545406	+	0.000180488	0.000559705	25.2927	CpG
chr1	90603540	-	8.13828e-11	1.19779e-09	36.6667	CpG
chr1	90631944	-	5.18541e-10	6.46611e-09	-31.9672	CpG
chr1	90648213	-	6.39272e-07	3.89541e-06	35.103	CpG
chr1	90824706	-	3.38202e-09	3.53415e-08	27.5862	CpG
chr1	90833354	+	1.44684e-14	4.36286e-13	-40.0411	CpG
chr1	90833361	+	1.89495e-17	9.32526e-16	-40.0406	CpG
chr1	90833366	+	6.2546e-16	2.38638e-14	-41.5476	CpG
chr1	90833372	+	7.74998e-22	7.37506e-20	-46.6219	CpG
chr1	90833385	+	2.06629e-12	4.20028e-11	-36.4554	CpG
chr1	90851315	-	2.26141e-07	1.54409e-06	-29.9699	CpG
chr1	90915600	-	1.41343e-13	3.58129e-12	-34.3067	CpG
chr1	90941779	+	7.08481e-08	5.46633e-07	25.4545	CpG
chr1	90962487	+	1.59004e-19	1.0741e-17	-36.8325	CpG
chr1	90962615	+	4.53671e-15	1.49127e-13	-51.4991	CpG
chr1	90962616	-	3.45314e-12	6.72756e-11	-33.6379	CpG
chr1	90962700	-	5.3154e-08	4.2205e-07	28.3465	CpG
chr1	90962758	-	3.3739e-06	1.70701e-05	30.134	CpG
chr1	91068272	+	4.47104e-08	3.61417e-07	30.5697	CpG
chr1	91068434	+	5.03859e-08	4.02247e-07	-30.1299	CpG
chr1	91068435	-	6.53651e-34	3.09606e-31	-29.8127	CpG
chr1	91068515	-	1.6446e-08	1.47217e-07	-27.4328	CpG
chr1	91068577	+	6.80229e-07	4.11668e-06	-27.2554	CpG
chr1	91076723	-	2.49895e-13	6.03585e-12	46.2963	CpG
chr1	91088092	-	2.28147e-08	1.97572e-07	38.0704	CpG
chr1	91088108	-	5.32919e-11	8.15219e-10	51.1895	CpG
chr1	91180747	-	1.43271e-08	1.30027e-07	-29.0765	CpG
chr1	91224524	+	6.15574e-22	5.94255e-20	-42.0256	CpG
chr1	91227745	-	4.01108e-13	9.3444e-12	-55.2509	CpG
chr1	91253714	+	9.93724e-13	2.14919e-11	-55.0405	CpG
chr1	91253793	-	4.22279e-09	4.32052e-08	-45.3571	CpG
chr1	91253809	-	6.91779e-11	1.0343e-09	-48.2632	CpG
chr1	91299046	-	1.07052e-33	4.93934e-31	-27.6661	CpG
chr1	91305585	-	2.53821e-09	2.72779e-08	-47.5184	CpG
chr1	91313147	+	2.5924e-15	8.88445e-14	-28.7947	CpG
chr1	91313195	-	2.08403e-06	1.11402e-05	-39.4783	CpG
chr1	91313203	-	9.86266e-21	7.98094e-19	64.9351	CpG
chr1	91313316	+	0.000264261	0.000779224	-25.6452	CpG
chr1	91437797	+	4.41823e-18	2.39654e-16	-48.9045	CpG
chr1	91459453	-	4.81319e-09	4.86051e-08	33.8462	CpG
chr1	91611707	+	9.00086e-10	1.06665e-08	39.2405	CpG
chr1	91611809	-	1.95617e-10	2.66685e-09	31.0184	CpG
chr1	91611858	-	2.49681e-12	4.9994e-11	36.0976	CpG
chr1	91611936	+	8.08763e-08	6.15374e-07	-25.0422	CpG
chr1	91651911	-	5.97569e-08	4.68846e-07	-36.2299	CpG
chr1	91666944	+	8.23864e-08	6.25677e-07	-27.551	CpG
chr1	91751465	-	1.01559e-09	1.19062e-08	-40.2365	CpG
chr1	91770210	+	2.12634e-08	1.85536e-07	-34.7314	CpG
chr1	91799778	-	2.54332e-05	0.000100941	36.5339	CpG
chr1	91800432	+	1.54752e-17	7.71013e-16	36.9399	CpG
chr1	91800469	-	2.07719e-08	1.8163e-07	30.228	CpG
chr1	91804812	-	4.68943e-18	2.53507e-16	-31.9839	CpG
chr1	91928891	+	3.17384e-25	4.89539e-23	-31.3275	CpG
chr1	92088409	+	0.000286027	0.000834727	-27.0434	CpG
chr1	92203052	-	5.25634e-15	1.70799e-13	-34.4552	CpG
chr1	92338025	-	1.33816e-51	3.70097e-48	-27.5925	CpG
chr1	92346694	-	7.74189e-08	5.91649e-07	-38.6316	CpG
chr1	92636648	+	2.48262e-07	1.67709e-06	41.1966	CpG
chr1	92639597	+	6.01242e-07	3.68792e-06	-30	CpG
chr1	92639647	+	6.79677e-06	3.16639e-05	-27.0256	CpG
chr1	92639745	-	1.07561e-17	5.49373e-16	-43.014	CpG
chr1	92681092	-	2.02208e-21	1.81041e-19	-31.405	CpG
chr1	92704259	-	1.93917e-29	5.21047e-27	-43.1147	CpG
chr1	92704318	-	3.42423e-65	3.29573e-61	-64.8042	CpG
chr1	92876697	-	2.40114e-11	3.95181e-10	-63.6696	CpG
chr1	92882049	+	9.04236e-07	5.30632e-06	-34.8205	CpG
chr1	92885503	+	1.24095e-07	9.0289e-07	-25.9821	CpG
chr1	92885504	-	5.59212e-13	1.2654e-11	-47.3956	CpG
chr1	92885719	-	6.05774e-34	2.88063e-31	-28.7987	CpG
chr1	92915163	-	2.00718e-07	1.3898e-06	-30.9091	CpG
chr1	92976440	+	2.13504e-23	2.54541e-21	-62.6191	CpG
chr1	92988303	+	3.03861e-22	3.06495e-20	-58.6538	CpG
chr1	93069970	-	1.14083e-05	4.99492e-05	-29.8074	CpG
chr1	93070716	-	2.06443e-11	3.43812e-10	-25.2342	CpG
chr1	93082111	+	2.50958e-25	3.91982e-23	-48.8699	CpG
chr1	93097852	+	1.19895e-12	2.5512e-11	-30.1289	CpG
chr1	93103054	+	7.44127e-05	0.000258437	-25.8754	CpG
chr1	93124302	-	6.63257e-15	2.11491e-13	-46.6604	CpG
chr1	93130841	+	3.15995e-44	4.51316e-41	-80.6182	CpG
chr1	93156361	-	4.0798e-05	0.000152781	-28.6765	CpG
chr1	93156445	-	5.89304e-09	5.83815e-08	-45.4602	CpG
chr1	93162558	-	4.38099e-13	1.01238e-11	42.204	CpG
chr1	93182405	+	8.8004e-14	2.31285e-12	-35.6032	CpG
chr1	93182470	+	6.66553e-17	2.9956e-15	-34.7222	CpG
chr1	93297182	+	9.09576e-20	6.37426e-18	-45.7891	CpG
chr1	93297988	+	2.57897e-10	3.42323e-09	-31.9625	CpG
chr1	93307057	+	4.60162e-15	1.51096e-13	-26.8372	CpG
chr1	93329756	-	2.69617e-12	5.36709e-11	26.2687	CpG
chr1	93329796	-	7.64284e-18	3.99957e-16	31.8046	CpG
chr1	93373107	-	2.83909e-18	1.58152e-16	-28.0872	CpG
chr1	93392356	-	4.87491e-14	1.34363e-12	-56.9408	CpG
chr1	93513508	-	1.4511e-23	1.77419e-21	-61.5451	CpG
chr1	93794837	-	1.09168e-13	2.82329e-12	-42.6829	CpG
chr1	93800702	-	2.36732e-12	4.76072e-11	30.137	CpG
chr1	93826616	-	1.42184e-05	6.06261e-05	-27.564	CpG
chr1	93826634	-	1.7816e-06	9.68737e-06	-31.8353	CpG
chr1	93826638	-	1.36087e-18	7.98758e-17	-54.9516	CpG
chr1	93838464	+	8.67622e-19	5.24866e-17	-46.2366	CpG
chr1	94024947	-	6.29918e-05	0.000223414	28.4393	CpG
chr1	94025544	+	0.000139417	0.000447094	-28.366	CpG
chr1	94025592	+	8.49875e-11	1.24624e-09	-53.1052	CpG
chr1	94228301	+	1.46195e-11	2.5096e-10	-26.9807	CpG
chr1	94295302	-	5.22914e-11	8.01595e-10	-32.3529	CpG
chr1	94857513	-	7.53876e-20	5.35645e-18	-42.2938	CpG
chr1	95653670	-	2.75887e-09	2.94134e-08	-34.1687	CpG
chr1	95856615	-	5.32716e-10	6.62554e-09	-36.8525	CpG
chr1	96645722	-	7.43751e-09	7.19393e-08	28.4878	CpG
chr1	96795718	+	1.95147e-09	2.14941e-08	-58.8211	CpG
chr1	96843031	+	4.05758e-10	5.173e-09	-25.3247	CpG
chr1	96843264	-	2.81137e-09	2.99235e-08	-33.9864	CpG
chr1	96881146	+	1.77926e-08	1.58095e-07	-44.1901	CpG
chr1	96944613	+	1.11309e-23	1.38127e-21	34.8749	CpG
chr1	97121200	+	8.17441e-06	3.72577e-05	-29.4671	CpG
chr1	97571106	+	1.06905e-12	2.29826e-11	-35.7547	CpG
chr1	97571245	-	3.36346e-08	2.80178e-07	-25.9457	CpG
chr1	97617058	-	2.71617e-24	3.65934e-22	-25.6637	CpG
chr1	97617102	-	2.46585e-07	1.66705e-06	-28.5071	CpG
chr1	97617170	-	2.74926e-30	8.24838e-28	-41.6667	CpG
chr1	97952340	+	5.67098e-16	2.17925e-14	39.3594	CpG
chr1	97980827	+	8.804e-07	5.18048e-06	34.0093	CpG
chr1	98082993	+	9.75546e-08	7.27882e-07	-36.6402	CpG
chr1	98174743	-	3.96937e-05	0.000149156	-26.3316	CpG
chr1	98174772	-	1.15505e-09	1.33728e-08	-38.8347	CpG
chr1	98343016	+	2.92183e-07	1.93914e-06	-31.1688	CpG
chr1	98452243	+	5.98106e-07	3.67074e-06	-39.3939	CpG
chr1	98456173	-	1.03032e-06	5.96155e-06	32.9228	CpG
chr1	98542753	-	5.48025e-08	4.339e-07	-27.4584	CpG
chr1	98589594	+	2.58917e-20	1.96623e-18	-31.5725	CpG
chr1	98589656	+	1.30466e-16	5.56752e-15	-33.6248	CpG
chr1	98846167	+	9.88926e-09	9.30467e-08	30.6122	CpG
chr1	98846208	+	0.000264878	0.000780723	-29.0323	CpG
chr1	98926656	-	1.00652e-07	7.48631e-07	25.9812	CpG
chr1	99406359	+	5.3366e-08	4.23552e-07	28.5714	CpG
chr1	99417594	+	5.67402e-05	0.000203965	27.1197	CpG
chr1	99752916	+	1.36876e-12	2.87779e-11	-28.3274	CpG
chr1	100055434	-	5.54838e-05	0.000200031	-27.0833	CpG
chr1	100147741	-	2.9532e-08	2.49121e-07	-28.0992	CpG
chr1	100418353	+	4.84497e-19	3.0502e-17	-31.7949	CpG
chr1	100855023	+	2.29512e-19	1.51093e-17	-38.1443	CpG
chr1	100855048	+	5.79018e-16	2.22151e-14	-46.9102	CpG
chr1	100855054	+	1.171e-05	5.11071e-05	-26.1555	CpG
chr1	100855314	-	2.34736e-12	4.72451e-11	-46.5	CpG
chr1	101359980	-	2.09156e-05	8.50329e-05	-26.4865	CpG
chr1	101711082	-	1.74944e-08	1.55681e-07	29.1633	CpG
chr1	101892425	+	3.0592e-13	7.27585e-12	27.4725	CpG
chr1	102256517	-	2.59541e-08	2.21785e-07	32.2715	CpG
chr1	102691640	-	8.82741e-10	1.04808e-08	-29.2293	CpG
chr1	103753160	-	3.41887e-24	4.54372e-22	-35.0014	CpG
chr1	104561281	+	7.15438e-16	2.69992e-14	-45.4072	CpG
chr1	104718837	-	1.54822e-08	1.3943e-07	30.7692	CpG
chr1	104994255	+	2.56474e-08	2.19429e-07	-25.2862	CpG
chr1	105139988	+	4.70225e-10	5.91652e-09	-50.7692	CpG
chr1	105244865	+	3.43781e-07	2.24185e-06	25.6176	CpG
chr1	105245206	-	7.41566e-13	1.64085e-11	-49.3671	CpG
chr1	105284489	+	1.10044e-08	1.02453e-07	-38.9167	CpG
chr1	105662271	+	3.13167e-11	5.03431e-10	-48.0304	CpG
chr1	105692813	-	5.80158e-14	1.57709e-12	-38.5407	CpG
chr1	105764382	-	1.33311e-08	1.21769e-07	40.4762	CpG
chr1	105764401	-	4.48115e-08	3.62167e-07	34.7926	CpG
chr1	105764408	-	9.64371e-10	1.13553e-08	39.5953	CpG
chr1	105764410	-	3.82676e-09	3.95144e-08	39.1326	CpG
chr1	105764418	-	1.28083e-08	1.17453e-07	36.1782	CpG
chr1	105764422	-	3.82676e-09	3.95144e-08	39.1326	CpG
chr1	105880465	+	9.51802e-05	0.000320403	31.8143	CpG
chr1	105972295	-	4.94948e-34	2.36531e-31	-46.7083	CpG
chr1	105990307	+	4.69137e-07	2.95671e-06	30.137	CpG
chr1	105990310	+	3.84599e-06	1.91609e-05	27.6923	CpG
chr1	106154475	+	1.87815e-16	7.8166e-15	-49.3493	CpG
chr1	106170606	+	7.43309e-15	2.34993e-13	-33.7179	CpG
chr1	106289017	+	5.84736e-07	3.5979e-06	-27.6903	CpG
chr1	106289123	-	1.28548e-12	2.71681e-11	44.5148	CpG
chr1	106418810	+	7.51327e-07	4.50032e-06	-31.965	CpG
chr1	106876112	+	2.34952e-30	7.1291e-28	-31.8506	CpG
chr1	106921469	-	3.18547e-25	4.91177e-23	-44.6226	CpG
chr1	106983796	+	9.19054e-09	8.70838e-08	-37.3512	CpG
chr1	107319818	-	1.7736e-08	1.57638e-07	-41.1111	CpG
chr1	107391338	-	3.96187e-08	3.24376e-07	30.4348	CpG
chr1	107456499	-	2.79322e-06	1.44445e-05	-29.3951	CpG
chr1	108566871	+	4.81147e-06	2.33495e-05	-28.5714	CpG
chr1	109994091	+	1.1641e-08	1.07776e-07	-34.2027	CpG
chr1	109994271	-	8.25222e-10	9.86184e-09	-35.2467	CpG
chr1	110253308	-	2.37996e-13	5.77512e-12	28	CpG
chr1	110904657	-	8.30907e-05	0.000284569	-26.2146	CpG
chr1	111355284	+	6.29588e-24	8.08594e-22	-35.8157	CpG
chr1	111460832	+	1.98411e-05	8.11841e-05	-27.3232	CpG
chr1	111683994	+	1.09603e-13	2.83331e-12	-46.9237	CpG
chr1	112041890	+	7.6361e-08	5.84585e-07	36.1614	CpG
chr1	112456419	-	5.00052e-08	3.995e-07	47.9275	CpG
chr1	112598372	-	5.4436e-07	3.37615e-06	32.0152	CpG
chr1	113816166	-	2.43726e-07	1.65013e-06	32.2097	CpG
chr1	113963943	-	2.28064e-07	1.55576e-06	30.7108	CpG
chr1	114042063	+	1.92337e-06	1.03747e-05	-26.0317	CpG
chr1	114310150	-	2.52038e-06	1.31878e-05	-35.3246	CpG
chr1	114310205	+	4.52392e-07	2.86208e-06	33.5936	CpG
chr1	114567972	-	1.59501e-07	1.1308e-06	32.1899	CpG
chr1	114694319	-	7.05852e-09	6.86404e-08	-33.1713	CpG
chr1	115599388	-	6.71766e-11	1.00681e-09	-25.7732	CpG
chr1	115705593	+	2.53064e-16	1.03136e-14	29.312	CpG
chr1	115921171	-	1.71296e-17	8.48086e-16	-35.961	CpG
chr1	116394905	+	2.04288e-10	2.77385e-09	-29.3049	CpG
chr1	116661486	-	6.63717e-07	4.02698e-06	-25.2525	CpG
chr1	117014574	+	2.0236e-07	1.39998e-06	-25.6794	CpG
chr1	117194463	+	1.23928e-07	9.01878e-07	-28.3893	CpG
chr1	117194505	-	1.30277e-05	5.61664e-05	-25.4331	CpG
chr1	117194565	-	3.01585e-14	8.63169e-13	-36.1786	CpG
chr1	117289116	-	1.37313e-09	1.56354e-08	46.9231	CpG
chr1	117434861	-	4.67308e-05	0.000172035	27.4601	CpG
chr1	117808304	-	1.40879e-05	6.01391e-05	-28.113	CpG
chr1	117844745	-	1.57743e-06	8.70075e-06	-39.2344	CpG
chr1	117844808	-	1.53827e-14	4.61803e-13	43.1034	CpG
chr1	117946423	-	7.61719e-06	3.50198e-05	-28.5205	CpG
chr1	117946526	+	5.33675e-09	5.33526e-08	-30.5011	CpG
chr1	118054551	+	2.39997e-07	1.62768e-06	28.6189	CpG
chr1	118082386	-	3.7034e-07	2.39396e-06	36.4234	CpG
chr1	118216683	+	1.01593e-08	9.5325e-08	33.75	CpG
chr1	118322704	-	6.2195e-10	7.62113e-09	-28.4492	CpG
chr1	118471124	-	1.13325e-06	6.48729e-06	-27.3079	CpG
chr1	118530477	+	3.97439e-28	9.06883e-26	-92.2222	CpG
chr1	118570638	-	1.82246e-15	6.41151e-14	-26.275	CpG
chr1	118589668	+	9.26724e-41	9.4087e-38	-35.1608	CpG
chr1	118659042	-	1.16224e-12	2.47941e-11	-33.4609	CpG
chr1	118720118	-	2.35318e-15	8.11607e-14	47.4335	CpG
chr1	118745624	+	4.69211e-06	2.28368e-05	-25.6098	CpG
chr1	118780512	-	3.2075e-16	1.28555e-14	29.2079	CpG
chr1	118840044	+	2.45776e-09	2.64966e-08	-45.9316	CpG
chr1	118841918	+	1.81162e-12	3.7246e-11	-33.3333	CpG
chr1	118850134	+	1.51934e-08	1.37091e-07	-30.4938	CpG
chr1	118850259	+	1.55749e-12	3.23949e-11	-59.4997	CpG
chr1	118850330	+	3.77537e-08	3.10715e-07	-33.7079	CpG
chr1	118984912	-	4.91901e-07	3.08406e-06	-36.1702	CpG
chr1	118984925	-	7.9094e-06	3.61997e-05	-35.6271	CpG
chr1	118987145	+	3.08984e-06	1.57963e-05	-29.0618	CpG
chr1	119017399	+	1.5382e-06	8.51092e-06	-26.5164	CpG
chr1	119017614	-	2.63371e-12	5.25079e-11	-36.8864	CpG
chr1	119035097	+	4.27342e-06	2.10281e-05	26.5929	CpG
chr1	119064635	+	8.78915e-07	5.17237e-06	-25.1943	CpG
chr1	119064671	+	2.03824e-20	1.57665e-18	39.1271	CpG
chr1	119065025	+	4.16839e-13	9.67716e-12	-39.5194	CpG
chr1	119065427	-	2.41974e-13	5.85982e-12	-40.6459	CpG
chr1	119111744	-	1.73552e-15	6.12312e-14	-25.2065	CpG
chr1	119166287	+	1.15162e-07	8.44533e-07	-25.2652	CpG
chr1	119380231	+	1.1216e-11	1.97243e-10	-30.8333	CpG
chr1	119380297	+	1.62109e-05	6.80132e-05	-30.4471	CpG
chr1	119417684	-	9.71957e-10	1.14368e-08	42.8819	CpG
chr1	119417745	-	9.35245e-17	4.09604e-15	-44.7368	CpG
chr1	119420680	-	2.47154e-10	3.29536e-09	-25.641	CpG
chr1	119428226	-	3.12366e-11	5.02312e-10	30.7087	CpG
chr1	119487699	+	1.68174e-44	2.48255e-41	-85.3228	CpG
chr1	119487879	-	8.50054e-07	5.02131e-06	29.3362	CpG
chr1	119487901	-	5.14537e-10	6.41984e-09	38.5561	CpG
chr1	119495814	-	1.51238e-16	6.38937e-15	-49.0068	CpG
chr1	119533689	+	4.29399e-15	1.41749e-13	-25.9998	CpG
chr1	119891400	+	4.20985e-06	2.0753e-05	-25.1587	CpG
chr1	119903239	+	1.01294e-07	7.5287e-07	32.0513	CpG
chr1	119998109	-	4.97224e-22	4.87236e-20	-34.7421	CpG
chr1	120043523	-	4.77341e-13	1.09413e-11	53.271	CpG
chr1	120068623	-	0.000317136	0.000912955	-29.0072	CpG
chr1	120083127	+	1.9237e-12	3.93552e-11	-49.156	CpG
chr1	120084144	+	3.0837e-10	4.02797e-09	34.9645	CpG
chr1	120084595	-	3.47841e-10	4.49414e-09	33.3251	CpG
chr1	120160230	+	2.19916e-07	1.50649e-06	31.8088	CpG
chr1	120176375	+	8.75007e-09	8.33295e-08	51.0281	CpG
chr1	120236603	-	4.2803e-05	0.000159291	-27.1477	CpG
chr1	120236616	-	2.08187e-16	8.60344e-15	-37.037	CpG
chr1	120236638	-	1.84609e-15	6.48897e-14	-34.5455	CpG
chr1	120264456	+	1.30253e-09	1.48989e-08	-25.2417	CpG
chr1	120287959	-	5.50436e-22	5.35779e-20	-57.763	CpG
chr1	120313871	-	1.44961e-09	1.63983e-08	-37.7558	CpG
chr1	120323324	-	3.13217e-07	2.06306e-06	-25.7776	CpG
chr1	120338960	+	7.87763e-17	3.50078e-15	-42.1032	CpG
chr1	120371547	+	2.06767e-17	1.0105e-15	-56.8829	CpG
chr1	120374301	+	1.19653e-06	6.80885e-06	-26.7563	CpG
chr1	120374479	-	3.95996e-25	6.01919e-23	-28.0287	CpG
chr1	120385222	-	7.25851e-17	3.24302e-15	-38.8195	CpG
chr1	120385235	-	9.73739e-20	6.79521e-18	-40.7192	CpG
chr1	120385274	-	9.20389e-13	2.00052e-11	-31.7799	CpG
chr1	120385297	-	2.32113e-18	1.31197e-16	-41.0909	CpG
chr1	120385626	-	6.22021e-08	4.86263e-07	-31.9419	CpG
chr1	120427150	-	4.29116e-06	2.11054e-05	-32.7163	CpG
chr1	120427176	-	8.11905e-18	4.22992e-16	-59.6346	CpG
chr1	120468933	+	3.71879e-06	1.86015e-05	43.1373	CpG
chr1	120486311	-	2.08343e-06	1.11374e-05	26.9476	CpG
chr1	120545722	+	5.61511e-06	2.67544e-05	-27.2037	CpG
chr1	120545912	+	1.43909e-14	4.34169e-13	27.1273	CpG
chr1	120669871	+	2.36379e-08	2.03944e-07	-26.8387	CpG
chr1	120670057	-	1.72257e-27	3.59325e-25	70.5299	CpG
chr1	120686212	-	4.36828e-09	4.4548e-08	-51.8431	CpG
chr1	120686257	-	1.51851e-06	8.41473e-06	-42.0673	CpG
chr1	120698909	+	1.92966e-22	2.00221e-20	-52.0617	CpG
chr1	120814176	+	4.70388e-10	5.91811e-09	-53.3796	CpG
chr1	120838097	-	6.66672e-30	1.90514e-27	-60.9252	CpG
chr1	120856159	+	1.89645e-06	1.02461e-05	-25.5968	CpG
chr1	121053849	-	7.64393e-09	7.37595e-08	26.4953	CpG
chr1	121082561	+	2.22166e-17	1.08005e-15	40.0713	CpG
chr1	121272035	-	1.15814e-07	8.48732e-07	27.4252	CpG
chr1	121290940	+	6.96055e-21	5.73573e-19	-37.3599	CpG
chr1	121328596	-	2.73166e-05	0.000107488	26.9714	CpG
chr1	121430140	+	7.96366e-17	3.5351e-15	-46.6688	CpG
chr1	121469582	-	6.61771e-09	6.47858e-08	-47.6951	CpG
chr1	121477550	-	3.49879e-20	2.60803e-18	-52.1446	CpG
chr1	121551718	+	0.00014081	0.00045099	-31.8627	CpG
chr1	121620277	-	3.79143e-07	2.44469e-06	-39.1542	CpG
chr1	121662720	-	1.47493e-08	1.33459e-07	-25.8713	CpG
chr1	121662723	-	2.08223e-18	1.18487e-16	-29.5483	CpG
chr1	121706849	+	5.63134e-09	5.6008e-08	-34.0426	CpG
chr1	121858803	-	6.44914e-11	9.69346e-10	37.931	CpG
chr1	122357166	-	3.05756e-08	2.57037e-07	-28.4341	CpG
chr1	122357196	-	1.55883e-11	2.66124e-10	-30.5411	CpG
chr1	122357229	-	6.29535e-10	7.70544e-09	-26.9282	CpG
chr1	122711497	+	7.33948e-10	8.85995e-09	-39.5243	CpG
chr1	122772761	+	8.33051e-06	3.78824e-05	36.1213	CpG
chr1	124046810	+	3.39079e-09	3.54247e-08	30.2524	CpG
chr1	124046939	-	3.70873e-16	1.47107e-14	44.5765	CpG
chr1	124046989	-	1.29285e-07	9.36998e-07	-27.4758	CpG
chr1	124561914	-	1.10089e-06	6.32413e-06	-26.8657	CpG
chr1	124897828	+	2.42364e-15	8.33876e-14	34.3781	CpG
chr1	124972376	+	5.23782e-17	2.39763e-15	-32.2314	CpG
chr1	124972393	+	4.04936e-14	1.13244e-12	-35.0763	CpG
chr1	125283552	+	2.97424e-10	3.89674e-09	-28.5264	CpG
chr1	125283787	-	6.38303e-06	2.99638e-05	-30.6122	CpG
chr1	125349138	-	8.4183e-07	4.97937e-06	-25.1482	CpG
chr1	125432316	+	2.12716e-15	7.39053e-14	-41.8983	CpG
chr1	125470010	+	1.43978e-37	1.04506e-34	-69.9346	CpG
chr1	125470074	+	1.18686e-15	4.30606e-14	-37.8641	CpG
chr1	125681113	-	5.22644e-07	3.25476e-06	32.2265	CpG
chr1	125681126	-	4.04419e-07	2.59066e-06	28.3837	CpG
chr1	125779447	+	2.25882e-07	1.54247e-06	-41.0589	CpG
chr1	125872706	-	2.41639e-07	1.63743e-06	-34.2484	CpG
chr1	125971810	+	1.26895e-16	5.42762e-15	-47.5161	CpG
chr1	126316259	-	7.03178e-08	5.43004e-07	41.6667	CpG
chr1	126606744	-	8.87569e-08	6.6839e-07	-28.0038	CpG
chr1	126677427	-	8.78131e-13	1.91728e-11	-43.0631	CpG
chr1	126952260	-	6.7582e-08	5.23878e-07	-25.5814	CpG
chr1	127203835	+	9.9488e-23	1.07252e-20	-45.4685	CpG
chr1	127204329	-	5.39689e-15	1.75047e-13	40.6977	CpG
chr1	127204353	-	4.91394e-06	2.37853e-05	33.0252	CpG
chr1	127262111	+	1.2212e-07	8.90119e-07	-38.733	CpG
chr1	127355855	+	5.77733e-10	7.12613e-09	-47.386	CpG
chr1	127380328	-	0.000249079	0.000740178	33.9744	CpG
chr1	127380403	-	8.84792e-07	5.20369e-06	-37.9716	CpG
chr1	127397471	-	7.10913e-10	8.60757e-09	26.1799	CpG
chr1	127420592	+	3.36635e-18	1.85717e-16	-38.2929	CpG
chr1	127575826	-	4.93526e-09	4.97145e-08	-35.6322	CpG
chr1	127618736	+	5.61545e-17	2.55542e-15	-70.1937	CpG
chr1	127619053	-	6.75851e-09	6.60166e-08	-25.5475	CpG
chr1	127678530	+	8.65616e-11	1.26739e-09	30.6039	CpG
chr1	127679450	+	5.72902e-21	4.78315e-19	-45.2527	CpG
chr1	127681846	+	7.0219e-25	1.03181e-22	-38.0647	CpG
chr1	127682035	-	4.77666e-11	7.38016e-10	-31.2021	CpG
chr1	127726784	-	9.53612e-17	4.16852e-15	-37.4506	CpG
chr1	127749049	-	2.32266e-06	1.22649e-05	-28.5739	CpG
chr1	127749105	-	5.96502e-09	5.90229e-08	-30.3548	CpG
chr1	127749144	-	8.89363e-08	6.6953e-07	-28.5714	CpG
chr1	127790359	+	2.38687e-10	3.1945e-09	-49.1867	CpG
chr1	127790390	+	1.60192e-23	1.94721e-21	-70.5295	CpG
chr1	127854786	-	6.42092e-14	1.73174e-12	-39.7822	CpG
chr1	127854831	+	4.86532e-06	2.35789e-05	-30.5413	CpG
chr1	127854846	+	1.32522e-05	5.6999e-05	-34.7155	CpG
chr1	128296913	+	2.89239e-15	9.83205e-14	-42.9604	CpG
chr1	128592473	-	7.03456e-11	1.05015e-09	-27.5862	CpG
chr1	128806454	+	1.77754e-08	1.5796e-07	25.8408	CpG
chr1	128826832	+	2.92933e-09	3.10513e-08	-36.6783	CpG
chr1	128853337	+	1.08246e-10	1.55466e-09	26.5928	CpG
chr1	128853395	-	2.30609e-05	9.26417e-05	-30.1403	CpG
chr1	128855126	+	7.22309e-12	1.31967e-10	-28.3285	CpG
chr1	130169941	+	4.28179e-07	2.72563e-06	-33.8872	CpG
chr1	130187425	-	1.24092e-11	2.16125e-10	37.6344	CpG
chr1	130252570	+	3.17916e-17	1.50791e-15	-37.156	CpG
chr1	130271826	+	1.35406e-06	7.60424e-06	-30.3314	CpG
chr1	130300596	+	1.41688e-10	1.98924e-09	35.5357	CpG
chr1	130550462	+	8.88173e-23	9.6505e-21	-29.5586	CpG
chr1	130614672	-	3.45431e-05	0.000132003	-25.6896	CpG
chr1	130699717	+	4.40776e-16	1.72634e-14	-26.357	CpG
chr1	130731419	+	1.3178e-06	7.42331e-06	-31.3582	CpG
chr1	130732385	-	4.54312e-06	2.21936e-05	28.3036	CpG
chr1	130732430	-	7.10691e-10	8.60532e-09	34.6667	CpG
chr1	130848230	+	7.35589e-09	7.12334e-08	-32.0323	CpG
chr1	130854420	+	4.86459e-07	3.05384e-06	-28.8372	CpG
chr1	130854459	+	8.71073e-10	1.03532e-08	-33.8762	CpG
chr1	130854476	+	1.15416e-06	6.59308e-06	-31.1447	CpG
chr1	131003450	+	1.85999e-10	2.54809e-09	-46.8633	CpG
chr1	131003568	-	2.57565e-07	1.73247e-06	-40.8602	CpG
chr1	131003578	-	0.000182019	0.000563728	-28.7247	CpG
chr1	131020796	-	1.14133e-06	6.52726e-06	-26.1726	CpG
chr1	131021034	-	5.52923e-20	4.0025e-18	-32.3239	CpG
chr1	131059360	-	1.86091e-09	2.0586e-08	-31.3651	CpG
chr1	131088659	-	2.37584e-09	2.56849e-08	-26.2264	CpG
chr1	131098477	-	1.72151e-09	1.91836e-08	-25.6667	CpG
chr1	131136491	-	4.31587e-21	3.67537e-19	-48.1515	CpG
chr1	131178574	+	1.95893e-05	8.02767e-05	43.8064	CpG
chr1	131209859	-	8.12932e-12	1.47111e-10	25.3731	CpG
chr1	131246416	+	1.7766e-12	3.65804e-11	27.6569	CpG
chr1	131280390	-	2.00132e-06	1.07484e-05	-32.7586	CpG
chr1	131282777	-	4.43553e-08	3.58836e-07	-28.7398	CpG
chr1	131573875	+	1.99976e-10	2.72122e-09	-38.5102	CpG
chr1	131573956	-	8.88047e-23	9.6505e-21	-45.9429	CpG
chr1	131579384	-	8.38936e-07	4.96398e-06	-31.0748	CpG
chr1	131599496	-	1.14662e-10	1.63835e-09	-32.75	CpG
chr1	131602241	+	1.71834e-11	2.90669e-10	-47.3717	CpG
chr1	131602558	-	3.4833e-08	2.8903e-07	-28.8889	CpG
chr1	131602580	-	2.93211e-07	1.945e-06	-25.5814	CpG
chr1	131613817	+	4.78895e-09	4.83898e-08	-34.8837	CpG
chr1	131689993	+	3.24088e-09	3.40133e-08	-35.5878	CpG
chr1	131726617	-	2.07091e-22	2.13908e-20	-56.4399	CpG
chr1	131730804	-	2.38327e-14	6.93879e-13	-35.8492	CpG
chr1	131744095	+	3.47929e-05	0.000132833	29.5914	CpG
chr1	131757400	-	7.93817e-35	4.19334e-32	-61.8571	CpG
chr1	131817765	+	3.47661e-06	1.75273e-05	-40.6633	CpG
chr1	131835608	+	2.25593e-05	9.09014e-05	-25.9658	CpG
chr1	131835693	-	6.59188e-23	7.30933e-21	-52.9671	CpG
chr1	131846602	-	0.000208323	0.000634061	-30.812	CpG
chr1	131910923	-	1.23785e-07	9.00975e-07	-27.451	CpG
chr1	131971430	-	4.195e-10	5.3335e-09	26.7925	CpG
chr1	131987501	+	9.48721e-19	5.70769e-17	-59.5506	CpG
chr1	131987628	+	1.5612e-18	9.08032e-17	-47.4731	CpG
chr1	131987686	+	5.415e-07	3.3601e-06	-29.5541	CpG
chr1	131988221	-	4.68003e-11	7.24599e-10	-30.5194	CpG
chr1	132068152	+	8.87785e-10	1.05329e-08	-33.3333	CpG
chr1	132116866	-	2.88487e-16	1.16537e-14	52.4272	CpG
chr1	132140619	-	1.77229e-11	2.99113e-10	52.3256	CpG
chr1	132198715	-	2.05137e-13	5.04031e-12	-46.8698	CpG
chr1	132198728	-	2.06656e-10	2.80323e-09	-38.0532	CpG
chr1	132233624	+	4.32893e-30	1.26333e-27	-51.5567	CpG
chr1	132293047	-	3.67262e-07	2.37649e-06	-26.3158	CpG
chr1	132298095	+	2.80375e-24	3.76785e-22	-63.1497	CpG
chr1	132323008	-	1.71489e-17	8.48953e-16	-25.2336	CpG
chr1	132331670	-	3.89405e-10	4.98233e-09	-40.9091	CpG
chr1	132345695	-	2.51728e-09	2.70753e-08	-40.7123	CpG
chr1	132357477	+	5.15933e-16	1.99458e-14	-33.7401	CpG
chr1	132385516	-	7.94997e-18	4.14875e-16	-34.6343	CpG
chr1	132385540	-	1.33963e-19	9.14956e-18	-30.8559	CpG
chr1	132450404	-	3.62811e-18	1.99145e-16	-30.2952	CpG
chr1	132465477	+	5.35656e-17	2.44617e-15	-49.1135	CpG
chr1	132465488	+	1.97621e-09	2.17431e-08	-39.9282	CpG
chr1	132478085	-	1.03171e-16	4.4802e-15	-25.4485	CpG
chr1	132517163	-	5.33601e-17	2.43817e-15	-52.9253	CpG
chr1	132560983	+	2.87891e-08	2.43473e-07	-29.2722	CpG
chr1	132562925	-	1.02951e-14	3.17853e-13	-48.8868	CpG
chr1	132568269	-	2.43556e-25	3.8104e-23	-61.5218	CpG
chr1	132625219	-	5.0205e-13	1.14597e-11	-28.0992	CpG
chr1	132650332	-	5.06783e-06	2.44449e-05	37.4099	CpG
chr1	132679424	+	2.62553e-32	9.96451e-30	-35.0064	CpG
chr1	132703393	+	8.76835e-22	8.28355e-20	32.1441	CpG
chr1	132750333	+	1.55655e-05	6.5614e-05	25.193	CpG
chr1	132750496	-	8.29165e-05	0.000284055	30.5902	CpG
chr1	132761330	-	0.000145953	0.000465313	-25.0605	CpG
chr1	132767698	-	6.70259e-14	1.80006e-12	-31.1475	CpG
chr1	132819269	+	2.22018e-15	7.6943e-14	-50.632	CpG
chr1	132819457	-	1.62452e-07	1.14916e-06	-33.913	CpG
chr1	132821019	+	1.13723e-15	4.14038e-14	-42.8146	CpG
chr1	132837750	-	1.27087e-06	7.18435e-06	-29.6742	CpG
chr1	132867444	-	2.25792e-10	3.03619e-09	27.619	CpG
chr1	132887071	+	4.63655e-05	0.000170856	-31.9658	CpG
chr1	132887092	+	1.36798e-05	5.86038e-05	-35.0649	CpG
chr1	132903225	-	7.14383e-10	8.64524e-09	-27.957	CpG
chr1	132937332	+	9.71755e-06	4.33465e-05	-25.3688	CpG
chr1	132937445	+	9.73726e-20	6.79521e-18	-28.4692	CpG
chr1	132952028	-	1.36876e-08	1.24734e-07	-42.7149	CpG
chr1	132982437	-	4.33036e-23	4.9347e-21	-32.5783	CpG
chr1	133038534	+	4.98686e-17	2.29016e-15	-29.5489	CpG
chr1	133038745	-	8.5467e-13	1.86988e-11	-40.1302	CpG
chr1	133062922	+	0.000113173	0.000372626	-27.381	CpG
chr1	133063193	+	1.30969e-11	2.26985e-10	-27.7741	CpG
chr1	133063249	+	1.30236e-16	5.5587e-15	-30.9035	CpG
chr1	133076980	+	1.28552e-18	7.57487e-17	46.6046	CpG
chr1	133081309	-	8.6594e-07	5.1055e-06	36.1538	CpG
chr1	133118160	+	6.60473e-13	1.47395e-11	-25.5102	CpG
chr1	133118333	+	1.24431e-15	4.49759e-14	-46.3855	CpG
chr1	133118537	+	6.39492e-27	1.24392e-24	-31.3722	CpG
chr1	133162982	+	8.54693e-18	4.43412e-16	-51.7531	CpG
chr1	133177266	+	1.30015e-05	5.60614e-05	-25.6613	CpG
chr1	133177284	+	5.30486e-09	5.30613e-08	-39.6592	CpG
chr1	133209745	-	1.92731e-18	1.10284e-16	-37.0787	CpG
chr1	133215910	-	1.36764e-07	9.85499e-07	-44.3223	CpG
chr1	133220024	-	2.88488e-10	3.79142e-09	-25.059	CpG
chr1	133237391	+	1.27441e-06	7.20208e-06	28.6737	CpG
chr1	133237925	-	5.37635e-19	3.35968e-17	-37.0118	CpG
chr1	133264670	-	2.99611e-09	3.16768e-08	-32.2273	CpG
chr1	133264804	-	2.60645e-16	1.06056e-14	53.3333	CpG
chr1	133274113	+	2.75813e-11	4.48551e-10	-52.208	CpG
chr1	133278280	-	1.84631e-10	2.53123e-09	-28.7037	CpG
chr1	133298830	-	1.37281e-11	2.36832e-10	-41.3281	CpG
chr1	133329443	-	2.6965e-08	2.29523e-07	27.9412	CpG
chr1	133329445	-	5.19028e-08	4.13124e-07	26.4706	CpG
chr1	133329456	-	9.57637e-10	1.12834e-08	33.3333	CpG
chr1	133372675	-	1.88997e-14	5.58981e-13	-29.0617	CpG
chr1	133376187	+	0.000188228	0.000580503	27.495	CpG
chr1	133376196	+	8.96612e-18	4.6366e-16	56.7943	CpG
chr1	133406895	+	6.22472e-24	8.00523e-22	-41.5294	CpG
chr1	133407086	-	8.8674e-18	4.589e-16	-63.2335	CpG
chr1	133407109	-	5.63869e-10	6.97173e-09	-43.8259	CpG
chr1	133409125	+	5.57105e-07	3.44688e-06	-30.4348	CpG
chr1	133452086	+	1.63312e-15	5.78731e-14	-35.8241	CpG
chr1	133452106	+	1.67056e-24	2.31578e-22	-51.2326	CpG
chr1	133467523	-	3.43987e-11	5.47941e-10	-32.7044	CpG
chr1	133467588	-	1.31347e-51	3.67494e-48	-67.7716	CpG
chr1	133548816	-	9.60908e-37	6.30864e-34	-49.4974	CpG
chr1	133630600	+	2.71604e-11	4.42501e-10	-44.7619	CpG
chr1	133668468	+	3.51042e-08	2.9106e-07	37.9121	CpG
chr1	133677246	-	1.31106e-50	3.33826e-47	-53.6806	CpG
chr1	133729842	-	6.10358e-12	1.13106e-10	-30.2632	CpG
chr1	133771989	+	9.96448e-06	4.43181e-05	-25.6642	CpG
chr1	133784449	+	4.7622e-19	3.00359e-17	39.3939	CpG
chr1	133825834	-	8.06282e-13	1.77093e-11	-30.415	CpG
chr1	133825882	+	3.62471e-05	0.000137719	29.7372	CpG
chr1	133825987	+	0.000174658	0.000544045	25.7409	CpG
chr1	133826130	-	6.43706e-20	4.61867e-18	-38.0917	CpG
chr1	133886906	-	3.85057e-13	8.99835e-12	44.8718	CpG
chr1	134038647	+	1.48387e-11	2.54359e-10	-32.3973	CpG
chr1	134083124	-	1.8437e-14	5.46339e-13	-26.4706	CpG
chr1	134120982	+	7.22619e-05	0.00025185	-30.9332	CpG
chr1	134143404	-	2.59361e-09	2.78137e-08	-42.7972	CpG
chr1	134153271	+	1.78423e-16	7.45731e-15	-57.8947	CpG
chr1	134153403	-	4.30739e-09	4.3981e-08	26.5444	CpG
chr1	134183472	-	8.36228e-08	6.33926e-07	-31.8252	CpG
chr1	134183504	-	1.91212e-13	4.72517e-12	-42.8973	CpG
chr1	134189185	+	9.20284e-10	1.08838e-08	27.9116	CpG
chr1	134217405	+	6.589e-17	2.96498e-15	-31.7676	CpG
chr1	134217446	+	8.91637e-16	3.30831e-14	-29.3056	CpG
chr1	134234033	+	8.17267e-10	9.77526e-09	-28.844	CpG
chr1	134234212	-	2.38069e-10	3.18703e-09	-31.9058	CpG
chr1	134234235	-	1.64469e-10	2.27831e-09	-37.5907	CpG
chr1	134290186	+	8.88357e-14	2.33242e-12	28.9593	CpG
chr1	134290194	+	1.27793e-15	4.61077e-14	44.9664	CpG
chr1	134307686	-	3.49788e-18	1.92598e-16	-55.3191	CpG
chr1	134423039	-	3.25163e-27	6.53907e-25	-65.1572	CpG
chr1	134518040	+	1.00917e-08	9.47592e-08	-38.1818	CpG
chr1	134614667	+	2.33885e-06	1.23425e-05	-27.8118	CpG
chr1	134653560	+	4.09609e-13	9.52539e-12	-41.8288	CpG
chr1	134697561	+	5.31643e-06	2.54979e-05	-36.2679	CpG
chr1	134697603	-	4.12892e-05	0.000154374	-30.8036	CpG
chr1	134727746	+	1.42344e-06	7.94762e-06	-32.6087	CpG
chr1	134727789	+	0.000309101	0.000892913	25.7228	CpG
chr1	134975941	+	6.90671e-57	3.02159e-53	-70.2941	CpG
chr1	134992572	-	3.25053e-08	2.71668e-07	-29.1064	CpG
chr1	134997360	+	1.53606e-12	3.19822e-11	-58.3333	CpG
chr1	134997470	+	0.000304669	0.000881911	-25.9158	CpG
chr1	134998248	+	7.22852e-11	1.07631e-09	32.6845	CpG
chr1	134998388	-	1.3278e-05	5.70939e-05	-26.2688	CpG
chr1	135005791	-	2.70729e-15	9.24855e-14	-32.5843	CpG
chr1	135005802	-	1.67695e-12	3.46957e-11	-25.8065	CpG
chr1	135005821	-	2.12828e-08	1.85676e-07	-27.3139	CpG
chr1	135005853	-	6.35091e-14	1.7148e-12	-27.3585	CpG
chr1	135057876	+	1.49465e-06	8.29721e-06	-29.8943	CpG
chr1	135166895	-	8.17616e-22	7.75013e-20	-64.8649	CpG
chr1	135234045	-	7.19649e-12	1.31531e-10	-28.3576	CpG
chr1	135234057	-	4.75155e-22	4.6637e-20	-34.4714	CpG
chr1	135272302	+	0.000186123	0.000574902	-28.9126	CpG
chr1	135325032	-	6.03941e-12	1.12068e-10	-32.9283	CpG
chr1	135325383	-	7.0581e-10	8.5516e-09	-47.6349	CpG
chr1	135342190	+	7.6878e-15	2.4252e-13	-46.407	CpG
chr1	135359025	-	3.70404e-27	7.39633e-25	-51.0702	CpG
chr1	135364816	+	2.49743e-09	2.68823e-08	25.0308	CpG
chr1	135367339	-	4.0592e-11	6.36381e-10	-29.5455	CpG
chr1	135425399	-	5.47835e-13	1.24187e-11	-60.2451	CpG
chr1	135425402	-	3.59003e-11	5.696e-10	-52.1796	CpG
chr1	135452042	+	5.65192e-11	8.6013e-10	-32.7002	CpG
chr1	135454252	-	4.55949e-07	2.88176e-06	-25.2418	CpG
chr1	135524491	-	3.22122e-27	6.48063e-25	-57.1786	CpG
chr1	135524532	-	3.63176e-11	5.75574e-10	-36.4153	CpG
chr1	135543476	+	1.43611e-10	2.0136e-09	31.0924	CpG
chr1	135544554	+	6.61133e-14	1.77793e-12	-48.1818	CpG
chr1	135544664	-	1.36818e-09	1.55842e-08	-25.8343	CpG
chr1	135544683	-	1.48623e-11	2.5471e-10	-33.523	CpG
chr1	135555714	-	1.58056e-14	4.7367e-13	-29.204	CpG
chr1	135578724	+	4.44632e-15	1.46396e-13	-33.4225	CpG
chr1	135578899	-	1.02591e-11	1.81903e-10	-45.9946	CpG
chr1	135584849	+	6.90244e-11	1.03226e-09	-25.8824	CpG
chr1	135617908	+	1.70932e-29	4.6395e-27	-63.7164	CpG
chr1	135664221	+	0.000237715	0.000710585	-30.0534	CpG
chr1	135673629	-	1.9066e-15	6.687e-14	-55.9237	CpG
chr1	135710613	-	4.69145e-17	2.16482e-15	37.594	CpG
chr1	135721054	+	3.1475e-05	0.000121667	-36.3978	CpG
chr1	135744039	-	8.29652e-08	6.29486e-07	-52.7592	CpG
chr1	135744058	-	2.04553e-15	7.12854e-14	-63.4942	CpG
chr1	135749495	+	2.4623e-07	1.66489e-06	-36.1677	CpG
chr1	135755508	-	1.95311e-08	1.7188e-07	-49.6429	CpG
chr1	135763987	-	5.53908e-11	8.44427e-10	-41.1967	CpG
chr1	135764626	-	2.42553e-17	1.17123e-15	-29.2785	CpG
chr1	135783118	-	2.27036e-08	1.9673e-07	-36.8313	CpG
chr1	135783176	-	1.49228e-13	3.76441e-12	-28.3333	CpG
chr1	135783764	-	2.02495e-39	1.83518e-36	-26.06	CpG
chr1	135797169	-	2.08743e-14	6.13313e-13	28.7425	CpG
chr1	135802707	-	2.33125e-12	4.69425e-11	-46.9108	CpG
chr1	135818431	+	1.34218e-12	2.82646e-11	30.1991	CpG
chr1	135891532	+	5.61567e-07	3.47163e-06	-28.9815	CpG
chr1	135926264	-	2.68687e-06	1.39558e-05	-31.6917	CpG
chr1	135942859	-	2.25765e-06	1.19619e-05	-28.5714	CpG
chr1	135959001	+	1.03708e-23	1.29262e-21	-37.8576	CpG
chr1	135959200	-	9.22935e-12	1.65253e-10	-28.5714	CpG
chr1	135966293	+	8.72468e-09	8.31164e-08	-25.5319	CpG
chr1	135997829	+	1.70105e-06	9.30104e-06	30.5881	CpG
chr1	136041941	-	1.1186e-18	6.65237e-17	-33.945	CpG
chr1	136050381	-	1.66686e-17	8.26363e-16	-37.9333	CpG
chr1	136050889	+	3.21823e-10	4.18722e-09	33.7094	CpG
chr1	136106033	+	5.43566e-16	2.09496e-14	46.9697	CpG
chr1	136164119	-	1.62784e-06	8.94579e-06	-30.6597	CpG
chr1	136175525	+	2.38093e-06	1.25419e-05	-28.1593	CpG
chr1	136282567	-	0.0001728	0.000539045	30.2409	CpG
chr1	136334900	-	6.15495e-11	9.29628e-10	-28.3019	CpG
chr1	136334923	-	3.27431e-10	4.25397e-09	-25.9259	CpG
chr1	136440454	+	3.06321e-15	1.03644e-13	-50.4167	CpG
chr1	136458680	+	1.17204e-06	6.68444e-06	-26.5476	CpG
chr1	136458817	-	7.83614e-11	1.15765e-09	39.176	CpG
chr1	136458872	-	1.4578e-17	7.2888e-16	-34.507	CpG
chr1	136460253	-	1.80564e-13	4.48159e-12	26.2136	CpG
chr1	136460371	-	9.94897e-10	1.16821e-08	-26.4176	CpG
chr1	136468253	+	1.03002e-13	2.6759e-12	31.8681	CpG
chr1	136570481	-	9.7097e-10	1.14268e-08	27.7673	CpG
chr1	136571742	-	2.25611e-11	3.73228e-10	46.8354	CpG
chr1	136576643	+	3.57532e-13	8.40206e-12	31.4605	CpG
chr1	136579631	-	6.78772e-06	3.16276e-05	-34.0159	CpG
chr1	136579670	-	1.75854e-13	4.37373e-12	-46.3421	CpG
chr1	136579686	+	1.74029e-18	1.0031e-16	-32.6054	CpG
chr1	136579687	-	4.35838e-18	2.36594e-16	-56.1478	CpG
chr1	136600716	-	3.083e-09	3.25097e-08	33.0209	CpG
chr1	136670149	-	1.0422e-24	1.4887e-22	-47.5875	CpG
chr1	136731487	+	1.92224e-26	3.51731e-24	-56.4608	CpG
chr1	136741544	+	6.79376e-50	1.65959e-46	-38.8889	CpG
chr1	136741563	+	5.14368e-36	3.11361e-33	-29.4872	CpG
chr1	136741580	+	2.69486e-33	1.17576e-30	-26.9076	CpG
chr1	136741672	-	7.14115e-41	7.28088e-38	-28.6052	CpG
chr1	136741675	-	2.97181e-37	2.08475e-34	-27.8117	CpG
chr1	136741715	+	1.57773e-14	4.72913e-13	-29.0528	CpG
chr1	136741716	-	3.19124e-25	4.91909e-23	-25.1286	CpG
chr1	136751673	-	1.22223e-13	3.13229e-12	-51.5706	CpG
chr1	136751745	-	1.00536e-35	5.8432e-33	-73.1707	CpG
chr1	136751748	-	1.10576e-13	2.85707e-12	-40.5512	CpG
chr1	136789140	+	8.99486e-16	3.33306e-14	-25.8418	CpG
chr1	136824131	+	6.98084e-12	1.27929e-10	-49.4561	CpG
chr1	136826845	-	1.50483e-07	1.0731e-06	-33.1486	CpG
chr1	136862049	-	1.34757e-06	7.57177e-06	-34.811	CpG
chr1	136862083	-	1.63455e-10	2.2653e-09	-43.1376	CpG
chr1	136905973	+	2.82165e-32	1.06835e-29	-42.681	CpG
chr1	136952584	+	1.18316e-07	8.65101e-07	-27.3851	CpG
chr1	136952626	+	3.70583e-10	4.76253e-09	-28.8889	CpG
chr1	137017192	+	1.60811e-14	4.81268e-13	27.0492	CpG
chr1	137083452	-	4.01937e-20	2.97076e-18	-32.5819	CpG
chr1	137148070	+	1.53184e-13	3.85271e-12	-51.4851	CpG
chr1	138385302	+	4.21111e-06	2.07581e-05	-25.4748	CpG
chr1	138550276	-	4.30162e-24	5.65354e-22	-45.1131	CpG
chr1	138576947	-	1.84958e-07	1.29138e-06	-30.6718	CpG
chr1	138576984	+	1.24208e-12	2.63365e-11	37.281	CpG
chr1	138832800	-	3.60431e-19	2.31671e-17	-60.7981	CpG
chr1	138839992	-	1.81699e-09	2.01476e-08	-33.3333	CpG
chr1	138840013	-	1.2284e-09	1.41325e-08	-34.6161	CpG
chr1	138846363	-	1.4261e-11	2.45209e-10	-41.9694	CpG
chr1	138990167	-	1.07564e-11	1.89841e-10	-38.6881	CpG
chr1	139092047	+	9.2149e-07	5.39797e-06	38.6608	CpG
chr1	139163164	+	8.52718e-24	1.07564e-21	-83.6066	CpG
chr1	139170141	+	2.54571e-09	2.73499e-08	-27.8195	CpG
chr1	139198624	+	3.48367e-07	2.26783e-06	-28.4893	CpG
chr1	139749617	+	8.73111e-13	1.90719e-11	32.1707	CpG
chr1	140301784	-	1.61216e-22	1.6921e-20	-55.7732	CpG
chr1	140728187	-	3.10076e-12	6.09905e-11	-34.375	CpG
chr1	141019428	+	5.46381e-16	2.10485e-14	-55.5217	CpG
chr1	141250436	-	1.30376e-22	1.38349e-20	-46.1538	CpG
chr1	142466924	+	2.9252e-14	8.39473e-13	-25.6545	CpG
chr1	142719973	+	5.3755e-12	1.00778e-10	-31.5789	CpG
chr1	142848379	+	2.49558e-17	1.20289e-15	-33.0527	CpG
chr1	143208077	-	0.000114084	0.000375212	-25.0559	CpG
chr1	143503735	-	2.1845e-13	5.33769e-12	-35.0734	CpG
chr1	143836184	-	6.02604e-10	7.40462e-09	-31.1111	CpG
chr1	144283292	+	6.20142e-50	1.52262e-46	-87.5	CpG
chr1	144317890	-	1.41689e-08	1.28718e-07	-31.5611	CpG
chr1	144586205	-	2.71025e-14	7.82029e-13	-40.9408	CpG
chr1	144590011	+	2.4031e-10	3.21346e-09	34.4231	CpG
chr1	145509745	-	9.91768e-09	9.3285e-08	-27.407	CpG
chr1	145965978	+	5.89995e-09	5.84427e-08	-27.1969	CpG
chr1	145984025	-	2.30623e-11	3.808e-10	26.7596	CpG
chr1	146024324	-	1.63531e-08	1.46489e-07	-47.1792	CpG
chr1	146024391	-	2.95404e-06	1.51751e-05	35.8834	CpG
chr1	146115932	-	1.71151e-05	7.13285e-05	-27.5146	CpG
chr1	146766118	-	2.50156e-07	1.68832e-06	-26.072	CpG
chr1	146858954	-	4.08914e-06	2.02288e-05	-25.9573	CpG
chr1	146863310	+	3.51311e-13	8.26878e-12	-29.8507	CpG
chr1	146870169	-	4.7792e-10	6.00251e-09	-25.7373	CpG
chr1	147558001	+	1.46759e-05	6.23129e-05	-34.1334	CpG
chr1	147928075	+	1.57837e-10	2.19493e-09	-25.122	CpG
chr1	148550264	-	4.52991e-09	4.60459e-08	-25.8333	CpG
chr1	148938144	+	2.01077e-09	2.2083e-08	-37.4967	CpG
chr1	149545424	+	2.70387e-07	1.8093e-06	-28.0236	CpG
chr1	149659130	-	1.21646e-57	5.79608e-54	-48.8221	CpG
chr1	149679996	+	7.66363e-08	5.86516e-07	-30.344	CpG
chr1	149871402	-	3.46881e-14	9.82296e-13	-33.4808	CpG
chr1	150220477	+	1.35491e-06	7.60837e-06	-30.0271	CpG
chr1	150220518	+	1.79957e-06	9.77523e-06	-33.6626	CpG
chr1	150580730	-	2.85932e-07	1.90193e-06	-33.101	CpG
chr1	150681063	+	1.08982e-36	7.08731e-34	-29.572	CpG
chr1	150743505	-	3.4347e-19	2.2142e-17	-35.5957	CpG
chr1	151021118	-	6.75114e-22	6.4874e-20	-47.6617	CpG
chr1	151025270	-	8.77136e-23	9.55101e-21	45.0708	CpG
chr1	151025323	+	3.49453e-10	4.51304e-09	37.474	CpG
chr1	151025422	-	8.4911e-07	5.0166e-06	26.4086	CpG
chr1	151036221	+	8.07143e-14	2.13632e-12	-35.2819	CpG
chr1	151046821	-	0.00017197	0.0005368	25.4545	CpG
chr1	151079459	+	5.76731e-10	7.11595e-09	-32.0513	CpG
chr1	151080005	+	1.03511e-52	3.1329e-49	-63.3346	CpG
chr1	151080010	+	3.04634e-36	1.88433e-33	-60.4488	CpG
chr1	151086776	-	3.00334e-06	1.53971e-05	-29.4301	CpG
chr1	151087532	-	1.01751e-06	5.8943e-06	-32.3017	CpG
chr1	151087556	-	2.05755e-05	8.38116e-05	-28.5522	CpG
chr1	151254507	-	1.09671e-05	4.82481e-05	-30.1159	CpG
chr1	151289769	+	9.01291e-06	4.05785e-05	-26.5086	CpG
chr1	151439553	-	3.85198e-11	6.06958e-10	-48.8449	CpG
chr1	151461093	-	1.13418e-10	1.6225e-09	-50.1017	CpG
chr1	151525193	+	4.17958e-15	1.38314e-13	-27.8913	CpG
chr1	151544821	-	9.18276e-17	4.02722e-15	-38.8065	CpG
chr1	151567140	-	0.000168077	0.000526221	25.1389	CpG
chr1	151571057	-	9.26847e-15	2.88376e-13	-30.1472	CpG
chr1	151621822	+	1.00912e-06	5.85188e-06	26.3158	CpG
chr1	151864135	-	3.16494e-09	3.3295e-08	-25.5217	CpG
chr1	151864141	-	8.08385e-21	6.6138e-19	-39.9975	CpG
chr1	151905403	-	2.46256e-08	2.11567e-07	-25.3273	CpG
chr1	151999569	+	4.49667e-16	1.75803e-14	-39.22	CpG
chr1	151999742	-	2.10501e-22	2.17197e-20	-26.601	CpG
chr1	152051510	+	8.32782e-06	3.78726e-05	-36.8473	CpG
chr1	152111586	+	5.75765e-11	8.74644e-10	-26.3636	CpG
chr1	152336417	+	5.52986e-10	6.85144e-09	-29.2929	CpG
chr1	152419254	-	3.25471e-07	2.13524e-06	28.9524	CpG
chr1	152497483	+	2.84704e-27	5.76397e-25	-59.7966	CpG
chr1	152556224	+	2.14689e-18	1.21907e-16	-36.7089	CpG
chr1	152556547	-	6.93581e-11	1.03676e-09	-29.9211	CpG
chr1	152560733	+	1.61639e-07	1.14408e-06	-31.7614	CpG
chr1	152560767	+	2.71737e-06	1.40956e-05	34.001	CpG
chr1	152677014	+	7.42404e-21	6.09886e-19	-32.6152	CpG
chr1	152677191	-	2.49215e-14	7.23392e-13	-34.3234	CpG
chr1	152678291	-	5.97974e-09	5.91504e-08	-45.7709	CpG
chr1	152687968	-	1.12083e-25	1.83651e-23	26.4211	CpG
chr1	152801396	+	0.000144748	0.000461983	-30.2985	CpG
chr1	152991314	+	1.44754e-09	1.63772e-08	-25.7399	CpG
chr1	153011547	+	9.63936e-21	7.80418e-19	-51.3276	CpG
chr1	153011560	+	5.26177e-25	7.86138e-23	-46.9641	CpG
chr1	153011615	-	2.5676e-23	3.02329e-21	-25.1681	CpG
chr1	153015285	-	4.42505e-07	2.80635e-06	-34.7883	CpG
chr1	153023523	+	3.17767e-28	7.34843e-26	-55.787	CpG
chr1	153023529	+	1.07789e-11	1.90181e-10	-36.7957	CpG
chr1	153052610	+	0.000169522	0.000530134	-28.2742	CpG
chr1	153101103	+	0.000107717	0.000357004	-32.6866	CpG
chr1	153101217	-	2.15286e-06	1.14679e-05	-36.038	CpG
chr1	153101404	-	1.07446e-12	2.30907e-11	-44.6809	CpG
chr1	153126749	+	2.57567e-32	9.7907e-30	-60.96	CpG
chr1	153142838	-	1.69961e-08	1.51673e-07	-38.3195	CpG
chr1	153185455	-	1.71803e-12	3.54765e-11	-36.0927	CpG
chr1	153191418	-	9.2744e-17	4.06445e-15	-39.1676	CpG
chr1	153191465	+	3.93047e-08	3.22069e-07	28.6667	CpG
chr1	153191466	-	4.41636e-09	4.49954e-08	-26.1352	CpG
chr1	153191489	+	3.25246e-13	7.69821e-12	27.9148	CpG
chr1	153247341	-	1.38186e-08	1.2583e-07	-28.3346	CpG
chr1	153254271	-	1.74385e-26	3.21042e-24	57.0826	CpG
chr1	153274945	+	8.92051e-14	2.34148e-12	-29.3505	CpG
chr1	153321957	-	1.18004e-07	8.63111e-07	-25.5934	CpG
chr1	153322027	-	2.40073e-25	3.75835e-23	-49.3129	CpG
chr1	153328846	+	4.06657e-11	6.37328e-10	-39.6547	CpG
chr1	153328853	+	2.41858e-06	1.27165e-05	-29.033	CpG
chr1	153353920	+	2.66953e-09	2.85477e-08	-42.2176	CpG
chr1	153353951	+	9.81166e-09	9.23853e-08	-25.7419	CpG
chr1	153407768	-	1.50574e-10	2.1021e-09	34.4828	CpG
chr1	153428648	+	8.83157e-14	2.32016e-12	-39.8424	CpG
chr1	153428678	+	1.18025e-11	2.06507e-10	-33.9484	CpG
chr1	153445723	+	4.85279e-15	1.58856e-13	-34.3758	CpG
chr1	153651470	-	2.01976e-09	2.21711e-08	-37.6117	CpG
chr1	153739528	+	1.69735e-09	1.89444e-08	-47.4432	CpG
chr1	153745067	-	1.09998e-09	1.27942e-08	-27.3591	CpG
chr1	153745072	-	2.67154e-10	3.53295e-09	-30.2871	CpG
chr1	153745112	-	1.21832e-09	1.40259e-08	-31.3035	CpG
chr1	153807681	+	5.8812e-15	1.8939e-13	58.1073	CpG
chr1	153856359	+	6.44238e-24	8.25426e-22	-48.982	CpG
chr1	153858365	-	2.71576e-10	3.5864e-09	-26.2464	CpG
chr1	153904687	-	1.83975e-17	9.06662e-16	-44.8853	CpG
chr1	154063682	+	8.22227e-13	1.80423e-11	-32.8125	CpG
chr1	154107302	+	4.4993e-12	8.56802e-11	-25.4288	CpG
chr1	154190802	-	0.000288233	0.000840307	-27.7211	CpG
chr1	154190856	-	1.33118e-06	7.49047e-06	-32.547	CpG
chr1	154416429	+	2.68872e-18	1.50367e-16	-45	CpG
chr1	154416495	+	7.55096e-05	0.000261761	-30.0812	CpG
chr1	154416599	-	8.20651e-06	3.73859e-05	31.7988	CpG
chr1	154419094	-	1.74786e-35	9.93073e-33	-42.7547	CpG
chr1	154534915	+	5.94074e-25	8.84286e-23	-50.6173	CpG
chr1	154559831	+	1.60016e-05	6.72382e-05	-29.3415	CpG
chr1	154559879	+	2.46487e-05	9.82298e-05	-27.7711	CpG
chr1	154725482	+	2.83383e-05	0.000110993	-26.0103	CpG
chr1	154768963	-	9.16558e-09	8.68833e-08	-25.5211	CpG
chr1	154799459	+	6.6747e-07	4.04723e-06	-46.6997	CpG
chr1	154799466	+	4.66908e-06	2.27376e-05	-36.9949	CpG
chr1	154799475	+	4.50694e-12	8.58053e-11	-57.7551	CpG
chr1	154799504	+	5.47853e-07	3.39584e-06	-42.4574	CpG
chr1	154832235	+	8.22143e-25	1.1953e-22	-61.8894	CpG
chr1	154832249	+	4.97261e-09	5.00491e-08	29.4012	CpG
chr1	154890581	-	3.27253e-10	4.25189e-09	-27.1616	CpG
chr1	154890605	-	2.36466e-15	8.15156e-14	-47.8947	CpG
chr1	154890622	-	3.53507e-10	4.55998e-09	-40.0188	CpG
chr1	154890652	-	1.60909e-35	9.17476e-33	-73.943	CpG
chr1	154980198	+	4.19959e-05	0.000156677	38.3598	CpG
chr1	154980297	-	1.10741e-06	6.35722e-06	-36.2791	CpG
chr1	154981959	+	4.21686e-07	2.68907e-06	-37.6511	CpG
chr1	154983649	+	1.91279e-10	2.61365e-09	-35.7739	CpG
chr1	155023499	+	6.20498e-06	2.92335e-05	-25.4322	CpG
chr1	155023590	-	7.15424e-08	5.51336e-07	-26.8325	CpG
chr1	155086653	-	1.55142e-08	1.39694e-07	-42.5749	CpG
chr1	155122306	+	1.30685e-09	1.49426e-08	34.9398	CpG
chr1	155210376	-	1.66836e-10	2.30817e-09	25.7143	CpG
chr1	155216187	+	2.37861e-21	2.10689e-19	-56.7639	CpG
chr1	155216305	-	5.98634e-12	1.11161e-10	-34.8155	CpG
chr1	155232488	+	5.43243e-05	0.0001964	28.6803	CpG
chr1	155244005	+	1.14335e-12	2.44206e-11	-33.9949	CpG
chr1	155244009	+	5.72172e-06	2.71948e-05	-25.0593	CpG
chr1	155244946	+	2.20289e-11	3.65151e-10	-35.0695	CpG
chr1	155244964	+	7.95825e-07	4.73715e-06	-25.9256	CpG
chr1	155245034	-	3.21051e-25	4.94562e-23	-33.4032	CpG
chr1	155280677	+	1.37684e-09	1.56728e-08	-27.9815	CpG
chr1	155307726	+	7.45454e-07	4.46899e-06	34.6766	CpG
chr1	155307729	+	1.78064e-05	7.38259e-05	-32.7586	CpG
chr1	155442190	+	1.27913e-19	8.76244e-18	-37.3683	CpG
chr1	155490380	+	1.80877e-24	2.49126e-22	-43.2608	CpG
chr1	155490598	-	2.3612e-44	3.43291e-41	-61.557	CpG
chr1	155531571	-	2.15946e-20	1.66114e-18	-25.7331	CpG
chr1	155562640	-	1.45014e-09	1.64041e-08	-50.1166	CpG
chr1	155573782	-	5.00257e-10	6.25725e-09	-25.546	CpG
chr1	155627239	-	4.16844e-08	3.39408e-07	-32.0999	CpG
chr1	155741202	-	4.41403e-09	4.49741e-08	30	CpG
chr1	155747041	+	6.2967e-11	9.48775e-10	-35.0112	CpG
chr1	155894695	-	2.72946e-22	2.7764e-20	-46.3918	CpG
chr1	155919154	-	8.0306e-21	6.57135e-19	-63.4146	CpG
chr1	156009985	-	1.15252e-07	8.45048e-07	-42.7155	CpG
chr1	156056045	-	3.1499e-13	7.47163e-12	-28	CpG
chr1	156074541	+	5.65805e-12	1.05611e-10	-47.1644	CpG
chr1	156108576	-	1.05145e-07	7.78642e-07	-27.1861	CpG
chr1	156304122	+	1.18878e-12	2.53159e-11	-36.6938	CpG
chr1	156363578	-	3.46424e-08	2.87637e-07	-27.2727	CpG
chr1	156378206	+	1.52278e-18	8.87619e-17	-35.6086	CpG
chr1	156568817	-	2.23451e-11	3.69884e-10	-28.4722	CpG
chr1	156653574	-	6.59651e-22	6.34388e-20	-37.8111	CpG
chr1	156666886	-	6.58579e-11	9.88434e-10	-51.3185	CpG
chr1	156666892	-	5.06414e-16	1.96046e-14	-48.5552	CpG
chr1	156680957	-	1.73991e-10	2.39785e-09	-32.5267	CpG
chr1	156779639	+	3.63821e-08	3.00578e-07	-37.931	CpG
chr1	156819851	-	1.68151e-19	1.13223e-17	-34.5912	CpG
chr1	156966973	-	8.513e-05	0.000290655	-25.9063	CpG
chr1	156999903	+	7.79404e-11	1.15217e-09	-35.8696	CpG
chr1	157017531	-	1.03014e-10	1.48589e-09	-38.5185	CpG
chr1	157017535	-	9.42234e-21	7.64133e-19	-55.6239	CpG
chr1	157048856	-	7.71549e-14	2.04978e-12	-25.1969	CpG
chr1	157074998	-	4.5032e-06	2.20223e-05	-32.0292	CpG
chr1	157180749	+	8.8645e-23	9.64002e-21	-26.3968	CpG
chr1	157444635	+	1.43454e-07	1.02825e-06	-33.3699	CpG
chr1	157444638	+	3.94296e-08	3.2301e-07	-42.2612	CpG
chr1	157450119	+	3.77202e-10	4.83971e-09	-42.0052	CpG
chr1	157450199	+	1.30333e-14	3.95717e-13	-42.4714	CpG
chr1	157458535	+	1.92328e-19	1.28352e-17	54.8077	CpG
chr1	157458833	-	2.96402e-07	1.96402e-06	-33.1096	CpG
chr1	157465722	-	5.17743e-07	3.22804e-06	-31.28	CpG
chr1	157578706	-	1.46305e-75	3.35272e-71	-68.0118	CpG
chr1	157703897	+	8.37644e-10	9.99416e-09	-42.0494	CpG
chr1	157704159	+	1.02557e-05	4.54594e-05	-37.4694	CpG
chr1	157704209	+	3.96182e-12	7.62719e-11	40	CpG
chr1	157735030	+	8.83713e-05	0.000300285	27.9913	CpG
chr1	158249413	-	1.15512e-05	5.05016e-05	25.0041	CpG
chr1	158605435	-	2.65805e-16	1.08018e-14	-37.2093	CpG
chr1	158625751	+	3.92829e-12	7.5684e-11	35.9698	CpG
chr1	158667606	+	9.58662e-16	3.53329e-14	-31.3551	CpG
chr1	158794655	-	8.3751e-05	0.000286541	25.9354	CpG
chr1	158794663	-	9.69462e-06	4.32542e-05	28.5714	CpG
chr1	158956691	-	3.04181e-07	2.00912e-06	-28.2887	CpG
chr1	159002609	+	1.32912e-06	7.48033e-06	-39.4737	CpG
chr1	159017240	+	1.89344e-10	2.58919e-09	-36.2293	CpG
chr1	159017404	-	8.61068e-21	7.02571e-19	-35.0264	CpG
chr1	159036268	+	1.59773e-08	1.43478e-07	-32.8042	CpG
chr1	159036512	-	4.27337e-08	3.47064e-07	-25.8824	CpG
chr1	159510289	+	4.88876e-18	2.63307e-16	-28.7919	CpG
chr1	159510524	-	8.30431e-15	2.605e-13	-32.56	CpG
chr1	159553978	-	1.25106e-10	1.7746e-09	-29.32	CpG
chr1	159570737	+	5.3086e-11	8.12351e-10	-31.7891	CpG
chr1	159585582	-	1.00138e-08	9.40967e-08	-30.7208	CpG
chr1	159724700	+	3.39268e-19	2.19034e-17	-39.1006	CpG
chr1	159724761	+	9.47645e-17	4.14394e-15	-42.8559	CpG
chr1	159724821	-	5.04275e-16	1.95265e-14	-58.3333	CpG
chr1	159725698	-	4.90552e-12	9.26931e-11	-38.2278	CpG
chr1	160085208	+	1.8105e-08	1.60584e-07	36.2269	CpG
chr1	160147524	+	1.31678e-09	1.50468e-08	42.2222	CpG
chr1	160147763	-	1.19047e-12	2.53484e-11	-52.6667	CpG
chr1	160308805	+	8.52503e-59	4.6096e-55	-52.2999	CpG
chr1	160335172	-	2.87095e-23	3.36075e-21	-45.6266	CpG
chr1	160377536	+	2.80179e-09	2.98334e-08	-42.4934	CpG
chr1	160677793	+	7.97112e-08	6.07382e-07	-44.3333	CpG
chr1	160867517	-	2.10329e-10	2.84816e-09	26.1065	CpG
chr1	160967915	+	4.92035e-26	8.4687e-24	-26.5792	CpG
chr1	160968088	-	2.44736e-30	7.39798e-28	-27.4205	CpG
chr1	161053483	-	1.6393e-08	1.46801e-07	-41.7632	CpG
chr1	161160120	-	1.44319e-15	5.15955e-14	29.1903	CpG
chr1	161160736	+	1.05446e-10	1.51811e-09	-27.4762	CpG
chr1	161160789	+	6.07813e-12	1.12674e-10	-42.0163	CpG
chr1	161160803	+	1.15351e-05	5.0442e-05	-25.3878	CpG
chr1	161214970	-	2.68867e-09	2.87351e-08	-33.9181	CpG
chr1	161220457	+	2.18231e-11	3.6199e-10	-33.6449	CpG
chr1	161287908	+	1.2556e-07	9.12738e-07	-32.717	CpG
chr1	161395251	-	1.09973e-09	1.27917e-08	-28.2051	CpG
chr1	161395322	-	3.22115e-09	3.38324e-08	-31.2781	CpG
chr1	161412556	+	2.12216e-08	1.85195e-07	-34.9941	CpG
chr1	161735056	+	0.000104083	0.000346375	-26.7793	CpG
chr1	161735569	-	6.43421e-11	9.67405e-10	-49.8102	CpG
chr1	161740163	+	1.05484e-08	9.86184e-08	-47.8099	CpG
chr1	161931786	-	1.87143e-10	2.56237e-09	-33.7143	CpG
chr1	161971034	-	1.22776e-11	2.14057e-10	-26.4706	CpG
chr1	162004645	-	6.58568e-09	6.45038e-08	-25.5916	CpG
chr1	162282050	+	2.2003e-09	2.39583e-08	44.9849	CpG
chr1	162282108	+	9.36882e-09	8.86039e-08	51.3468	CpG
chr1	162295658	-	4.76246e-34	2.28501e-31	-62.7292	CpG
chr1	162412464	-	5.53263e-12	1.03498e-10	-34.6445	CpG
chr1	162522968	-	6.81112e-13	1.51663e-11	-39.4366	CpG
chr1	162628471	-	1.59129e-28	3.8232e-26	-42.3077	CpG
chr1	162649254	+	1.64829e-07	1.16432e-06	-44.3047	CpG
chr1	162673511	-	1.00139e-12	2.16414e-11	-31.0547	CpG
chr1	163182103	+	1.49932e-07	1.06965e-06	-36.9424	CpG
chr1	163315297	-	8.06902e-07	4.79537e-06	32.9893	CpG
chr1	163345799	+	1.42569e-26	2.65105e-24	-87.8378	CpG
chr1	163345932	-	8.45463e-14	2.23088e-12	-31.6218	CpG
chr1	163461742	-	5.293e-09	5.29537e-08	-38.8854	CpG
chr1	163545756	-	7.43868e-06	3.42898e-05	25.9259	CpG
chr1	163607928	+	6.21297e-05	0.000220725	-27.2727	CpG
chr1	163893865	-	3.41295e-06	1.72457e-05	-28.4527	CpG
chr1	164132251	-	4.70361e-07	2.96369e-06	-31.5468	CpG
chr1	164144749	-	9.27464e-08	6.95324e-07	30.8797	CpG
chr1	164162669	-	4.32886e-07	2.7525e-06	-36.2877	CpG
chr1	164224490	-	1.08644e-10	1.55993e-09	-41.5612	CpG
chr1	164224493	-	5.7858e-13	1.30542e-11	-50.2447	CpG
chr1	164224520	-	1.99188e-11	3.328e-10	-42.1796	CpG
chr1	164224551	-	1.06879e-19	7.40579e-18	-63.9319	CpG
chr1	164224558	-	6.44737e-11	9.69141e-10	-45.5534	CpG
chr1	164224561	-	9.00918e-12	1.61605e-10	-43.6583	CpG
chr1	164250649	-	4.50699e-22	4.43815e-20	-43.6007	CpG
chr1	164268147	+	5.67709e-11	8.63497e-10	-33.1977	CpG
chr1	164268779	-	3.59747e-11	5.70629e-10	-43.278	CpG
chr1	164287646	+	3.2879e-07	2.15475e-06	-27.2204	CpG
chr1	164292172	+	3.9614e-14	1.11035e-12	-44.2222	CpG
chr1	164292368	-	6.13402e-31	2.0013e-28	-54.8223	CpG
chr1	164315250	+	1.0234e-16	4.44652e-15	-34.8387	CpG
chr1	164321702	+	2.52848e-11	4.1434e-10	28.4009	CpG
chr1	164321782	-	1.47991e-07	1.05712e-06	-25.5226	CpG
chr1	164333124	-	7.962e-08	6.06764e-07	-26.4526	CpG
chr1	164482486	+	7.35592e-08	5.65168e-07	-27.1897	CpG
chr1	164492915	-	4.14757e-06	2.04821e-05	-25.819	CpG
chr1	165063851	+	3.87094e-06	1.92691e-05	-33.8219	CpG
chr1	165150425	+	1.05656e-09	1.23354e-08	-47.5367	CpG
chr1	165178774	-	0.000245916	0.000731961	25.2144	CpG
chr1	165181249	+	4.81135e-08	3.85989e-07	-47.2222	CpG
chr1	165310642	-	2.08227e-09	2.27902e-08	27.1186	CpG
chr1	165311036	+	2.62181e-07	1.7599e-06	-28.2051	CpG
chr1	165317268	-	3.49624e-06	1.76132e-05	35.7604	CpG
chr1	165317281	-	4.82226e-07	3.03068e-06	-38.0909	CpG
chr1	165612934	-	8.92821e-11	1.30369e-09	-32.9978	CpG
chr1	165662921	-	3.61404e-05	0.000137348	-32.9032	CpG
chr1	165828349	+	1.21675e-12	2.58564e-11	-40.543	CpG
chr1	165841214	+	1.5068e-18	8.78622e-17	-25.5111	CpG
chr1	166016482	+	1.17954e-06	6.72246e-06	-26.8968	CpG
chr1	166041255	-	5.4621e-09	5.44965e-08	-31.3988	CpG
chr1	166065002	+	1.91171e-05	7.85657e-05	-32.334	CpG
chr1	166065038	+	4.06031e-08	3.3158e-07	-41.6667	CpG
chr1	166088691	-	9.69105e-07	5.6461e-06	28.6715	CpG
chr1	166088732	-	1.47154e-13	3.71756e-12	36.4286	CpG
chr1	166088857	-	2.70124e-08	2.29869e-07	-29.8709	CpG
chr1	166099233	+	2.27393e-14	6.64137e-13	-34.3144	CpG
chr1	166125616	+	1.36825e-21	1.25539e-19	35.6436	CpG
[truncated: 46,562 more rows]

## Sheet: ENR in aged mice
Chromosome	Position	Strand	p-value	q-value	Methylation_difference(ENR-STD)	Context
chr1	3617049	-	0.000136739	0.000429	-30.8635	CpG
chr1	3691617	-	2.24258e-10	3.51929e-09	-32.5581	CpG
chr1	3811902	+	1.91641e-07	1.39659e-06	35.629	CpG
chr1	3977485	+	2.14496e-13	6.93527e-12	-55.2381	CpG
chr1	3977521	+	3.90126e-06	1.95963e-05	30.8686	CpG
chr1	4932261	-	2.20602e-09	2.69456e-08	-28.3639	CpG
chr1	5040750	+	3.36152e-10	5.05134e-09	25.5319	CpG
chr1	5320479	-	2.36195e-08	2.19972e-07	26.942	CpG
chr1	5589305	-	2.01602e-07	1.46101e-06	-26.8909	CpG
chr1	5820067	-	3.74068e-08	3.30195e-07	26.25	CpG
chr1	6359229	+	4.74298e-19	5.23273e-17	33.6842	CpG
chr1	6790010	-	1.0265e-07	8.05816e-07	-29.8106	CpG
chr1	6826369	-	1.99249e-10	3.16685e-09	36.6835	CpG
chr1	6826418	-	1.18599e-12	3.23638e-11	39.6169	CpG
chr1	7057500	-	7.0497e-11	1.25571e-09	30.5168	CpG
chr1	7292108	-	1.73533e-07	1.27878e-06	27.004	CpG
chr1	7292151	-	6.90165e-12	1.57157e-10	36.621	CpG
chr1	7292173	-	2.48719e-18	2.35869e-16	45.283	CpG
chr1	7742149	-	5.30651e-06	2.5617e-05	-26.2295	CpG
chr1	7861648	+	2.75015e-19	3.18589e-17	61.263	CpG
chr1	8260763	-	2.31468e-05	9.22676e-05	26.4476	CpG
chr1	8956070	+	0.000135162	0.000424734	-28.9783	CpG
chr1	8983220	+	5.06265e-15	2.37343e-13	54.5455	CpG
chr1	9041547	-	1.60723e-13	5.34723e-12	36.3889	CpG
chr1	9043733	-	4.34354e-09	4.91722e-08	48.8111	CpG
chr1	9240491	-	7.12197e-19	7.56207e-17	-34.2857	CpG
chr1	9384988	-	1.33005e-07	1.01268e-06	26.7606	CpG
chr1	9401752	+	1.48187e-08	1.4555e-07	-28.0702	CpG
chr1	9908728	-	9.56871e-10	1.28227e-08	25.5814	CpG
chr1	9908847	-	4.41204e-09	4.98472e-08	25.1082	CpG
chr1	10016638	-	3.74294e-14	1.44595e-12	47.3139	CpG
chr1	10233250	-	2.48146e-13	7.91232e-12	28.2353	CpG
chr1	11068101	+	4.55592e-34	8.50654e-31	58.9744	CpG
chr1	11673976	+	4.47301e-07	2.93989e-06	25.2632	CpG
chr1	11853926	+	9.63989e-12	2.12151e-10	-35.4167	CpG
chr1	12588767	-	5.31131e-08	4.49936e-07	32.8054	CpG
chr1	12588778	-	6.76112e-05	0.00023351	25.0704	CpG
chr1	12588797	-	3.92431e-06	1.96974e-05	26.3565	CpG
chr1	12814564	-	5.50856e-16	3.17365e-14	-33.121	CpG
chr1	12860200	+	4.64924e-14	1.75966e-12	-25.4826	CpG
chr1	12871892	-	2.00846e-05	8.15579e-05	-31.1694	CpG
chr1	12871941	-	3.28394e-07	2.24128e-06	-36.5846	CpG
chr1	13104931	-	1.24282e-07	9.5347e-07	30.6247	CpG
chr1	13104941	-	4.8421e-15	2.2799e-13	51.6214	CpG
chr1	13104971	-	5.50021e-06	2.64328e-05	28.1142	CpG
chr1	13434334	-	5.28051e-11	9.70894e-10	27.7192	CpG
chr1	13590534	+	7.24011e-07	4.48438e-06	-32.8427	CpG
chr1	13616765	-	3.24122e-11	6.27908e-10	40.9091	CpG
chr1	13616791	-	3.24122e-11	6.27908e-10	40.9091	CpG
chr1	13777217	+	6.71612e-14	2.44636e-12	61.4773	CpG
chr1	13827025	+	1.79189e-14	7.43034e-13	-34.7902	CpG
chr1	13929234	+	6.64717e-15	3.03866e-13	-35.9742	CpG
chr1	14468154	+	2.04506e-10	3.24165e-09	-27.1942	CpG
chr1	14470374	+	4.8251e-09	5.39626e-08	27.5613	CpG
chr1	14627245	+	2.61602e-08	2.40891e-07	28.4363	CpG
chr1	14627452	-	4.07882e-06	2.03688e-05	-31.0731	CpG
chr1	14976139	-	1.91906e-09	2.37944e-08	-29.5238	CpG
chr1	15660073	+	2.56047e-08	2.36295e-07	32.3814	CpG
chr1	15919890	+	6.73178e-09	7.24311e-08	-25.1656	CpG
chr1	15996934	+	1.50056e-10	2.46126e-09	44.7358	CpG
chr1	15997071	+	1.299e-08	1.29627e-07	40.8973	CpG
chr1	15997259	-	1.87069e-13	6.13188e-12	34.1615	CpG
chr1	16093129	-	3.51589e-18	3.2342e-16	25.1748	CpG
chr1	16180125	-	5.26028e-07	3.38942e-06	38.246	CpG
chr1	16255935	-	1.29842e-22	2.95127e-20	47.0588	CpG
chr1	17124818	-	8.15748e-11	1.43009e-09	31.25	CpG
chr1	17124827	-	2.17637e-10	3.42603e-09	33.7209	CpG
chr1	17179718	+	1.05433e-10	1.79703e-09	30.1294	CpG
chr1	17395090	+	1.59186e-14	6.68825e-13	50	CpG
chr1	18213860	-	3.53506e-10	5.28534e-09	-31.2301	CpG
chr1	18392633	-	5.94811e-06	2.83048e-05	-27.1378	CpG
chr1	18920133	+	0.000262752	0.000753257	-31.0764	CpG
chr1	19009666	-	3.142e-15	1.54271e-13	52.2209	CpG
chr1	19009718	-	1.2786e-07	9.77733e-07	29.3886	CpG
chr1	19952003	-	1.4728e-07	1.10743e-06	30.9902	CpG
chr1	19952010	-	1.75306e-08	1.69015e-07	29.5918	CpG
chr1	19968787	+	1.59265e-20	2.41133e-18	-29.666	CpG
chr1	19968876	-	1.72966e-06	9.61372e-06	-25.1458	CpG
chr1	20028918	+	1.94839e-11	3.98907e-10	52.024	CpG
chr1	20260676	+	3.04112e-21	5.34527e-19	55.805	CpG
chr1	20998447	-	4.24709e-11	7.98518e-10	44.0895	CpG
chr1	21080474	-	1.31929e-12	3.56053e-11	45.9122	CpG
chr1	22210867	+	5.59942e-08	4.7136e-07	30.7692	CpG
chr1	22210930	-	1.14256e-10	1.9313e-09	32.2747	CpG
chr1	22218139	+	2.18511e-08	2.05295e-07	27.1148	CpG
chr1	23041703	+	4.57182e-06	2.24943e-05	25.5495	CpG
chr1	23041940	-	1.93048e-07	1.40581e-06	-28.5714	CpG
chr1	23378054	-	1.18495e-21	2.26818e-19	53.772	CpG
chr1	23378068	-	6.74083e-10	9.39988e-09	37.2382	CpG
chr1	23538486	+	3.03171e-16	1.85017e-14	32.3614	CpG
chr1	23722474	-	1.73255e-15	8.97982e-14	-36.8118	CpG
chr1	23722507	-	2.63833e-12	6.64265e-11	31.0193	CpG
chr1	23869711	-	2.65356e-08	2.43901e-07	31.7592	CpG
chr1	23987082	+	6.32227e-26	2.7468e-23	-34.1803	CpG
chr1	24072052	-	7.78822e-05	0.000263983	-29.2393	CpG
chr1	24072075	-	4.71645e-15	2.22719e-13	-52.2074	CpG
chr1	24176674	+	1.56141e-17	1.25865e-15	-42.6071	CpG
chr1	24247722	-	1.56443e-06	8.80535e-06	-27.088	CpG
chr1	24301672	-	3.19028e-12	7.88263e-11	-28.7235	CpG
chr1	24515147	+	1.52449e-06	8.60826e-06	25.0827	CpG
chr1	24761037	-	3.97242e-12	9.59246e-11	48.5215	CpG
chr1	24763654	+	1.92183e-13	6.28197e-12	-35.4839	CpG
chr1	24793022	+	9.66828e-07	5.77816e-06	34.2523	CpG
chr1	25423643	-	6.77755e-08	5.58315e-07	-30.6793	CpG
chr1	25817319	-	8.50194e-10	1.15483e-08	29.4476	CpG
chr1	26208077	-	1.59955e-05	6.69647e-05	28.7968	CpG
chr1	27032348	+	8.10187e-07	4.94917e-06	33.3333	CpG
chr1	27032395	+	3.25519e-05	0.000124046	28.6859	CpG
chr1	27276344	-	5.88734e-14	2.17487e-12	-30.5882	CpG
chr1	27628865	-	1.32079e-06	7.59078e-06	28.9739	CpG
chr1	28024184	+	4.80667e-10	6.95342e-09	30.3936	CpG
chr1	28033074	-	2.80861e-08	2.5634e-07	-26.0221	CpG
chr1	28134839	+	7.98427e-07	4.88585e-06	25.2336	CpG
chr1	28172606	-	4.25626e-06	2.11383e-05	-27.5362	CpG
chr1	28221218	+	0.000287032	0.000813038	30.0978	CpG
chr1	28221277	+	6.79193e-05	0.000234426	-30.117	CpG
chr1	29141579	+	5.06236e-12	1.19053e-10	-48.804	CpG
chr1	29253479	+	7.89042e-18	6.75396e-16	-31.165	CpG
chr1	29466761	-	4.67103e-14	1.76664e-12	33.3657	CpG
chr1	29586539	-	5.01079e-08	4.27457e-07	-33.4457	CpG
chr1	29633845	+	2.30225e-11	4.62873e-10	-31.3149	CpG
chr1	29633951	-	1.7002e-11	3.53132e-10	54.0895	CpG
chr1	30087523	+	1.46173e-14	6.19653e-13	27.6243	CpG
chr1	30091104	-	8.70948e-10	1.17956e-08	27.619	CpG
chr1	30516083	-	1.21058e-16	8.02993e-15	28.141	CpG
chr1	30628005	+	2.01722e-18	1.95316e-16	44.9298	CpG
chr1	30882883	+	2.04263e-08	1.93475e-07	30.7654	CpG
chr1	30882884	-	1.06457e-12	2.93955e-11	25.3731	CpG
chr1	31301133	+	1.12196e-13	3.87812e-12	30.6452	CpG
chr1	31521326	-	3.53908e-11	6.79005e-10	28.8733	CpG
chr1	31545481	-	1.65148e-17	1.32571e-15	48.8095	CpG
chr1	31936165	-	5.74613e-08	4.82086e-07	28.978	CpG
chr1	33109074	+	6.68558e-13	1.93238e-11	-36.5115	CpG
chr1	33109133	-	2.26381e-06	1.21763e-05	26.8207	CpG
chr1	33355613	-	5.28465e-11	9.71391e-10	33.9427	CpG
chr1	33453326	+	3.51359e-16	2.11506e-14	35.6322	CpG
chr1	33673156	-	5.91271e-08	4.94708e-07	29.2308	CpG
chr1	33755445	-	3.21641e-13	9.99704e-12	43.956	CpG
chr1	33838545	-	2.29433e-17	1.78932e-15	25.6	CpG
chr1	33929995	+	4.01816e-12	9.69078e-11	35.1595	CpG
chr1	33945073	+	3.38597e-07	2.30285e-06	29.3461	CpG
chr1	33945102	+	1.17235e-05	5.11551e-05	31.5905	CpG
chr1	33945817	-	7.3307e-09	7.8067e-08	40.0183	CpG
chr1	33967003	-	3.18349e-14	1.25315e-12	26.3871	CpG
chr1	34043424	+	0.000127446	0.000403783	29.0388	CpG
chr1	34068818	-	5.30357e-05	0.000189184	31.7721	CpG
chr1	34077693	+	1.72999e-08	1.67047e-07	-28.0532	CpG
chr1	34116545	-	7.08348e-06	3.29563e-05	-31.4685	CpG
chr1	34121774	+	8.06286e-07	4.92802e-06	-28.5477	CpG
chr1	34202843	+	1.89965e-15	9.7699e-14	-30.9524	CpG
chr1	34239875	+	1.75275e-22	3.88575e-20	50.7602	CpG
chr1	34239931	+	1.10245e-18	1.13032e-16	33.3333	CpG
chr1	34240072	-	4.45908e-37	1.4462e-33	97.8723	CpG
chr1	34251329	+	4.42725e-07	2.91315e-06	28.6248	CpG
chr1	34251381	+	0.000127853	0.000404924	25.3247	CpG
chr1	34252778	+	9.11401e-14	3.21919e-12	44.9275	CpG
chr1	34252822	+	0.000132964	0.00041882	29.846	CpG
chr1	34297203	+	8.43933e-09	8.84062e-08	25.4902	CpG
chr1	34297253	+	3.36793e-09	3.9227e-08	-27.2644	CpG
chr1	34378052	-	9.36971e-07	5.61957e-06	29.8712	CpG
chr1	34388315	-	9.28157e-11	1.60263e-09	-29.7274	CpG
chr1	34435601	-	6.5672e-12	1.50232e-10	28.0433	CpG
chr1	34498614	-	1.33533e-06	7.6637e-06	31.5826	CpG
chr1	34516865	-	3.83089e-24	1.17653e-21	27.4336	CpG
chr1	34516891	+	8.6112e-10	1.16782e-08	49.4637	CpG
chr1	34516892	-	2.20899e-11	4.45799e-10	26.7706	CpG
chr1	34666874	-	2.13287e-10	3.36452e-09	28.1999	CpG
chr1	34724693	+	2.45371e-07	1.73602e-06	-45.6117	CpG
chr1	34749142	+	4.21213e-05	0.000155026	35.3052	CpG
chr1	34750699	+	2.07306e-10	3.27986e-09	-25.6098	CpG
chr1	34807149	-	2.07043e-05	8.37559e-05	31.1594	CpG
chr1	34892042	+	9.86437e-12	2.16578e-10	-38.6667	CpG
chr1	34956647	-	6.17999e-12	1.42298e-10	30.0814	CpG
chr1	34993553	-	1.68222e-06	9.38165e-06	36.1245	CpG
chr1	35013281	+	3.62254e-26	1.64126e-23	-26.3158	CpG
chr1	35017675	-	2.99646e-05	0.00011547	27.6284	CpG
chr1	35210948	-	2.42727e-05	9.61888e-05	28	CpG
chr1	35239937	-	4.3112e-08	3.74642e-07	28.6175	CpG
chr1	35239972	-	1.43087e-11	3.02808e-10	35.9185	CpG
chr1	35749429	+	6.31991e-11	1.13853e-09	48.4848	CpG
chr1	35749467	+	5.16347e-09	5.7292e-08	-28.2051	CpG
chr1	35825801	-	3.22268e-14	1.26692e-12	48.2353	CpG
chr1	35866634	+	4.92078e-20	6.61008e-18	-49.3553	CpG
chr1	35866675	+	1.31485e-08	1.30969e-07	-30.7781	CpG
chr1	35974056	-	1.46582e-12	3.91392e-11	57.5862	CpG
chr1	35974061	-	1.20311e-12	3.27864e-11	52.5156	CpG
chr1	35974093	-	9.72734e-11	1.67195e-09	45.0795	CpG
chr1	35974110	-	2.02811e-07	1.46903e-06	38.7734	CpG
chr1	35995764	+	4.07223e-17	3.00272e-15	27.2865	CpG
chr1	35995898	-	3.95044e-07	2.63495e-06	30.3584	CpG
chr1	36128945	+	1.06848e-16	7.16216e-15	-40.3361	CpG
chr1	36131410	-	2.91669e-05	0.000112804	27.9032	CpG
chr1	36257491	-	0.000190002	0.000569433	32.9365	CpG
chr1	36257547	-	1.35824e-07	1.03156e-06	-28.4553	CpG
chr1	36298805	+	4.83699e-27	2.60745e-24	-59.9353	CpG
chr1	36298927	-	3.80873e-05	0.000142077	31.6755	CpG
chr1	36404797	-	3.56186e-05	0.000134109	27.8935	CpG
chr1	36409235	+	1.61651e-12	4.27377e-11	-25.4098	CpG
chr1	36500083	+	1.34988e-12	3.63581e-11	-33.0882	CpG
chr1	36535119	-	2.1996e-07	1.5776e-06	33.1745	CpG
chr1	36557773	-	2.39003e-09	2.89443e-08	25.6098	CpG
chr1	36585894	-	8.78572e-09	9.15956e-08	38.6458	CpG
chr1	36694874	+	2.17545e-11	4.39672e-10	61.9749	CpG
chr1	36694902	-	3.58092e-06	1.81861e-05	32.1372	CpG
chr1	36702138	-	4.85732e-14	1.8302e-12	-34.3757	CpG
chr1	36721614	+	1.16832e-15	6.2727e-14	31.9371	CpG
chr1	36764563	+	4.80502e-20	6.46746e-18	34.3337	CpG
chr1	36764732	-	5.55743e-11	1.0151e-09	46.5686	CpG
chr1	36781585	+	1.58816e-10	2.58898e-09	-60.8681	CpG
chr1	36781830	-	6.37093e-12	1.46282e-10	33.75	CpG
chr1	36828786	+	0.000231937	0.000676475	37.0133	CpG
chr1	36947417	-	3.33914e-06	1.71057e-05	-26.3158	CpG
chr1	36996422	-	2.57353e-07	1.81016e-06	-28.0483	CpG
chr1	37020556	-	0.000210588	0.000622393	28.2332	CpG
chr1	37087840	-	6.30957e-10	8.86424e-09	36.9412	CpG
chr1	37087852	-	3.46888e-23	8.77553e-21	50.6494	CpG
chr1	37105652	+	2.84676e-05	0.000110453	32.4592	CpG
chr1	37218714	-	2.81736e-05	0.000109487	-33.3724	CpG
chr1	37218722	-	2.10681e-09	2.58637e-08	-25.3731	CpG
chr1	37219091	-	1.30913e-06	7.53176e-06	29.0016	CpG
chr1	37505578	-	1.24926e-16	8.26106e-15	40.625	CpG
chr1	37505604	-	3.14453e-15	1.54353e-13	37.1134	CpG
chr1	37571456	-	2.56714e-11	5.09728e-10	-35.8209	CpG
chr1	37692820	-	0.000193036	0.000577269	32.4786	CpG
chr1	37701708	+	9.12614e-32	1.16694e-28	63.6509	CpG
chr1	37912128	+	2.60716e-08	2.40172e-07	28.5598	CpG
chr1	38024787	-	0.000123024	0.000391653	25.5446	CpG
chr1	38198072	-	4.00462e-14	1.53714e-12	-37.6344	CpG
chr1	38198088	-	1.98436e-14	8.15139e-13	45.9777	CpG
chr1	38334824	-	3.7774e-06	1.90518e-05	-27.5987	CpG
chr1	38395323	+	4.7115e-05	0.000170723	27.027	CpG
chr1	38395422	-	6.56331e-18	5.70212e-16	39.4335	CpG
chr1	38417444	-	5.54299e-10	7.89541e-09	44.3662	CpG
chr1	38417473	-	6.23263e-07	3.93659e-06	-34.1295	CpG
chr1	38471060	-	9.65103e-12	2.12378e-10	51.3936	CpG
chr1	38565242	-	3.14362e-09	3.68995e-08	28.7974	CpG
chr1	38565248	-	1.68806e-11	3.50893e-10	28.0274	CpG
chr1	38615783	+	4.6992e-23	1.1621e-20	49.3288	CpG
chr1	38621683	-	5.48927e-09	6.04953e-08	-37.6364	CpG
chr1	38632832	+	1.58033e-14	6.64449e-13	-39.8496	CpG
chr1	38632902	+	1.92311e-13	6.285e-12	-39.3701	CpG
chr1	38821376	-	2.22767e-14	9.04959e-13	-26.6269	CpG
chr1	38854846	-	0.000114731	0.000368786	25.091	CpG
chr1	38869477	+	3.08868e-10	4.68598e-09	31.9308	CpG
chr1	38946270	-	3.56713e-11	6.83778e-10	36.1733	CpG
chr1	38978257	-	4.32873e-06	2.14514e-05	-36.9447	CpG
chr1	38978275	-	2.49543e-05	9.85374e-05	-34.9008	CpG
chr1	38995238	+	4.0792e-09	4.65026e-08	-35.1743	CpG
chr1	38995942	+	6.43911e-10	9.0293e-09	-32.4074	CpG
chr1	39101532	+	3.23174e-08	2.90372e-07	33.3333	CpG
chr1	39178536	+	9.84423e-05	0.0003231	27.0389	CpG
chr1	39178545	+	7.23569e-09	7.71667e-08	41.5507	CpG
chr1	39178552	+	1.15686e-06	6.75752e-06	30.4729	CpG
chr1	39178565	+	1.30224e-06	7.49734e-06	33.5775	CpG
chr1	39380153	+	4.54851e-11	8.498e-10	-41.4372	CpG
chr1	39621973	+	8.41769e-06	3.82967e-05	-37.4242	CpG
chr1	39622106	-	8.73589e-08	6.98451e-07	26.7974	CpG
chr1	39622162	-	4.39964e-13	1.32503e-11	44.4262	CpG
chr1	39679376	+	2.41594e-11	4.8303e-10	29.1194	CpG
chr1	39679519	-	6.02118e-11	1.09083e-09	25.5556	CpG
chr1	39690420	-	6.70737e-15	3.06307e-13	49.2754	CpG
chr1	39690893	+	2.05142e-06	1.11687e-05	27.2627	CpG
chr1	39760769	+	2.9776e-12	7.41142e-11	34.1681	CpG
chr1	39770247	+	1.2553e-22	2.8629e-20	29.5628	CpG
chr1	39796414	-	1.45713e-15	7.6642e-14	29.4058	CpG
chr1	40058142	+	2.12485e-10	3.35295e-09	28.5497	CpG
chr1	40072703	-	1.41058e-06	8.04277e-06	39.2116	CpG
chr1	40100247	+	8.17368e-08	6.58517e-07	41.4439	CpG
chr1	40107165	-	1.96115e-18	1.90229e-16	-60.783	CpG
chr1	40107194	-	1.00784e-12	2.79895e-11	-48.9782	CpG
chr1	40230401	-	8.74032e-05	0.000291621	29.4558	CpG
chr1	40293269	+	1.02809e-07	8.06933e-07	27.5	CpG
chr1	40377294	-	3.16207e-10	4.78589e-09	-42.5938	CpG
chr1	40410347	+	4.63034e-05	0.000168178	-25.7041	CpG
chr1	40413747	+	1.68246e-06	9.38291e-06	26.6097	CpG
chr1	40458058	-	1.21133e-05	5.26189e-05	25.0186	CpG
chr1	40614025	-	9.04306e-07	5.44959e-06	-28.0263	CpG
chr1	40804386	+	1.65232e-07	1.22533e-06	33.5065	CpG
chr1	40804428	+	6.39752e-18	5.56794e-16	65.0293	CpG
chr1	40879832	-	2.85716e-14	1.13655e-12	49.3151	CpG
chr1	40955173	+	2.55896e-18	2.42207e-16	38.2911	CpG
chr1	40955326	+	1.04505e-07	8.18308e-07	30.4561	CpG
chr1	40955370	-	5.59393e-06	2.68262e-05	25.1664	CpG
chr1	41002080	-	4.72788e-12	1.12007e-10	-46.7925	CpG
chr1	41004006	-	2.37399e-12	6.04108e-11	34.5193	CpG
chr1	41021308	-	2.41238e-07	1.71069e-06	34.7914	CpG
chr1	41156753	+	3.63617e-08	3.22119e-07	42.0936	CpG
chr1	41156784	+	1.23208e-06	7.14112e-06	-29.3177	CpG
chr1	41474863	+	0.000170816	0.00051976	-25.3539	CpG
chr1	42353482	+	1.53013e-06	8.63523e-06	-27.1809	CpG
chr1	42388477	-	9.86324e-09	1.01515e-07	-27.8792	CpG
chr1	42388500	-	2.10308e-11	4.26708e-10	-30.8608	CpG
chr1	42444046	+	9.69753e-13	2.70402e-11	25.2876	CpG
chr1	42551241	-	1.73444e-11	3.59523e-10	31.4505	CpG
chr1	42599527	-	5.85152e-23	1.41974e-20	-56	CpG
chr1	42599573	-	4.41494e-08	3.82634e-07	30.853	CpG
chr1	42651708	-	6.59609e-10	9.22259e-09	-39.0725	CpG
chr1	42741670	+	1.23575e-25	5.03258e-23	45.8394	CpG
chr1	42741731	+	1.19928e-07	9.23965e-07	26.3846	CpG
chr1	42741774	-	1.82283e-11	3.75939e-10	32.0557	CpG
chr1	43041003	+	2.18367e-06	1.17977e-05	30.5952	CpG
chr1	43215878	-	1.40043e-09	1.79739e-08	-38.8864	CpG
chr1	43476747	-	1.33279e-05	5.72047e-05	-27.0151	CpG
chr1	43502997	-	2.55328e-05	0.000100519	31.3553	CpG
chr1	43511803	+	3.65551e-07	2.46283e-06	44.0722	CpG
chr1	43751795	+	7.02791e-06	3.27295e-05	-36.0902	CpG
chr1	44203265	-	1.37224e-11	2.91568e-10	-27.7419	CpG
chr1	44315836	+	1.75742e-08	1.6939e-07	-28.2609	CpG
chr1	44316073	-	1.24544e-16	8.23885e-15	48.5714	CpG
chr1	45051252	-	1.37924e-18	1.38578e-16	-25.7384	CpG
chr1	45315941	+	6.046e-06	2.87111e-05	-31.2271	CpG
chr1	45315982	+	7.2021e-06	3.34367e-05	-27.5025	CpG
chr1	45794696	+	2.66018e-11	5.26169e-10	35.8637	CpG
chr1	46202568	-	1.23765e-08	1.24233e-07	31.4815	CpG
chr1	46650176	+	6.37483e-16	3.62169e-14	-38.6364	CpG
chr1	46873626	-	3.06441e-12	7.60225e-11	29.5693	CpG
chr1	46896575	+	1.05319e-09	1.3965e-08	28.0899	CpG
chr1	46896624	+	4.9263e-09	5.49588e-08	36.649	CpG
chr1	46896650	-	8.96182e-21	1.42692e-18	-59.8899	CpG
chr1	46896708	-	3.20837e-19	3.66092e-17	-38.8889	CpG
chr1	47060051	+	5.83551e-12	1.3522e-10	-38.548	CpG
chr1	47414285	+	1.48995e-14	6.30375e-13	-25.1462	CpG
chr1	47489003	-	3.04266e-09	3.58532e-08	-34.2216	CpG
chr1	48066694	+	1.25056e-24	4.22283e-22	40.3614	CpG
chr1	48413481	+	4.38678e-09	4.95982e-08	31.0692	CpG
chr1	48656784	+	6.12797e-17	4.32754e-15	27.027	CpG
chr1	48748753	-	1.10073e-22	2.53396e-20	55.1724	CpG
chr1	48973979	-	2.57411e-07	1.81048e-06	-27.451	CpG
chr1	49934773	+	2.88075e-07	1.99928e-06	25.4237	CpG
chr1	49935334	-	9.55853e-06	4.27964e-05	32.7561	CpG
chr1	50795679	+	1.48656e-14	6.29138e-13	40.105	CpG
chr1	50881644	+	2.75088e-10	4.2236e-09	30.3945	CpG
chr1	50881670	+	4.19895e-08	3.66037e-07	25.8827	CpG
chr1	51217397	+	1.35157e-18	1.36066e-16	-35.3077	CpG
chr1	51217398	-	3.25831e-11	6.30834e-10	-45.3947	CpG
chr1	51217414	-	3.19635e-13	9.93986e-12	-31.4034	CpG
chr1	51217438	-	5.44491e-14	2.02594e-12	-30.575	CpG
chr1	51245609	+	1.17257e-25	4.80062e-23	26.7912	CpG
chr1	51493800	+	2.40521e-19	2.82347e-17	37.6812	CpG
chr1	51514984	+	1.18318e-13	4.06343e-12	-27.8576	CpG
chr1	51551802	-	1.81014e-12	4.73281e-11	-44.8413	CpG
chr1	51697331	+	1.92724e-17	1.52752e-15	-31.4596	CpG
chr1	51747621	+	8.81581e-10	1.1923e-08	28.1929	CpG
chr1	51747699	-	3.42832e-06	1.75029e-05	26.4762	CpG
chr1	51747717	-	1.01977e-16	6.85866e-15	48.2503	CpG
chr1	51879395	+	1.8336e-07	1.34326e-06	-30.0792	CpG
chr1	51930664	+	3.11659e-10	4.72407e-09	28.519	CpG
chr1	51930796	-	0.000239874	0.000696217	25.9904	CpG
chr1	52033884	+	1.55162e-08	1.51589e-07	28.9956	CpG
chr1	52288041	-	6.04796e-07	3.83282e-06	27.877	CpG
chr1	52612009	+	1.38058e-10	2.28609e-09	27.6613	CpG
chr1	52676181	+	1.37345e-08	1.36105e-07	28.4746	CpG
chr1	52745716	+	1.84376e-07	1.34996e-06	31.4286	CpG
chr1	53282016	+	4.80353e-07	3.12911e-06	-27.9914	CpG
chr1	53555823	-	7.66952e-23	1.82313e-20	30.9524	CpG
chr1	54332683	+	1.36684e-05	5.84492e-05	-28.7826	CpG
chr1	54344320	+	4.22116e-10	6.19527e-09	35.7625	CpG
chr1	54399771	+	0.000111367	0.000359463	31.5476	CpG
chr1	54505318	-	1.15613e-06	6.75377e-06	-33.4095	CpG
chr1	54802971	-	2.02081e-15	1.03281e-13	27.5243	CpG
chr1	54824541	-	9.49893e-13	2.65399e-11	33.3333	CpG
chr1	54905900	-	1.67732e-09	2.11139e-08	28.704	CpG
chr1	55103607	-	3.09367e-06	1.60035e-05	25.7281	CpG
chr1	55210695	+	0.000314912	0.000880586	-29.9451	CpG
chr1	55220550	-	0.000196561	0.000586207	32.1429	CpG
chr1	55321608	-	5.16917e-14	1.93552e-12	-39.1537	CpG
chr1	55407191	-	9.7586e-18	8.21237e-16	33.3333	CpG
chr1	55539997	-	4.00501e-05	0.00014839	28.0926	CpG
chr1	55739158	-	1.79567e-09	2.24279e-08	-31.6456	CpG
chr1	55987790	-	0.000183264	0.000552127	-27.1062	CpG
chr1	56521300	+	6.36749e-11	1.14626e-09	-26.2295	CpG
chr1	56984594	-	3.73592e-13	1.14313e-11	-25.5509	CpG
chr1	56984770	-	2.19501e-06	1.18517e-05	-27.0559	CpG
chr1	57421734	+	1.52475e-10	2.49707e-09	43.763	CpG
chr1	57445821	+	3.94398e-07	2.63128e-06	29.6559	CpG
chr1	57445869	+	2.61351e-13	8.29954e-12	38.2812	CpG
chr1	57445958	+	7.51836e-06	3.47135e-05	27.707	CpG
chr1	57479863	+	6.49501e-11	1.16692e-09	28.2051	CpG
chr1	57772721	+	4.3182e-21	7.37845e-19	40	CpG
chr1	57888962	+	1.15523e-16	7.70073e-15	38.423	CpG
chr1	57891125	-	6.3995e-11	1.15133e-09	27.6636	CpG
chr1	58030247	-	1.86471e-18	1.81724e-16	37.4713	CpG
chr1	58042223	+	2.49111e-15	1.24938e-13	50.2511	CpG
chr1	58062154	-	4.0274e-17	2.97373e-15	-42.623	CpG
chr1	58062198	-	5.2421e-34	9.75398e-31	-75	CpG
chr1	58080632	+	1.33254e-06	7.64965e-06	26.9085	CpG
chr1	58257349	+	3.75557e-12	9.11082e-11	32.6389	CpG
chr1	58257403	+	4.81072e-10	6.95835e-09	-47.2464	CpG
chr1	58354447	+	2.71905e-09	3.24546e-08	30.1368	CpG
chr1	58659231	+	1.59424e-07	1.18727e-06	-27.6738	CpG
chr1	58659383	-	1.29917e-07	9.91624e-07	-25.0423	CpG
chr1	58740543	-	6.94923e-25	2.48993e-22	74.1071	CpG
chr1	58740575	-	2.51271e-27	1.42873e-24	73.253	CpG
chr1	58789219	+	3.51024e-10	5.25157e-09	29.028	CpG
chr1	59221321	+	1.26642e-22	2.88453e-20	31.7708	CpG
chr1	59272383	-	2.08716e-08	1.97146e-07	31.9171	CpG
chr1	59376380	-	2.16554e-14	8.82378e-13	29.8753	CpG
chr1	59381746	+	1.35588e-07	1.03001e-06	30.4065	CpG
chr1	59393359	-	3.40537e-08	3.04009e-07	42.963	CpG
chr1	59423332	-	8.25898e-06	3.76664e-05	-31.9121	CpG
chr1	59481002	+	2.44673e-06	1.30362e-05	-39.6563	CpG
chr1	59484298	+	1.21405e-24	4.12016e-22	-86.2327	CpG
chr1	59484304	+	2.2739e-12	5.81132e-11	-59.6229	CpG
chr1	59484324	+	3.45953e-06	1.76442e-05	-29.1139	CpG
chr1	59484362	-	3.66721e-08	3.24544e-07	28.2646	CpG
chr1	59484487	-	3.197e-18	2.97024e-16	-29.6653	CpG
chr1	59540800	-	1.48508e-06	8.41531e-06	-26.1659	CpG
chr1	59696757	+	8.69413e-27	4.46799e-24	51.8473	CpG
chr1	59713660	+	2.78452e-13	8.78572e-12	-57.1429	CpG
chr1	59713694	+	4.5396e-07	2.97854e-06	30.6122	CpG
chr1	59760944	+	1.57544e-09	1.9959e-08	30.8333	CpG
chr1	60409457	-	2.29575e-12	5.86079e-11	25.7297	CpG
chr1	60735347	-	4.25e-13	1.28369e-11	43.811	CpG
chr1	61103738	+	1.81648e-32	2.60685e-29	37.9911	CpG
chr1	61391897	+	2.20063e-05	8.82953e-05	-29.7872	CpG
chr1	61484764	-	2.84966e-06	1.48923e-05	31.9222	CpG
chr1	61529690	-	1.91518e-07	1.39577e-06	30.8386	CpG
chr1	61529956	-	8.65531e-08	6.92758e-07	26.5625	CpG
chr1	61880243	-	5.54045e-07	3.54867e-06	39.3939	CpG
chr1	62157915	+	4.87992e-06	2.38036e-05	31.8025	CpG
chr1	62505591	+	2.13608e-11	4.32557e-10	31.647	CpG
chr1	62567105	-	3.96503e-13	1.20599e-11	-47.5	CpG
chr1	62722644	-	1.79779e-26	8.65382e-24	70.8367	CpG
chr1	62722654	-	1.23416e-12	3.3519e-11	54.8273	CpG
chr1	62765760	-	4.6081e-07	3.01736e-06	-46.3876	CpG
chr1	62796133	-	0.000110761	0.000357811	28.8194	CpG
chr1	62986661	+	2.80464e-10	4.29713e-09	-25.0747	CpG
chr1	63086330	-	1.48825e-09	1.89729e-08	-31.6456	CpG
chr1	63100668	-	5.30067e-10	7.58408e-09	-25.4386	CpG
chr1	63261404	-	2.31131e-17	1.80048e-15	46.0377	CpG
chr1	63308950	+	1.20107e-10	2.01856e-09	29.9954	CpG
chr1	63336447	+	4.05431e-14	1.55455e-12	-28.6885	CpG
chr1	63402136	-	3.78028e-16	2.26022e-14	33.8786	CpG
chr1	63448858	-	3.87017e-09	4.44133e-08	28.8136	CpG
chr1	63458283	-	8.19992e-25	2.88254e-22	-33.8751	CpG
chr1	63566645	-	3.70624e-14	1.43321e-12	26.281	CpG
chr1	63605299	-	0.000312878	0.000875732	26.2605	CpG
chr1	63605349	-	2.97753e-13	9.32168e-12	48.8784	CpG
chr1	63900235	+	1.49644e-22	3.36151e-20	45.1691	CpG
chr1	63900300	+	1.38556e-12	3.72225e-11	26.9402	CpG
chr1	63988889	-	4.42928e-08	3.83726e-07	38.9336	CpG
chr1	63996026	+	0.000108551	0.000351552	32.4761	CpG
chr1	64038109	+	4.13391e-05	0.000152502	-29.0984	CpG
chr1	64107964	-	7.01283e-05	0.000240973	-31.4314	CpG
chr1	64138536	+	6.52206e-14	2.38437e-12	26	CpG
chr1	64289477	+	3.86574e-06	1.94393e-05	32.9871	CpG
chr1	64531387	-	4.44202e-07	2.9217e-06	40.2639	CpG
chr1	64600718	-	3.49968e-07	2.3703e-06	-26.4161	CpG
chr1	64615751	+	4.24535e-35	9.50881e-32	70.4135	CpG
chr1	64735282	-	1.47219e-13	4.94336e-12	36.9098	CpG
chr1	64735313	-	9.06729e-08	7.21697e-07	29.4286	CpG
chr1	64736362	-	2.62459e-20	3.75765e-18	31.1628	CpG
chr1	64927508	+	0.000153821	0.000474758	-39.7782	CpG
chr1	64975930	+	8.90624e-09	9.2707e-08	-25.5677	CpG
chr1	64975940	+	3.21777e-14	1.26517e-12	-39.9452	CpG
chr1	64994626	+	7.98173e-21	1.28643e-18	31.6547	CpG
chr1	65028510	-	3.20875e-18	2.9791e-16	41.7102	CpG
chr1	65318560	-	1.09428e-10	1.85924e-09	-40.693	CpG
chr1	65555141	+	2.82881e-23	7.25492e-21	-41.3685	CpG
chr1	65606209	+	3.07358e-05	0.000118013	29.1326	CpG
chr1	65685359	+	5.14544e-11	9.48387e-10	28.5714	CpG
chr1	65904857	-	9.14335e-20	1.16226e-17	44.8529	CpG
chr1	65979965	-	2.72872e-11	5.38286e-10	-27.6483	CpG
chr1	66485325	-	5.75018e-11	1.04588e-09	-33.5269	CpG
chr1	66588006	-	4.83928e-07	3.14925e-06	34.1039	CpG
chr1	66612258	+	1.79886e-09	2.24643e-08	-35.7143	CpG
chr1	66944853	-	5.13771e-09	5.70355e-08	-38.7182	CpG
chr1	66949151	-	0.000156422	0.000481713	26.3363	CpG
chr1	67017335	+	4.83643e-13	1.44273e-11	62.381	CpG
chr1	67017342	+	8.96437e-07	5.4073e-06	42.0635	CpG
chr1	67266004	+	3.68505e-14	1.42634e-12	-51.1916	CpG
chr1	67266126	-	4.12076e-13	1.24843e-11	-57.7851	CpG
chr1	67477268	-	1.05891e-05	4.68177e-05	40.1099	CpG
chr1	68238988	-	8.51458e-11	1.48492e-09	35.5464	CpG
chr1	68498872	-	4.8431e-05	0.00017484	28.6583	CpG
chr1	68598493	+	5.08775e-18	4.52731e-16	33.3333	CpG
chr1	68598547	+	1.85651e-13	6.08909e-12	33.3333	CpG
chr1	68598552	+	8.32218e-08	6.68893e-07	26.5437	CpG
chr1	68631245	-	6.12249e-11	1.10688e-09	38.86	CpG
chr1	68708906	+	2.71921e-09	3.24559e-08	-26.7974	CpG
chr1	69189501	-	1.63031e-13	5.41867e-12	-37.9832	CpG
chr1	69305863	+	2.09623e-09	2.57468e-08	-27.9405	CpG
chr1	69759605	+	2.10276e-05	8.48767e-05	-26.7152	CpG
chr1	69789003	-	2.91825e-13	9.15416e-12	-32.6045	CpG
chr1	69831840	+	4.20157e-13	1.27024e-11	29.7297	CpG
chr1	69951629	+	4.72455e-23	1.1673e-20	-61.4286	CpG
chr1	69951674	+	2.39895e-10	3.73706e-09	33.3333	CpG
chr1	71414695	-	1.92659e-15	9.89055e-14	-33.6281	CpG
chr1	71421982	+	9.44675e-05	0.000311852	33.0212	CpG
chr1	71576045	+	3.59747e-11	6.89002e-10	43.278	CpG
chr1	71576197	-	3.27948e-13	1.01756e-11	33.75	CpG
chr1	71627775	-	9.59876e-08	7.59261e-07	34.2105	CpG
chr1	71641207	-	2.96542e-19	3.41183e-17	29.2994	CpG
chr1	71641249	-	1.82383e-13	5.99915e-12	25.1038	CpG
chr1	71641260	-	1.27768e-21	2.42761e-19	30.814	CpG
chr1	71710011	-	5.80827e-10	8.22875e-09	33.8134	CpG
chr1	71710027	-	3.54765e-11	6.80455e-10	33.1029	CpG
chr1	71710069	-	8.25484e-16	4.57936e-14	36.2069	CpG
chr1	71710078	-	2.9455e-15	1.45417e-13	33.871	CpG
chr1	71776037	+	5.45279e-05	0.000193797	32.4478	CpG
chr1	71776045	+	3.60384e-07	2.43214e-06	40.9075	CpG
chr1	71776060	+	0.000364689	0.000998663	28.4195	CpG
chr1	71776062	+	0.000210019	0.000620983	26.6979	CpG
chr1	71877151	+	1.59711e-05	6.68784e-05	33.0169	CpG
chr1	71877161	+	2.23532e-13	7.19553e-12	55.2036	CpG
chr1	71877210	+	1.57445e-11	3.29626e-10	52.1539	CpG
chr1	71893510	+	1.54891e-09	1.9664e-08	30.7692	CpG
chr1	71898728	+	3.47559e-06	1.77157e-05	29.3259	CpG
chr1	71966788	-	7.57121e-14	2.72764e-12	-31.4995	CpG
chr1	72022556	+	2.63725e-11	5.22113e-10	-26.7176	CpG
chr1	72280216	+	1.47426e-07	1.10842e-06	-26.0928	CpG
chr1	72297961	+	3.20285e-10	4.84055e-09	41.9304	CpG
chr1	72455692	+	3.52365e-05	0.000132862	33.5288	CpG
chr1	72560488	+	2.11773e-18	2.04132e-16	41.0831	CpG
chr1	72577442	+	1.16535e-19	1.45495e-17	-53.7848	CpG
chr1	72603274	-	1.14247e-07	8.85378e-07	-28.0488	CpG
chr1	72608689	+	2.88743e-09	3.42334e-08	29.8273	CpG
chr1	72608738	+	2.23223e-06	1.20283e-05	30.9163	CpG
chr1	72608875	-	5.47336e-11	1.00141e-09	-30.137	CpG
chr1	72608931	-	1.87703e-08	1.79574e-07	-36.7779	CpG
chr1	72751002	+	1.42983e-14	6.07466e-13	31.0606	CpG
chr1	72812908	+	7.23098e-11	1.28461e-09	-30.4721	CpG
chr1	72827502	+	2.21589e-08	2.07865e-07	35.8966	CpG
chr1	72856422	+	3.47778e-14	1.35516e-12	-28.841	CpG
chr1	73038237	+	1.05436e-05	4.66377e-05	-27.6028	CpG
chr1	73463047	+	4.38592e-10	6.40867e-09	30.9847	CpG
chr1	73620312	+	0.000286657	0.000812086	25.1562	CpG
chr1	73717538	-	5.13252e-12	1.20561e-10	33.3929	CpG
chr1	73854050	+	5.19463e-10	7.44909e-09	38.8918	CpG
chr1	73854077	-	3.11655e-06	1.6107e-05	33.2334	CpG
chr1	73959143	+	3.70978e-09	4.27646e-08	-32.7401	CpG
chr1	73959153	+	1.05357e-07	8.24168e-07	-34.9756	CpG
chr1	73959816	-	1.62049e-06	9.07895e-06	-25.0653	CpG
chr1	74037079	-	2.74363e-13	8.67093e-12	50.6579	CpG
chr1	74037127	-	9.98001e-06	4.44492e-05	26.5782	CpG
chr1	74041162	+	2.04449e-12	5.28004e-11	33.0684	CpG
chr1	74069399	+	3.81998e-06	1.92368e-05	-30.3205	CpG
chr1	74082413	+	2.67918e-10	4.12478e-09	25.4902	CpG
chr1	74082564	-	2.17731e-28	1.54998e-25	-61.3117	CpG
chr1	74085815	-	1.14012e-07	8.83711e-07	52.5575	CpG
chr1	74085884	-	4.9603e-23	1.21885e-20	73.7068	CpG
chr1	74149204	+	2.0041e-14	8.22495e-13	39.3233	CpG
chr1	74149254	-	2.88225e-05	0.000111631	32.0578	CpG
chr1	74227227	+	1.29684e-13	4.40945e-12	-38.8889	CpG
chr1	74227410	-	2.22857e-09	2.71817e-08	-43.5268	CpG
chr1	74241580	-	1.3752e-10	2.27823e-09	26.5309	CpG
chr1	74299166	+	1.57782e-14	6.63545e-13	30.5195	CpG
chr1	74388832	+	8.73398e-09	9.1109e-08	29.2683	CpG
chr1	74390184	-	1.51537e-18	1.50728e-16	46.1538	CpG
chr1	74393415	-	2.64113e-15	1.31825e-13	-45.7275	CpG
chr1	74395576	-	2.32891e-07	1.65932e-06	32.2581	CpG
chr1	74415131	-	4.45731e-07	2.93082e-06	-30.646	CpG
chr1	74631589	+	6.34033e-08	5.26131e-07	33.8028	CpG
chr1	74744812	+	1.63584e-09	2.06466e-08	-31.405	CpG
chr1	74747141	+	4.5813e-11	8.55334e-10	-26.9841	CpG
chr1	74776348	-	1.44657e-10	2.38314e-09	29.4595	CpG
chr1	74858349	-	1.94386e-17	1.5389e-15	26.7857	CpG
chr1	74912711	+	1.12269e-08	1.13927e-07	29.4981	CpG
chr1	74912730	+	1.16225e-07	8.98808e-07	27.7924	CpG
chr1	74912780	+	3.25591e-05	0.000124072	25.4928	CpG
chr1	75139822	-	1.13426e-06	6.64253e-06	27.7974	CpG
chr1	75181952	+	2.7998e-14	1.11522e-12	30.0752	CpG
chr1	75186632	-	1.37012e-05	5.85665e-05	-36.1713	CpG
chr1	75186824	-	4.30385e-11	8.08429e-10	-40.3509	CpG
chr1	75186886	-	1.94771e-06	1.06683e-05	28.8841	CpG
chr1	75190454	-	5.53277e-10	7.88271e-09	-39.6694	CpG
chr1	75209205	-	1.11477e-13	3.85624e-12	-25.2101	CpG
chr1	75237591	-	9.29991e-07	5.58286e-06	-25.8065	CpG
chr1	75239599	+	2.59589e-06	1.37307e-05	-30.3419	CpG
chr1	75239634	+	2.79971e-09	3.33127e-08	-34.2083	CpG
chr1	75239635	-	1.60781e-05	6.72643e-05	-27.9124	CpG
chr1	75239710	-	1.26858e-10	2.12066e-09	29.2067	CpG
chr1	75316025	+	6.35772e-08	5.27427e-07	25.5664	CpG
chr1	75337934	+	4.04244e-07	2.68883e-06	-34.8094	CpG
chr1	75360356	+	1.01718e-12	2.82124e-11	29.7297	CpG
chr1	75360388	+	1.44294e-18	1.44402e-16	-50.3704	CpG
chr1	75360594	-	1.22141e-15	6.52424e-14	-25.1967	CpG
chr1	75360767	-	3.06879e-14	1.2127e-12	-36.036	CpG
chr1	75360772	-	4.94365e-14	1.85974e-12	-42.029	CpG
chr1	75375678	-	1.07396e-13	3.72797e-12	25.4014	CpG
chr1	75389098	-	3.98295e-07	2.65437e-06	28.0052	CpG
chr1	75421779	-	1.03838e-06	6.14968e-06	-29.5306	CpG
chr1	75429272	-	4.15223e-11	7.82427e-10	52.5	CpG
chr1	75429517	+	4.63536e-07	3.03271e-06	-28.7234	CpG
chr1	75429547	+	4.12028e-12	9.9065e-11	32.3529	CpG
chr1	75451027	+	5.1912e-18	4.60873e-16	-49.8238	CpG
chr1	75451271	-	1.27286e-09	1.65062e-08	-29.2157	CpG
chr1	75484531	-	7.91589e-08	6.40185e-07	49	CpG
chr1	75492751	-	7.88911e-09	8.32696e-08	-35.99	CpG
chr1	75492786	+	1.31214e-08	1.30747e-07	36.7407	CpG
chr1	75494788	+	3.12065e-06	1.61247e-05	27.3828	CpG
chr1	75556924	-	9.60119e-07	5.74239e-06	27.9938	CpG
chr1	75597488	+	2.13663e-07	1.53765e-06	-30.5556	CpG
chr1	75597597	-	1.22735e-07	9.43021e-07	29.2932	CpG
chr1	75609518	+	2.15183e-14	8.7752e-13	-57.1429	CpG
chr1	75625353	-	8.72508e-05	0.000291194	25.1581	CpG
chr1	75657306	+	3.42165e-12	8.38976e-11	40.4494	CpG
chr1	76016018	-	3.28837e-06	1.68794e-05	25.3827	CpG
chr1	76041682	+	6.21609e-09	6.75261e-08	39.7163	CpG
chr1	76041887	-	3.12814e-05	0.000119821	-31.6667	CpG
chr1	76076367	-	1.3351e-07	1.01592e-06	28.935	CpG
chr1	76219358	+	1.93738e-08	1.84631e-07	29.0997	CpG
chr1	76228364	-	2.32286e-09	2.82125e-08	29.3179	CpG
chr1	76414375	-	2.12817e-11	4.31133e-10	-30.4848	CpG
chr1	76690893	+	4.57647e-13	1.37285e-11	-28.7356	CpG
chr1	76976244	-	2.03645e-07	1.47415e-06	31.041	CpG
chr1	76982244	-	4.0359e-27	2.20424e-24	-80	CpG
chr1	77010593	+	5.06571e-11	9.35449e-10	-28	CpG
chr1	77031235	-	5.15934e-05	0.000184669	-29.4737	CpG
chr1	77256649	-	5.53306e-15	2.5754e-13	28.847	CpG
chr1	77256656	-	6.35138e-28	4.11432e-25	38.4362	CpG
chr1	77259036	-	1.08524e-19	1.36218e-17	35.9233	CpG
chr1	77383065	+	9.96864e-08	7.85306e-07	31.0823	CpG
chr1	77506859	+	1.73764e-12	4.56227e-11	25.5315	CpG
chr1	77506886	+	3.76566e-14	1.45338e-12	26.8116	CpG
chr1	77506906	+	4.3501e-22	9.03861e-20	32.8591	CpG
chr1	77710551	-	6.43022e-09	6.95623e-08	33.823	CpG
chr1	77912136	+	1.11308e-10	1.88726e-09	-43.0556	CpG
chr1	78132091	-	2.44937e-18	2.3257e-16	48.3544	CpG
chr1	78132122	-	2.16448e-20	3.16007e-18	41.9817	CpG
chr1	78189623	+	7.59565e-08	6.17191e-07	25.3731	CpG
chr1	78262004	-	3.95307e-13	1.20289e-11	-41.0256	CpG
chr1	78262075	-	0.00014888	0.00046174	-29.9099	CpG
chr1	78364444	-	3.20017e-18	2.97216e-16	32.7801	CpG
chr1	78409397	-	5.88966e-15	2.72423e-13	27.6145	CpG
chr1	78498902	+	3.02844e-10	4.60338e-09	39.8255	CpG
chr1	78601012	+	8.01361e-27	4.13797e-24	-43.0248	CpG
chr1	78614239	-	2.52246e-07	1.77839e-06	34.4444	CpG
chr1	78800262	+	2.76029e-06	1.44862e-05	-27.2727	CpG
chr1	79014197	-	1.33329e-07	1.01473e-06	27.7108	CpG
chr1	79014243	-	5.07839e-07	3.28615e-06	30.6667	CpG
chr1	79061315	-	1.25871e-13	4.29359e-12	-34.4008	CpG
chr1	79671121	-	1.50898e-06	8.53238e-06	26.7282	CpG
chr1	79759858	+	3.94282e-07	2.63071e-06	27.9776	CpG
chr1	79760247	-	5.47186e-13	1.61223e-11	-27.4994	CpG
chr1	79762987	+	3.32357e-17	2.50092e-15	-50.5456	CpG
chr1	79763238	-	4.10302e-13	1.24403e-11	42.6827	CpG
chr1	79804698	+	0.00014483	0.000450843	25.0928	CpG
chr1	79944445	-	6.7302e-05	0.000232607	34.1436	CpG
chr1	79944486	-	8.11934e-06	3.71101e-05	26.8235	CpG
chr1	79977050	-	2.52637e-18	2.39333e-16	26.6129	CpG
chr1	79995068	+	2.99263e-08	2.71132e-07	-41.3793	CpG
chr1	80240097	-	6.11979e-05	0.000214117	26.2963	CpG
chr1	80309692	+	1.71477e-20	2.57599e-18	41.2474	CpG
chr1	80520389	+	2.11352e-11	4.28455e-10	36.5772	CpG
chr1	80606166	+	5.35976e-10	7.6605e-09	28.9855	CpG
chr1	80741011	-	4.40035e-09	4.97318e-08	27.7378	CpG
chr1	81156026	-	1.39449e-11	2.9576e-10	26.3416	CpG
chr1	81443977	+	1.2447e-10	2.08405e-09	26.8162	CpG
chr1	81443999	+	4.72434e-11	8.79089e-10	26.9135	CpG
chr1	81444087	-	3.46081e-11	6.65787e-10	42.2473	CpG
chr1	81444130	-	8.47977e-07	5.15231e-06	32.4454	CpG
chr1	81444359	-	5.01369e-07	3.24942e-06	-26.8293	CpG
chr1	81709710	+	3.75449e-11	7.15802e-10	33.5821	CpG
chr1	82182427	+	4.49755e-08	3.889e-07	33.7413	CpG
chr1	82203670	+	1.86598e-23	5.0069e-21	-41.8217	CpG
chr1	82203801	+	1.22106e-24	4.13874e-22	29.4983	CpG
chr1	82288840	+	1.00265e-12	2.78627e-11	50.8475	CpG
chr1	82295785	-	4.96832e-09	5.53853e-08	29.0905	CpG
chr1	82394082	+	5.84327e-07	3.71699e-06	32.0536	CpG
chr1	82432967	-	1.22244e-14	5.27623e-13	35.8474	CpG
chr1	82436132	-	4.83538e-16	2.82044e-14	51.7647	CpG
chr1	82446181	+	5.90343e-22	1.19442e-19	29.0432	CpG
chr1	82528395	-	6.43874e-12	1.47638e-10	40.8096	CpG
chr1	82587244	-	6.36527e-10	8.93621e-09	36.7953	CpG
chr1	82743466	-	6.61899e-13	1.91529e-11	31.8064	CpG
chr1	82763366	-	1.22117e-13	4.17901e-12	35.6436	CpG
chr1	82974578	+	5.83987e-09	6.38868e-08	-29.9065	CpG
chr1	82974579	-	2.17261e-22	4.73294e-20	-66.5544	CpG
chr1	82974589	-	2.90455e-22	6.23183e-20	-65.6798	CpG
chr1	82974597	-	3.44142e-42	2.45872e-38	-92.2215	CpG
chr1	82974611	-	4.43033e-20	6.02324e-18	-64.8954	CpG
chr1	82974634	-	2.37755e-16	1.48179e-14	-58.714	CpG
chr1	83048581	+	2.6352e-07	1.84836e-06	-31.25	CpG
chr1	83048609	+	6.99977e-07	4.35451e-06	30.9091	CpG
chr1	83476577	+	1.31075e-09	1.69357e-08	38.3628	CpG
chr1	83615388	-	0.000240327	0.000697381	-25.5159	CpG
chr1	83811351	-	1.8906e-09	2.34885e-08	43.0543	CpG
chr1	84590505	-	2.41253e-06	1.28741e-05	30.1044	CpG
chr1	84925612	+	9.86872e-10	1.31773e-08	47.0057	CpG
chr1	84925634	+	1.29738e-12	3.50708e-11	56.381	CpG
chr1	85068896	-	2.88349e-10	4.40677e-09	-26.6667	CpG
chr1	85109393	-	1.98913e-07	1.44374e-06	-36.6667	CpG
chr1	85147729	+	1.17374e-36	3.46096e-33	27.1768	CpG
chr1	85560832	-	4.51465e-10	6.57523e-09	30.0315	CpG
chr1	85735680	-	8.29976e-08	6.6732e-07	-43.1942	CpG
chr1	85735710	-	2.29264e-24	7.35505e-22	-78.6667	CpG
chr1	85763609	-	9.52319e-15	4.20864e-13	-58.6957	CpG
chr1	85763675	-	1.6197e-12	4.28052e-11	-57.2228	CpG
chr1	85767560	-	2.41196e-09	2.91842e-08	29.9628	CpG
chr1	85789714	-	1.74409e-12	4.5781e-11	25.9217	CpG
chr1	85794587	-	6.49233e-10	9.09472e-09	-30.0725	CpG
chr1	85869968	+	1.10493e-17	9.19818e-16	31.6023	CpG
chr1	85870440	-	7.74742e-08	6.28152e-07	50.9907	CpG
chr1	85887113	-	1.44246e-07	1.08742e-06	-26.9915	CpG
chr1	86037854	-	3.8558e-18	3.5181e-16	70.4545	CpG
chr1	86157123	+	4.01191e-12	9.67656e-11	-28.3186	CpG
chr1	86209853	+	8.26288e-13	2.34002e-11	-27.7381	CpG
chr1	86270189	-	2.98015e-09	3.52059e-08	29.2135	CpG
chr1	86313562	-	4.97028e-08	4.24397e-07	36.0089	CpG
chr1	86467722	-	4.38747e-06	2.17016e-05	25.1454	CpG
chr1	86469111	+	5.78104e-06	2.76108e-05	30.4008	CpG
chr1	86469200	-	3.25972e-16	1.97569e-14	40.9091	CpG
chr1	86469271	-	2.61107e-07	1.8332e-06	-32.4108	CpG
chr1	86472356	-	4.98776e-10	7.18573e-09	26.0352	CpG
chr1	86481345	-	7.56818e-19	8.01062e-17	-32.4781	CpG
chr1	86503414	+	5.65655e-10	8.03742e-09	-37.3974	CpG
chr1	86539391	-	6.62288e-08	5.47027e-07	26.8657	CpG
chr1	86909293	-	5.5315e-08	4.66232e-07	-39.7059	CpG
chr1	87070728	-	6.40699e-09	6.9343e-08	-38.9013	CpG
chr1	87157646	-	9.74051e-09	1.00394e-07	41.0114	CpG
chr1	87170347	+	5.65877e-08	4.7577e-07	-33.9995	CpG
chr1	87173665	+	1.12025e-12	3.07497e-11	-42.0206	CpG
chr1	87173709	+	6.946e-10	9.65429e-09	-31.5555	CpG
chr1	87174121	+	4.42097e-10	6.45499e-09	30.1435	CpG
chr1	87225942	+	2.40972e-14	9.7211e-13	-70.2703	CpG
chr1	87326251	-	1.34127e-09	1.72936e-08	-26.0274	CpG
chr1	87394924	-	7.22681e-19	7.66584e-17	-55.4714	CpG
chr1	87579296	-	2.76456e-12	6.92814e-11	60.9524	CpG
chr1	87630067	-	2.39026e-07	1.69716e-06	-32.0542	CpG
chr1	87786040	-	7.1856e-08	5.87668e-07	26.7025	CpG
chr1	87786073	-	1.92463e-19	2.30325e-17	44.0945	CpG
chr1	87791745	-	1.37679e-07	1.04369e-06	27.7899	CpG
chr1	87852759	+	3.64103e-18	3.33851e-16	-46.351	CpG
chr1	87901389	-	1.29308e-19	1.60292e-17	45.3191	CpG
chr1	88022347	+	2.27253e-10	3.5601e-09	31.4852	CpG
chr1	88022388	+	2.38584e-19	2.80237e-17	41.1034	CpG
chr1	88022392	+	1.19675e-10	2.01237e-09	32.9008	CpG
chr1	88051905	-	5.0309e-10	7.23995e-09	26.6667	CpG
chr1	88245982	-	2.65595e-07	1.86125e-06	28.8462	CpG
chr1	88246689	+	2.73541e-06	1.43733e-05	37.9387	CpG
chr1	88256545	-	1.65964e-14	6.93578e-13	32.7869	CpG
chr1	88274603	+	3.15569e-25	1.19329e-22	-37.2317	CpG
chr1	88422025	+	2.96669e-12	7.38579e-11	38.8889	CpG
chr1	88450598	+	2.94659e-14	1.16937e-12	61.3054	CpG
chr1	88450874	-	8.12907e-05	0.000273866	25.8683	CpG
chr1	88504076	+	4.79228e-10	6.93632e-09	39.6226	CpG
chr1	88608534	-	6.64865e-10	9.28717e-09	-30.5603	CpG
chr1	88608588	-	1.77446e-13	5.85127e-12	-34.9291	CpG
chr1	88623549	+	2.08956e-07	1.5077e-06	-35.9936	CpG
chr1	88623560	+	0.000125082	0.000397302	-30.3941	CpG
chr1	88636272	-	6.38882e-10	8.9667e-09	31.1067	CpG
chr1	88668690	+	7.63575e-05	0.000259539	25.053	CpG
chr1	88668713	-	2.35064e-10	3.66858e-09	31.5068	CpG
chr1	88669667	-	1.28196e-10	2.14058e-09	28.866	CpG
chr1	88798812	-	4.81105e-18	4.30381e-16	71.5686	CpG
chr1	88798817	-	1.35205e-12	3.64093e-11	44.5455	CpG
chr1	88804855	+	1.67207e-32	2.42868e-29	38.2218	CpG
chr1	88805124	+	2.82982e-10	4.33174e-09	26.1524	CpG
chr1	88837589	+	1.64228e-13	5.45442e-12	-32.3944	CpG
chr1	88837761	-	3.09752e-21	5.43379e-19	-42.446	CpG
chr1	88934809	+	1.19433e-16	7.93481e-15	48.3017	CpG
chr1	88962782	+	1.1595e-13	3.99048e-12	25.7219	CpG
chr1	89073277	-	1.0001e-27	6.22443e-25	46.6982	CpG
chr1	89090890	-	2.04471e-14	8.36874e-13	-61.5385	CpG
chr1	89140314	-	1.46404e-19	1.79464e-17	39.3939	CpG
chr1	89190863	-	1.40061e-13	4.72153e-12	52.9412	CpG
chr1	89264056	+	1.22142e-23	3.39384e-21	67.2351	CpG
chr1	89303071	-	2.04039e-05	8.26851e-05	28.0037	CpG
chr1	89442023	-	1.07592e-09	1.42332e-08	39.0625	CpG
chr1	89557506	-	5.14208e-14	1.92727e-12	34.6642	CpG
chr1	89599487	+	3.62525e-12	8.8324e-11	26.4591	CpG
chr1	89652791	-	2.19717e-07	1.57607e-06	25.2144	CpG
chr1	89675629	-	8.00625e-08	6.46572e-07	30.7882	CpG
chr1	89690148	+	2.89305e-05	0.000112002	-38.4146	CpG
chr1	89703552	-	1.16884e-14	5.06798e-13	53.7313	CpG
chr1	89724665	+	7.8522e-09	8.29304e-08	-25.5556	CpG
chr1	89739108	-	5.56978e-06	2.67239e-05	35.7342	CpG
chr1	89784807	+	2.78278e-16	1.7122e-14	41.7067	CpG
chr1	89784881	-	6.49339e-11	1.16667e-09	-34.3321	CpG
chr1	89829937	+	1.2288e-11	2.64127e-10	33.0139	CpG
chr1	89830208	+	1.06024e-19	1.33265e-17	-35.2599	CpG
chr1	89918119	+	3.97021e-09	4.54203e-08	37.9335	CpG
chr1	89921485	+	1.63985e-13	5.44768e-12	40	CpG
chr1	89934093	+	3.21639e-15	1.57608e-13	29	CpG
chr1	89940655	-	8.94065e-11	1.55091e-09	25.2874	CpG
chr1	89951828	-	1.1848e-14	5.13059e-13	-32.2034	CpG
chr1	89970475	-	7.06359e-08	5.79006e-07	-33.236	CpG
chr1	89992858	+	8.5778e-13	2.42133e-11	39.3701	CpG
chr1	89992895	+	1.12952e-10	1.91154e-09	32.5758	CpG
chr1	89996317	-	0.000165349	0.000505354	-27.161	CpG
chr1	90116429	-	1.14459e-16	7.63632e-15	-55.3951	CpG
chr1	90160158	+	1.82232e-14	7.54666e-13	41.9334	CpG
chr1	90160159	-	7.26336e-15	3.29301e-13	35.6322	CpG
chr1	90160381	+	4.98951e-28	3.29139e-25	-52.0583	CpG
chr1	90160434	+	2.34087e-11	4.69674e-10	-46.0892	CpG
chr1	90202364	+	1.35305e-14	5.78259e-13	-31.7325	CpG
chr1	90202809	-	5.13269e-07	3.31694e-06	27.6471	CpG
chr1	90233981	+	4.57973e-15	2.17004e-13	37.9911	CpG
chr1	90268721	+	3.89752e-26	1.75699e-23	33.758	CpG
chr1	90286661	+	6.57276e-11	1.17939e-09	31.7249	CpG
chr1	90286828	-	0.000163514	0.000500555	26.9716	CpG
chr1	90325677	-	4.9122e-11	9.09872e-10	-32.8671	CpG
chr1	90335170	-	3.09008e-05	0.000118559	27.0743	CpG
chr1	90428840	+	1.05351e-12	2.91185e-11	-37.3832	CpG
chr1	90449964	-	1.74184e-07	1.28313e-06	26.1217	CpG
chr1	90545406	+	3.32975e-05	0.000126523	-25.2927	CpG
chr1	90603534	-	9.66121e-08	7.63484e-07	-25.4237	CpG
chr1	90603540	-	4.8073e-11	8.92679e-10	-36.6667	CpG
chr1	90648213	-	3.00557e-10	4.57274e-09	-40.8459	CpG
chr1	90807940	-	6.56614e-10	9.18571e-09	-35.5556	CpG
chr1	90915600	-	3.28552e-12	8.09201e-11	29.0838	CpG
chr1	90962616	-	2.28435e-15	1.15546e-13	37.386	CpG
chr1	90962700	-	2.04123e-09	2.51411e-08	-34.6154	CpG
chr1	91021909	+	1.86908e-12	4.8724e-11	-29.8833	CpG
chr1	91055817	+	1.97259e-13	6.43231e-12	32.3944	CpG
chr1	91068434	+	2.50197e-10	3.88119e-09	35.9106	CpG
chr1	91068565	-	1.0827e-09	1.4312e-08	-25.6924	CpG
chr1	91078191	+	4.16633e-08	3.63493e-07	38.9528	CpG
chr1	91082551	-	2.34296e-10	3.65776e-09	48.7123	CpG
chr1	91108645	-	4.47349e-18	4.02587e-16	35.8379	CpG
chr1	91145077	+	1.00268e-05	4.4628e-05	31.8059	CpG
chr1	91224524	+	2.25927e-23	5.95268e-21	47.6636	CpG
chr1	91227745	-	1.68824e-09	2.1236e-08	39.4797	CpG
chr1	91253809	-	2.97412e-17	2.26099e-15	56.6598	CpG
chr1	91313203	-	8.91648e-14	3.15831e-12	-49.5575	CpG
chr1	91313316	+	4.64859e-11	8.66697e-10	39.7798	CpG
chr1	91313319	+	2.73636e-07	1.9107e-06	29.4751	CpG
chr1	91313616	-	6.05836e-14	2.23102e-12	31.8551	CpG
chr1	91344659	+	8.13476e-06	3.71721e-05	35.8571	CpG
chr1	91344879	+	9.76337e-06	4.36028e-05	28.4015	CpG
chr1	91368008	-	2.15371e-12	5.53352e-11	30.7831	CpG
chr1	91459453	-	6.26542e-13	1.82207e-11	-33.8462	CpG
chr1	91611544	+	2.00669e-13	6.53126e-12	42.6197	CpG
chr1	91651911	-	8.75022e-07	5.29499e-06	47.9602	CpG
chr1	91666944	+	6.31701e-13	1.83608e-11	27.551	CpG
chr1	91751465	-	1.3152e-18	1.32801e-16	56.1029	CpG
chr1	91770210	+	8.28043e-05	0.000278311	25.2749	CpG
chr1	91770230	+	1.26179e-12	3.42024e-11	44.8231	CpG
chr1	91800469	-	7.14385e-09	7.63139e-08	-28.7748	CpG
chr1	91800485	-	4.28411e-09	4.85819e-08	-30.5041	CpG
chr1	91800745	+	4.46436e-21	7.59452e-19	35.0543	CpG
chr1	91878266	-	1.53951e-17	1.24267e-15	41.8317	CpG
chr1	91928891	+	2.11816e-19	2.51367e-17	29.9043	CpG
chr1	91945595	+	2.96469e-07	2.04937e-06	-25.6423	CpG
chr1	91945761	-	5.01412e-11	9.26715e-10	-41.6667	CpG
chr1	91982960	-	3.19072e-13	9.92347e-12	-41.1765	CpG
chr1	92203052	-	6.55287e-15	2.99962e-13	38.3633	CpG
chr1	92224796	-	4.4194e-09	4.99147e-08	39.2241	CpG
chr1	92346464	+	3.28192e-13	1.01825e-11	48.5714	CpG
chr1	92346694	-	1.50187e-06	8.49677e-06	37.5493	CpG
chr1	92347896	-	3.47558e-08	3.09662e-07	39.2001	CpG
chr1	92380773	+	1.68549e-16	1.08467e-14	-27.1605	CpG
chr1	92451904	+	7.54928e-12	1.70117e-10	-27.1523	CpG
chr1	92491054	-	2.41565e-09	2.92223e-08	29.6875	CpG
chr1	92507150	+	5.06521e-13	1.50292e-11	27.7576	CpG
chr1	92639744	+	5.35786e-05	0.000190882	31.297	CpG
chr1	92704259	-	1.04165e-29	9.32135e-27	38.941	CpG
chr1	92704271	-	4.25534e-20	5.79847e-18	30.9076	CpG
chr1	92704318	-	4.45521e-20	6.05401e-18	30.6803	CpG
chr1	92844758	-	6.38796e-08	5.29686e-07	29.24	CpG
chr1	92855858	+	4.18713e-09	4.75951e-08	26.3158	CpG
chr1	92876697	-	1.01008e-05	4.49156e-05	44.5211	CpG
chr1	92885504	-	4.38534e-08	3.80423e-07	36.9151	CpG
chr1	92885719	-	2.32277e-40	1.20517e-36	28.2567	CpG
chr1	92915151	-	1.31144e-08	1.30684e-07	35.1852	CpG
chr1	92915163	-	1.42788e-07	1.07776e-06	30.9091	CpG
chr1	92975645	+	5.95599e-06	2.83371e-05	26.4706	CpG
chr1	92988303	+	1.29069e-08	1.28896e-07	38.8514	CpG
chr1	93064859	-	3.49012e-08	3.10819e-07	-34.881	CpG
chr1	93103099	+	2.48371e-16	1.54314e-14	52.6767	CpG
chr1	93124142	+	8.00881e-08	6.4675e-07	-28.7405	CpG
chr1	93124302	-	6.52239e-21	1.074e-18	56.3983	CpG
chr1	93130841	+	8.55351e-28	5.41091e-25	67.771	CpG
chr1	93156445	-	4.71329e-05	0.000170779	34.6269	CpG
chr1	93162558	-	1.39025e-14	5.92188e-13	-44.3677	CpG
chr1	93182405	+	5.15374e-10	7.397e-09	34.8967	CpG
chr1	93182433	+	1.10219e-07	8.57858e-07	30.0052	CpG
chr1	93182470	+	7.25186e-13	2.08024e-11	34.7222	CpG
chr1	93211793	+	5.17112e-11	9.52795e-10	-37.5	CpG
chr1	93297182	+	3.97709e-07	2.65082e-06	36.0437	CpG
chr1	93297989	-	1.46945e-06	8.33715e-06	27.551	CpG
chr1	93377544	-	1.03888e-07	8.14257e-07	42.8261	CpG
chr1	93497433	-	2.08747e-17	1.64056e-15	-27.5575	CpG
chr1	93513508	-	2.59308e-20	3.71841e-18	64.0443	CpG
chr1	93688403	-	3.8532e-05	0.000143524	32.5552	CpG
chr1	93800702	-	1.61593e-15	8.42394e-14	-39.3162	CpG
chr1	93826638	-	4.58435e-24	1.38275e-21	65.9323	CpG
chr1	93838464	+	1.69668e-12	4.46296e-11	41.3822	CpG
chr1	93845676	-	4.60801e-17	3.3556e-15	33.6195	CpG
chr1	93924155	-	6.2507e-15	2.87456e-13	-29.8611	CpG
chr1	94025544	+	4.12076e-05	0.000152098	28.8058	CpG
chr1	94025592	+	6.6403e-05	0.0002299	30.2359	CpG
chr1	94228361	+	8.90823e-22	1.7486e-19	37.1206	CpG
chr1	94260986	-	9.87097e-17	6.65801e-15	31.9322	CpG
chr1	94278682	+	4.37391e-14	1.66514e-12	-50.3621	CpG
chr1	94295302	-	5.22914e-11	9.624e-10	32.3529	CpG
chr1	94857513	-	2.58867e-12	6.52859e-11	34.8152	CpG
chr1	95653670	-	1.66189e-19	2.01655e-17	45.1923	CpG
chr1	95856669	-	1.50165e-08	1.47257e-07	-25.7143	CpG
chr1	95856685	-	6.53412e-14	2.38781e-12	-34.4828	CpG
chr1	96024272	+	3.47134e-05	0.00013115	-32.2823	CpG
chr1	96799668	-	5.92152e-06	2.81965e-05	25.8148	CpG
chr1	96822372	-	3.45057e-07	2.34071e-06	25.3157	CpG
chr1	96881146	+	8.17615e-05	0.000275233	29.8383	CpG
chr1	97319882	-	2.36468e-13	7.57715e-12	29.6719	CpG
chr1	97571245	-	6.90128e-07	4.30132e-06	25.4849	CpG
chr1	97571251	-	7.32036e-08	5.97503e-07	25.8834	CpG
chr1	97912234	-	5.32264e-13	1.57273e-11	-34.0426	CpG
chr1	98174772	-	7.84283e-07	4.81146e-06	35.9792	CpG
chr1	98343046	+	1.73246e-05	7.17848e-05	31.4826	CpG
chr1	98452200	+	0.000214343	0.000631862	-29.899	CpG
chr1	98452243	+	1.89972e-08	1.81449e-07	39.3939	CpG
chr1	98846208	+	3.70032e-09	4.26665e-08	37.2	CpG
chr1	99056756	-	3.71853e-13	1.13826e-11	-31.3869	CpG
chr1	99417595	-	4.39293e-05	0.000160749	-28.0382	CpG
chr1	99591014	+	2.98038e-16	1.82276e-14	-29.9786	CpG
chr1	100055434	-	2.74772e-05	0.000107138	29.697	CpG
chr1	100147741	-	2.32126e-14	9.38951e-13	28.0992	CpG
chr1	100855023	+	8.48278e-13	2.39739e-11	29.6875	CpG
chr1	100855048	+	8.00918e-07	4.89931e-06	28.4033	CpG
chr1	100855054	+	4.96097e-05	0.000178498	27.6697	CpG
chr1	100855314	-	1.87034e-14	7.73012e-13	50.1261	CpG
chr1	100970104	-	2.59371e-17	1.99711e-15	46.2916	CpG
chr1	101359980	-	1.15298e-19	1.4405e-17	40	CpG
chr1	101671828	+	2.53759e-07	1.78792e-06	34.1388	CpG
chr1	101892360	-	1.40868e-10	2.32762e-09	-25.4502	CpG
chr1	102256261	+	1.65588e-10	2.68542e-09	26.5823	CpG
chr1	103419575	-	2.10124e-08	1.9834e-07	49.5814	CpG
chr1	103753160	-	7.38013e-14	2.66699e-12	27.2911	CpG
chr1	104388952	+	1.70137e-20	2.55942e-18	26.738	CpG
chr1	104658135	+	6.54423e-11	1.17475e-09	29.3333	CpG
chr1	105139988	+	1.01892e-18	1.05172e-16	55.7692	CpG
chr1	105284489	+	0.000264271	0.000756988	26.25	CpG
chr1	105990307	+	1.46281e-10	2.4063e-09	-30.137	CpG
chr1	105990310	+	3.09848e-09	3.64363e-08	-27.6923	CpG
chr1	105990375	+	1.12271e-07	8.71908e-07	-25.3731	CpG
chr1	106030482	-	3.69679e-08	3.26808e-07	-30	CpG
chr1	106210724	-	7.71537e-14	2.77383e-12	37.3824	CpG
chr1	106289123	-	2.85411e-19	3.29925e-17	-57.1839	CpG
chr1	106418810	+	4.64013e-05	0.000168482	30.2725	CpG
chr1	106774204	-	2.72867e-19	3.16394e-17	-36.2832	CpG
chr1	106796376	+	1.55991e-17	1.25782e-15	-25.2874	CpG
chr1	106803048	-	1.73549e-06	9.64227e-06	25.2292	CpG
chr1	106876113	-	1.58012e-15	8.25642e-14	-50.7918	CpG
chr1	106984005	-	1.84323e-12	4.81142e-11	-30.5286	CpG
chr1	108566871	+	6.88076e-05	0.000237075	28.5714	CpG
chr1	108597292	-	3.7311e-07	2.50655e-06	-35.4853	CpG
chr1	108624876	+	5.54782e-22	1.12839e-19	51.8868	CpG
chr1	108854434	-	1.52767e-07	1.14348e-06	-28.4694	CpG
chr1	108854862	-	7.17435e-15	3.25566e-13	-29.7297	CpG
chr1	108995051	-	7.90449e-14	2.83465e-12	26.8088	CpG
chr1	109066806	-	5.702e-14	2.11306e-12	28.9474	CpG
chr1	109994271	-	1.37651e-08	1.36363e-07	33.3923	CpG
chr1	109994310	-	4.19354e-12	1.00629e-10	-40.8498	CpG
chr1	111581350	-	1.02163e-09	1.35926e-08	34.3706	CpG
chr1	111683994	+	2.64882e-27	1.49354e-24	64.6633	CpG
chr1	111885457	+	6.57565e-11	1.17976e-09	-26.9461	CpG
chr1	112456404	-	6.53302e-09	7.05472e-08	-43.8587	CpG
chr1	112456431	-	2.65618e-09	3.1797e-08	-30.9091	CpG
chr1	113816217	-	2.44522e-17	1.89332e-15	-50.9158	CpG
chr1	114310150	-	0.000116203	0.00037295	27.174	CpG
chr1	114567972	-	1.38848e-09	1.78371e-08	-37.001	CpG
chr1	114576865	-	5.32598e-06	2.56988e-05	31.9161	CpG
chr1	116052925	+	1.30886e-09	1.69158e-08	-31.6052	CpG
chr1	116091610	-	2.16405e-09	2.64857e-08	34.4867	CpG
chr1	116903352	-	2.66806e-12	6.70718e-11	-25.2381	CpG
chr1	117014574	+	6.57907e-10	9.20142e-09	29.6928	CpG
chr1	117194505	-	1.15879e-06	6.76734e-06	26.1538	CpG
chr1	117289116	-	8.05054e-11	1.41354e-09	-49.5475	CpG
chr1	117676418	+	3.12744e-18	2.91112e-16	-25.9259	CpG
chr1	117808304	-	4.05656e-17	2.99239e-15	43.9024	CpG
chr1	117912287	-	6.74917e-11	1.20724e-09	27.9943	CpG
chr1	117946322	+	1.33214e-14	5.70092e-13	-58.3359	CpG
chr1	117946423	-	1.48869e-06	8.43271e-06	35.6443	CpG
chr1	117946526	+	4.79393e-09	5.36651e-08	29.8902	CpG
chr1	118082386	-	3.76559e-07	2.52724e-06	-39.9629	CpG
chr1	118167003	+	7.81306e-11	1.37599e-09	27.1429	CpG
chr1	118471124	-	5.72111e-17	4.06612e-15	40.7407	CpG
chr1	118530477	+	8.2633e-10	1.12576e-08	48.3871	CpG
chr1	118530646	-	4.75823e-07	3.1035e-06	-31.0831	CpG
chr1	118556785	+	1.2158e-06	7.05877e-06	-25.8101	CpG
chr1	118658924	+	7.2245e-08	5.90447e-07	-30.4081	CpG
chr1	118688955	-	1.37807e-10	2.28234e-09	-25.1345	CpG
chr1	118719979	+	4.00239e-13	1.21626e-11	30.9645	CpG
chr1	118835412	-	0.000196852	0.000586954	31.05	CpG
chr1	118835484	-	4.66294e-16	2.73024e-14	54.5859	CpG
chr1	118840044	+	1.2379e-13	4.2309e-12	51.745	CpG
chr1	118840066	+	2.79508e-06	1.46441e-05	-32.5221	CpG
chr1	118850259	+	0.000155462	0.000479142	29.3725	CpG
chr1	118919238	+	3.24859e-05	0.000123839	-27.0563	CpG
chr1	118984592	+	4.15536e-05	0.000153202	-26.281	CpG
chr1	118984672	+	7.81647e-05	0.000264802	-26.0578	CpG
chr1	118984673	-	2.52795e-21	4.52435e-19	29.4521	CpG
chr1	118984925	-	1.13528e-06	6.64759e-06	38.9452	CpG
chr1	118987145	+	4.81149e-16	2.80894e-14	46.0663	CpG
chr1	119017449	+	3.19846e-18	2.97108e-16	-41.193	CpG
chr1	119017614	-	6.57106e-20	8.6146e-18	63.6792	CpG
chr1	119064671	+	3.23429e-15	1.58413e-13	-28.6881	CpG
chr1	119065071	+	1.59303e-07	1.18648e-06	25.7438	CpG
chr1	119065076	+	3.49696e-11	6.71975e-10	44.9765	CpG
chr1	119166431	-	3.39713e-08	3.03359e-07	32.0716	CpG
chr1	119256970	+	7.95572e-06	3.64577e-05	26.5056	CpG
chr1	119295009	+	1.10379e-12	3.0354e-11	31.5672	CpG
chr1	119380231	+	1.20551e-11	2.59711e-10	30.0752	CpG
chr1	119380297	+	4.80716e-09	5.37887e-08	38.9377	CpG
chr1	119417684	-	2.02127e-33	3.41907e-30	-87.9112	CpG
chr1	119417697	-	3.43081e-11	6.60533e-10	52.7599	CpG
chr1	119471763	-	8.70287e-17	5.93917e-15	-25.5335	CpG
chr1	119484094	+	1.43539e-20	2.19246e-18	76.9378	CpG
chr1	119487745	+	2.42677e-13	7.75673e-12	-34.5898	CpG
chr1	119487901	-	2.15873e-11	4.36684e-10	-44.4804	CpG
chr1	119495814	-	5.50696e-05	0.000195471	27.096	CpG
chr1	119533710	+	8.83101e-20	1.12627e-17	28.6984	CpG
chr1	119957199	+	4.54458e-11	8.49183e-10	-27.7428	CpG
chr1	120045133	+	9.89275e-11	1.69676e-09	30.1138	CpG
chr1	120068623	-	6.80128e-06	3.18079e-05	-33.3878	CpG
chr1	120083127	+	3.53701e-17	2.64273e-15	41.9513	CpG
chr1	120084144	+	2.44362e-20	3.52846e-18	-45.7957	CpG
chr1	120111854	-	3.26823e-07	2.23203e-06	30.821	CpG
chr1	120116954	-	1.24298e-08	1.24708e-07	43	CpG
chr1	120176375	+	3.0383e-12	7.54581e-11	-58.837	CpG
chr1	120264574	-	2.66808e-19	3.10215e-17	34.3895	CpG
chr1	120339088	-	1.40463e-13	4.73418e-12	-42.6834	CpG
chr1	120371547	+	0.000353189	0.000971386	25.0049	CpG
chr1	120374479	-	5.10018e-19	5.58683e-17	25.8355	CpG
chr1	120385626	-	1.16846e-11	2.52486e-10	36.4887	CpG
chr1	120406934	-	1.54552e-10	2.5271e-09	-48.2135	CpG
chr1	120414642	-	2.32806e-15	1.17525e-13	-32.3171	CpG
chr1	120466847	+	2.22239e-09	2.71186e-08	-28.0369	CpG
chr1	120546217	-	9.00602e-10	1.21486e-08	-38.244	CpG
chr1	120557746	+	3.33983e-10	5.02141e-09	32.1452	CpG
chr1	120597275	-	1.36664e-08	1.35505e-07	26.0417	CpG
chr1	120670057	-	9.14834e-25	3.18277e-22	-77.907	CpG
chr1	120686212	-	0.000146129	0.000454289	27.8384	CpG
chr1	120729260	-	1.7626e-20	2.63537e-18	-54.7945	CpG
chr1	120838097	-	1.01369e-13	3.542e-12	46.5703	CpG
chr1	121082561	+	3.28945e-07	2.24456e-06	-26.6865	CpG
chr1	121177314	-	8.18237e-09	8.60032e-08	30.3001	CpG
chr1	121177450	-	2.37192e-17	1.84317e-15	25.1385	CpG
chr1	121254498	+	6.63937e-11	1.18973e-09	-32.1963	CpG
chr1	121477519	-	7.53752e-07	4.64688e-06	-33.0173	CpG
chr1	121477570	-	1.37337e-22	3.11115e-20	-57.3643	CpG
chr1	121706849	+	3.67635e-07	2.4751e-06	34.0426	CpG
chr1	121858803	-	7.61163e-11	1.34479e-09	-30.137	CpG
chr1	122041659	+	1.86656e-06	1.02814e-05	26.0406	CpG
chr1	122711497	+	4.62765e-17	3.36763e-15	47.778	CpG
chr1	124046939	-	1.94512e-12	5.05244e-11	-36.8697	CpG
chr1	124287813	+	3.99954e-15	1.91939e-13	-30.9524	CpG
chr1	124561914	-	1.2151e-12	3.30629e-11	26.176	CpG
chr1	124972376	+	7.33022e-16	4.11336e-14	32.2314	CpG
chr1	124972389	+	1.54029e-16	9.99576e-15	42.1053	CpG
chr1	124972393	+	6.17678e-19	6.64476e-17	38.5246	CpG
chr1	125283787	-	2.57167e-07	1.80902e-06	29.4218	CpG
chr1	125470010	+	1.87317e-20	2.77837e-18	41.7989	CpG
chr1	125470074	+	1.41879e-17	1.15508e-15	38.4106	CpG
chr1	125779447	+	2.39767e-05	9.51598e-05	35.2322	CpG
chr1	125872567	+	7.46948e-06	3.45194e-05	-33.125	CpG
chr1	125872630	+	2.9833e-05	0.00011503	-31.0878	CpG
chr1	125872642	+	4.80888e-14	1.81384e-12	-62.0321	CpG
chr1	125872679	-	1.56876e-11	3.28588e-10	43.6017	CpG
chr1	126508831	+	2.88494e-16	1.77022e-14	31.1025	CpG
chr1	126508987	-	2.50776e-07	1.76921e-06	-27.1302	CpG
chr1	126677300	+	3.91729e-05	0.000145586	-28.2601	CpG
chr1	126865007	+	1.13961e-06	6.6696e-06	-37.7882	CpG
chr1	126865051	+	6.25744e-06	2.95863e-05	34.5411	CpG
chr1	126952260	-	7.35065e-10	1.01469e-08	25.5814	CpG
chr1	127203835	+	1.37678e-09	1.77007e-08	37.0152	CpG
chr1	127204329	-	2.1836e-10	3.43641e-09	-38.1336	CpG
chr1	127262112	-	1.57492e-11	3.29712e-10	26.9253	CpG
chr1	127262373	-	7.56938e-05	0.000257571	-30.8571	CpG
chr1	127355803	+	0.000268294	0.000766904	29.5193	CpG
chr1	127397471	-	4.21455e-13	1.27384e-11	-30.9854	CpG
chr1	127420592	+	1.74654e-23	4.7169e-21	47.6712	CpG
chr1	127618736	+	2.91798e-12	7.27275e-11	61.1429	CpG
chr1	127679450	+	7.33332e-20	9.51451e-18	39.8884	CpG
chr1	127679469	+	1.29284e-05	5.5691e-05	25.6981	CpG
chr1	127726784	-	1.22862e-23	3.41208e-21	43.3137	CpG
chr1	127748938	-	1.02493e-08	1.05054e-07	-26.8492	CpG
chr1	127749144	-	5.25762e-10	7.52888e-09	28.5714	CpG
chr1	127790390	+	6.56851e-09	7.08864e-08	27.5732	CpG
chr1	127854786	-	2.86649e-19	3.31143e-17	44.0621	CpG
chr1	128060122	-	6.23683e-14	2.29002e-12	26.1803	CpG
chr1	128264937	+	1.1711e-12	3.20075e-11	-31.25	CpG
chr1	128296913	+	1.50971e-06	8.53568e-06	25.6939	CpG
chr1	128440611	-	1.61121e-11	3.36578e-10	34.8931	CpG
chr1	128440634	+	7.45719e-19	7.89625e-17	26.8421	CpG
chr1	128457523	-	2.54949e-25	9.77069e-23	74.026	CpG
chr1	128457537	-	4.07173e-11	7.68869e-10	52.1164	CpG
chr1	128535616	+	3.52671e-09	4.08884e-08	35.1044	CpG
chr1	128535788	+	3.02814e-11	5.90743e-10	-38.7141	CpG
chr1	128535868	-	1.26197e-11	2.70557e-10	-28.0702	CpG
chr1	128539456	+	1.21437e-12	3.3046e-11	-31.2041	CpG
chr1	128586971	+	8.47042e-10	1.15101e-08	39.8258	CpG
chr1	128586998	+	9.08332e-10	1.22425e-08	26.8293	CpG
chr1	128589818	-	7.55787e-16	4.2288e-14	29.8908	CpG
chr1	128787388	-	2.15916e-05	8.6835e-05	25.9553	CpG
chr1	128853337	+	4.02259e-12	9.69843e-11	-25.2155	CpG
chr1	128855366	-	1.2162e-06	7.0608e-06	-35.8081	CpG
chr1	129030840	+	2.16302e-10	3.4073e-09	-25.4073	CpG
chr1	129273488	+	2.6668e-18	2.51664e-16	29.2135	CpG
chr1	130252570	+	3.12621e-09	3.67203e-08	25.0507	CpG
chr1	130293691	-	5.28222e-14	1.9713e-12	-28.8889	CpG
chr1	130550462	+	4.98417e-17	3.59988e-15	27.7808	CpG
chr1	130800729	+	1.90128e-05	7.77933e-05	25.4237	CpG
chr1	130830168	+	1.75957e-12	4.61423e-11	25.6637	CpG
chr1	130854420	+	4.53361e-08	3.91667e-07	30.3873	CpG
chr1	130854476	+	1.26863e-08	1.26956e-07	34.09	CpG
chr1	130854494	+	9.01444e-06	4.06455e-05	26.2651	CpG
chr1	131003450	+	9.09079e-07	5.47444e-06	33.5903	CpG
chr1	131136491	-	3.59184e-10	5.36206e-09	27.7253	CpG
chr1	131209859	-	4.23393e-26	1.89912e-23	-43.3071	CpG
chr1	131209891	-	4.11859e-15	1.97059e-13	-37.0432	CpG
chr1	131244692	+	2.87544e-08	2.61749e-07	34.5963	CpG
chr1	131265667	-	3.12874e-11	6.08476e-10	-44	CpG
chr1	131280390	-	6.59235e-07	4.1338e-06	36.7347	CpG
chr1	131282777	-	2.23114e-09	2.72069e-08	28.5182	CpG
chr1	131573875	+	4.37306e-09	4.94668e-08	30.8179	CpG
chr1	131574061	-	4.1893e-09	4.76148e-08	-29.3578	CpG
chr1	131579075	-	2.6103e-11	5.17385e-10	29.3333	CpG
chr1	131599496	-	8.68902e-09	9.07137e-08	38.3838	CpG
chr1	131602269	+	5.73344e-08	4.81238e-07	37.2622	CpG
chr1	131613817	+	5.19799e-10	7.45278e-09	37.2093	CpG
chr1	131664501	-	3.41778e-10	5.12761e-09	34.0971	CpG
chr1	131664539	-	6.55686e-16	3.71377e-14	32.6316	CpG
chr1	131664957	+	5.6908e-08	4.78143e-07	-27.9412	CpG
chr1	131726617	-	1.03545e-20	1.63086e-18	53.771	CpG
chr1	131730804	-	2.78542e-20	3.96158e-18	44.9351	CpG
chr1	131744063	-	1.59937e-08	1.55823e-07	-25.5102	CpG
chr1	131744095	+	2.66534e-06	1.4054e-05	-31.2	CpG
chr1	131744096	-	5.51413e-08	4.65e-07	-33.7722	CpG
chr1	131757400	-	3.03758e-31	3.5555e-28	58.3478	CpG
chr1	131868151	-	0.000348561	0.000960459	30.2243	CpG
chr1	131983680	+	8.42614e-17	5.76928e-15	26.8817	CpG
chr1	131987603	-	5.83927e-09	6.38815e-08	29.1698	CpG
chr1	132068338	-	2.36334e-08	2.20093e-07	32.5749	CpG
chr1	132116866	-	1.61632e-11	3.37466e-10	-41.951	CpG
chr1	132140619	-	3.09229e-08	2.79172e-07	-39.4737	CpG
chr1	132188087	-	1.52036e-10	2.49077e-09	-29.8348	CpG
chr1	132293047	-	7.61307e-08	6.18458e-07	28.6885	CpG
chr1	132295625	+	3.78961e-10	5.62245e-09	-35.1356	CpG
chr1	132298095	+	1.49266e-23	4.08233e-21	58.1294	CpG
chr1	132322934	-	9.49258e-12	2.09241e-10	30.3438	CpG
chr1	132331670	-	6.56551e-10	9.18507e-09	40.9091	CpG
chr1	132357607	-	5.13307e-18	4.56238e-16	-40.7407	CpG
chr1	132527788	+	0.000147599	0.000458281	33.1905	CpG
chr1	132650332	-	0.00010797	0.000349953	-29.4166	CpG
chr1	132741193	-	1.38608e-11	2.94185e-10	32.0513	CpG
chr1	132750333	+	1.75781e-09	2.201e-08	-45.6923	CpG
chr1	132750357	+	1.17383e-11	2.53492e-10	-53.6232	CpG
chr1	132767698	-	1.22176e-17	1.00867e-15	30.7692	CpG
chr1	132913068	-	1.976e-06	1.08046e-05	-40.7223	CpG
chr1	132928815	-	6.87519e-06	3.21118e-05	31.9055	CpG
chr1	132937310	+	3.02519e-09	3.56716e-08	-37.5714	CpG
chr1	132937332	+	1.16909e-09	1.5311e-08	35.4826	CpG
chr1	132982253	+	1.74441e-17	1.39513e-15	27.8195	CpG
chr1	133076980	+	1.97028e-09	2.43617e-08	-28.8087	CpG
chr1	133100971	-	0.000221114	0.000649161	-28.91	CpG
chr1	133118333	+	3.69763e-11	7.06109e-10	33.6957	CpG
chr1	133126191	+	0.000172465	0.000524081	-27.8475	CpG
chr1	133162835	+	5.13122e-27	2.74685e-24	34.5257	CpG
chr1	133162982	+	6.66598e-07	4.17303e-06	28.7538	CpG
chr1	133168431	-	8.83504e-14	3.13316e-12	-25.6857	CpG
chr1	133168483	+	8.23061e-05	0.000276839	28.9947	CpG
chr1	133201074	+	1.09073e-10	1.85362e-09	48.3447	CpG
chr1	133260080	-	6.22567e-06	2.94611e-05	33.2849	CpG
chr1	133264804	-	5.40385e-14	2.01238e-12	-43.038	CpG
chr1	133264831	-	1.04875e-05	4.64218e-05	26.9231	CpG
chr1	133294025	-	1.79881e-12	4.70752e-11	-37.8378	CpG
chr1	133298819	-	0.000115218	0.000370181	-26.6631	CpG
chr1	133304943	+	4.51228e-21	7.66364e-19	39.6252	CpG
chr1	133312864	-	2.07777e-07	1.50031e-06	-31.405	CpG
chr1	133329468	-	4.44016e-09	5.01187e-08	33.3333	CpG
chr1	133406895	+	5.53558e-09	6.09446e-08	32.0949	CpG
chr1	133407086	-	0.000157002	0.000483259	33.7607	CpG
chr1	133452086	+	4.32098e-21	7.38087e-19	44.4552	CpG
chr1	133452106	+	5.98588e-45	7.02175e-41	69.3201	CpG
chr1	133467523	-	2.13739e-10	3.37097e-09	36.3388	CpG
chr1	133467588	-	2.08643e-43	1.94112e-39	71.138	CpG
chr1	133508666	-	0.000187135	0.000562139	-30.4016	CpG
chr1	133630600	+	3.41875e-12	8.3838e-11	45.2785	CpG
chr1	133668468	+	6.21699e-09	6.75318e-08	-45.3195	CpG
chr1	133677246	-	6.74817e-17	4.71982e-15	33.3428	CpG
chr1	133703643	+	2.3416e-06	1.25454e-05	-25.7196	CpG
chr1	133709896	-	3.6904e-27	2.02785e-24	38.3495	CpG
chr1	133729842	-	1.16411e-13	4.00382e-12	30.2632	CpG
chr1	133784449	+	3.09364e-10	4.69267e-09	-25.2525	CpG
chr1	133784609	-	1.31459e-11	2.80545e-10	46.5909	CpG
chr1	133826121	-	3.77699e-24	1.16196e-21	48.6638	CpG
chr1	133934041	-	1.12207e-07	8.71513e-07	-32.4639	CpG
chr1	134006274	-	9.96044e-05	0.000326415	27.8073	CpG
chr1	134058964	-	5.57252e-07	3.56633e-06	27.545	CpG
chr1	134059001	-	6.09701e-08	5.08268e-07	27.9265	CpG
chr1	134120982	+	5.75134e-07	3.66655e-06	38.9977	CpG
chr1	134143404	-	7.45118e-15	3.37006e-13	55.7722	CpG
chr1	134153279	+	1.03647e-05	4.59442e-05	-37.2123	CpG
chr1	134217169	+	1.22837e-13	4.20047e-12	-39.604	CpG
chr1	134217446	+	3.01129e-08	2.72589e-07	25.6061	CpG
chr1	134290194	+	3.34141e-16	2.01976e-14	-60.4167	CpG
chr1	134299176	+	3.68573e-14	1.42647e-12	37.3049	CpG
chr1	134307686	-	9.29995e-21	1.47553e-18	51.8987	CpG
chr1	134492492	-	2.44982e-10	3.80927e-09	31.534	CpG
chr1	134518040	+	2.21403e-09	2.70294e-08	38.1818	CpG
chr1	134550282	-	3.29198e-09	3.84411e-08	47.4015	CpG
chr1	134651719	-	2.67785e-36	7.56534e-33	45.204	CpG
chr1	134653560	+	1.44264e-10	2.37731e-09	31.2921	CpG
chr1	134683587	-	1.3674e-11	2.90699e-10	-39.6552	CpG
chr1	134697561	+	1.50812e-05	6.36363e-05	28.8396	CpG
chr1	134697603	-	2.58834e-08	2.38626e-07	35.4637	CpG
chr1	134700865	-	0.000230673	0.000673273	26.6883	CpG
chr1	134719052	+	2.78526e-05	0.000108401	32.0993	CpG
chr1	134919167	-	7.52061e-16	4.20967e-14	29.0943	CpG
chr1	134975941	+	1.33008e-17	1.08926e-15	33.2936	CpG
chr1	134997360	+	4.90865e-08	4.19713e-07	35.2113	CpG
chr1	134997470	+	7.71515e-07	4.74192e-06	-33.4734	CpG
chr1	134997495	+	1.53973e-12	4.09102e-11	42.6829	CpG
chr1	134998386	-	2.94847e-21	5.19766e-19	47.678	CpG
chr1	134998388	-	2.24296e-07	1.60517e-06	29.2399	CpG
chr1	135057876	+	6.0263e-06	2.86307e-05	28.0548	CpG
chr1	135085070	-	8.86092e-17	6.04002e-15	-31.4135	CpG
chr1	135085077	-	1.76802e-20	2.64055e-18	-34.6383	CpG
chr1	135162719	+	5.66087e-09	6.21592e-08	28.8136	CpG
chr1	135166895	-	2.77113e-10	4.25033e-09	30.2752	CpG
chr1	135181795	+	1.30754e-10	2.17837e-09	32.3636	CpG
chr1	135181815	+	3.38571e-11	6.52892e-10	-40.9357	CpG
chr1	135182033	-	6.10808e-08	5.09105e-07	-31.3725	CpG
chr1	135324839	+	3.28361e-23	8.32497e-21	-28.1437	CpG
chr1	135324900	+	8.08467e-25	2.84388e-22	-54.8291	CpG
chr1	135342190	+	2.01743e-08	1.91381e-07	26.6268	CpG
chr1	135359025	-	2.60075e-12	6.5566e-11	38.5994	CpG
chr1	135364816	+	1.00885e-11	2.21086e-10	-29.9522	CpG
chr1	135386993	-	7.92546e-08	6.40854e-07	-25.2487	CpG
chr1	135425402	-	3.384e-05	0.000128295	28.4567	CpG
chr1	135430536	-	1.84866e-20	2.74654e-18	33.3333	CpG
chr1	135436463	+	7.03428e-09	7.5291e-08	-42.2107	CpG
chr1	135436520	+	4.71706e-11	8.77907e-10	50.5747	CpG
chr1	135450897	+	3.8197e-11	7.26577e-10	25.7483	CpG
chr1	135452042	+	8.68572e-10	1.17668e-08	32.7099	CpG
chr1	135510710	-	6.33188e-18	5.51259e-16	33.1439	CpG
chr1	135510731	-	1.13429e-08	1.14966e-07	25.1032	CpG
chr1	135617908	+	3.38928e-13	1.048e-11	49.147	CpG
chr1	135664225	+	6.25397e-06	2.95725e-05	34.4118	CpG
chr1	135673597	-	4.10685e-05	0.00015166	28.8719	CpG
chr1	135673629	-	3.95059e-06	1.98125e-05	26.1618	CpG
chr1	135686292	+	6.06689e-08	5.06054e-07	30.2685	CpG
chr1	135721054	+	2.08912e-07	1.50748e-06	38.7663	CpG
chr1	135726350	-	7.86495e-10	1.07736e-08	-29.8978	CpG
chr1	135744029	-	7.12182e-06	3.31078e-05	-35.1162	CpG
chr1	135749495	+	5.35936e-07	3.44601e-06	36.222	CpG
chr1	135781752	+	4.69438e-18	4.20748e-16	38.9298	CpG
chr1	135802707	-	3.06796e-05	0.000117832	28.9416	CpG
chr1	135830825	-	5.14029e-14	1.92686e-12	-45.4923	CpG
chr1	135891532	+	1.03152e-05	4.57476e-05	25.5042	CpG
chr1	135891687	-	4.31225e-05	0.000158214	30.1601	CpG
chr1	135916598	-	3.05137e-06	1.58094e-05	27.6889	CpG
chr1	135997829	+	2.36501e-17	1.83861e-15	-59.7403	CpG
chr1	136041941	-	1.27096e-10	2.12406e-09	33.945	CpG
chr1	136050889	+	9.87485e-09	1.01627e-07	-27.1639	CpG
chr1	136164119	-	2.10406e-12	5.4186e-11	41.6193	CpG
chr1	136174586	-	4.02954e-12	9.71388e-11	32.4324	CpG
chr1	136214396	+	3.69681e-15	1.78666e-13	35.7143	CpG
chr1	136214409	+	7.01551e-08	5.7544e-07	39.0287	CpG
chr1	136214446	+	4.32477e-15	2.05863e-13	35	CpG
chr1	136232283	+	9.81661e-11	1.68552e-09	31.2074	CpG
chr1	136282567	-	1.89301e-07	1.38138e-06	-36.0646	CpG
chr1	136420306	+	3.29059e-11	6.36421e-10	-26.3355	CpG
chr1	136458817	-	9.08253e-06	4.09123e-05	-33.7694	CpG
chr1	136460253	-	3.58642e-12	8.74558e-11	-25.1185	CpG
chr1	136463633	-	8.4088e-08	6.75181e-07	31.3306	CpG
chr1	136468057	+	4.7468e-17	3.44458e-15	-52.5131	CpG
chr1	136468113	+	6.41869e-13	1.86232e-11	-42.5287	CpG
chr1	136571742	-	3.6841e-07	2.47954e-06	-29.8701	CpG
chr1	136576643	+	4.80267e-23	1.18497e-20	-47.5155	CpG
chr1	136579408	+	7.9014e-08	6.39205e-07	34.0741	CpG
chr1	136579544	+	1.89418e-16	1.2046e-14	-37.2236	CpG
chr1	136579668	-	3.84857e-13	1.17427e-11	-28.9959	CpG
chr1	136579686	+	3.12648e-15	1.53592e-13	26.3178	CpG
chr1	136579759	+	8.18907e-16	4.54614e-14	25.6964	CpG
chr1	136635878	-	4.03968e-18	3.66357e-16	-48.4809	CpG
chr1	136731487	+	1.6099e-09	2.03547e-08	29.2556	CpG
chr1	136741324	+	2.89961e-22	6.22372e-20	25.6123	CpG
chr1	136741544	+	2.61846e-38	1.00924e-34	25.8661	CpG
chr1	136751745	-	5.42228e-07	3.48092e-06	36.551	CpG
chr1	136751748	-	5.31695e-06	2.56625e-05	32.0896	CpG
chr1	136776862	-	4.51866e-14	1.71444e-12	39.6761	CpG
chr1	136824131	+	6.28792e-08	5.22222e-07	35.6455	CpG
chr1	136824188	+	0.000252842	0.000728516	26.701	CpG
chr1	136839360	-	1.69159e-16	1.08795e-14	-39.6091	CpG
chr1	136862083	-	6.03321e-07	3.82451e-06	36.4416	CpG
chr1	136886878	+	7.95357e-22	1.57323e-19	-49.7468	CpG
chr1	136905973	+	2.95006e-23	7.51943e-21	32.8116	CpG
chr1	136974382	+	1.74083e-05	7.20759e-05	25.2297	CpG
chr1	137148381	-	4.60547e-11	8.594e-10	37.037	CpG
chr1	137584524	+	2.52653e-10	3.91535e-09	27.0279	CpG
chr1	137759688	+	1.67176e-14	6.97995e-13	29.2294	CpG
chr1	138259098	-	5.31586e-13	1.57098e-11	-29.3233	CpG
chr1	138381688	-	6.34272e-23	1.52793e-20	-38.0655	CpG
chr1	138576984	+	3.36963e-06	1.72408e-05	-30.8096	CpG
chr1	138640437	-	2.1485e-12	5.52162e-11	-25.5208	CpG
chr1	138831952	-	3.8192e-08	3.36329e-07	26.0429	CpG
chr1	138832800	-	1.58454e-23	4.30742e-21	70.8333	CpG
chr1	138839992	-	1.03872e-09	1.37925e-08	30.8511	CpG
chr1	138840013	-	4.50723e-11	8.42729e-10	35.6373	CpG
chr1	138846363	-	1.12498e-07	8.7343e-07	29.1416	CpG
chr1	138990167	-	1.29021e-08	1.28862e-07	34.6824	CpG
chr1	139198624	+	1.70267e-06	9.48081e-06	27.3753	CpG
chr1	139943029	-	1.01697e-05	4.51779e-05	25.8065	CpG
chr1	139976013	+	9.70284e-11	1.66817e-09	-26.2152	CpG
chr1	140301784	-	8.09519e-08	6.52856e-07	32.7132	CpG
chr1	140312138	+	3.71883e-07	2.49959e-06	-26.2626	CpG
chr1	140728187	-	1.1494e-11	2.48676e-10	34.375	CpG
chr1	141250436	-	3.19777e-10	4.83369e-09	38.2591	CpG
chr1	141320427	-	6.74803e-06	3.15948e-05	-26.8021	CpG
chr1	141910398	-	7.65102e-11	1.351e-09	-28.972	CpG
chr1	142369645	+	3.69277e-12	8.97501e-11	35.3535	CpG
chr1	142719973	+	8.55958e-17	5.85322e-15	31.5789	CpG
chr1	142720271	-	3.43809e-10	5.1545e-09	-47.6056	CpG
chr1	142848379	+	8.3746e-20	1.07288e-17	33.7423	CpG
chr1	143308715	+	1.17551e-08	1.18691e-07	29.7297	CpG
chr1	143691916	+	5.23201e-10	7.49718e-09	-25.4717	CpG
chr1	144220873	+	2.73875e-06	1.4388e-05	-30.4779	CpG
chr1	144283292	+	8.41641e-17	5.76335e-15	40.6452	CpG
chr1	144586205	-	2.99475e-10	4.55796e-09	43.2028	CpG
chr1	145412040	-	2.01693e-06	1.10007e-05	-25.4348	CpG
chr1	145984025	-	8.39645e-16	4.64502e-14	-31.0548	CpG
chr1	146024324	-	2.15765e-27	1.23991e-24	56.4815	CpG
chr1	146115932	-	1.50287e-08	1.47357e-07	32.5212	CpG
chr1	146725075	-	3.66235e-08	3.24157e-07	26.087	CpG
chr1	146863310	+	1.15351e-11	2.49474e-10	29.8507	CpG
chr1	147558001	+	4.66664e-18	4.18364e-16	59.718	CpG
chr1	148550264	-	3.99994e-12	9.6507e-11	25.1797	CpG
chr1	148938144	+	5.07569e-33	7.98501e-30	56.779	CpG
chr1	148938162	+	4.06983e-12	9.80004e-11	32.8128	CpG
chr1	149316290	-	5.50373e-08	4.64203e-07	-29.3103	CpG
chr1	149659065	-	2.24186e-23	5.91837e-21	32.0158	CpG
chr1	149679996	+	1.21746e-08	1.22453e-07	38.0743	CpG
chr1	149680095	-	0.000119983	0.000383291	-27.4573	CpG
chr1	149871402	-	3.36749e-13	1.0421e-11	36.8838	CpG
chr1	150407533	-	1.20867e-17	9.99092e-16	-53.0612	CpG
chr1	151020940	+	3.2217e-16	1.9544e-14	-27.9825	CpG
chr1	151021118	-	3.54499e-07	2.39719e-06	32.3739	CpG
chr1	151023618	+	6.64838e-05	0.00023014	-26.359	CpG
chr1	151046776	+	8.05277e-20	1.03731e-17	27.1965	CpG
chr1	151046821	-	5.12583e-11	9.4516e-10	-35.5587	CpG
chr1	151079459	+	3.16563e-09	3.71264e-08	32.0513	CpG
chr1	151080005	+	7.83879e-21	1.26604e-18	47.9517	CpG
chr1	151080010	+	4.22067e-07	2.79172e-06	28.1085	CpG
chr1	151087502	-	1.40353e-12	3.76509e-11	56	CpG
chr1	151087532	-	1.38532e-05	5.91227e-05	31.9976	CpG
chr1	151227829	-	2.08274e-19	2.47654e-17	27.4837	CpG
chr1	151254507	-	1.42375e-18	1.4264e-16	64.2336	CpG
chr1	151289769	+	2.42571e-10	3.77471e-09	32.7586	CpG
chr1	151544821	-	8.17573e-07	4.98977e-06	26.3476	CpG
chr1	151571042	-	1.52217e-09	1.93608e-08	30.6204	CpG
chr1	151864135	-	1.03633e-15	5.62754e-14	38.3114	CpG
chr1	152016306	-	2.96841e-09	3.50826e-08	-26.0294	CpG
chr1	152090373	-	5.25239e-14	1.96272e-12	30.9735	CpG
chr1	152111586	+	2.9595e-12	7.36977e-11	26.3636	CpG
chr1	152130950	-	2.17875e-08	2.04787e-07	-38.5882	CpG
chr1	152130956	-	1.76019e-05	7.27719e-05	-29.9605	CpG
chr1	152336417	+	1.02443e-08	1.05018e-07	25.0866	CpG
chr1	152419253	+	9.12788e-09	9.47691e-08	-32.4557	CpG
chr1	152419254	-	1.25604e-08	1.25848e-07	-32.6732	CpG
chr1	152497437	-	7.53584e-13	2.15402e-11	-44.7473	CpG
chr1	152497483	+	1.74795e-18	1.71647e-16	46.8676	CpG
chr1	152756604	-	1.46457e-06	8.31288e-06	31.3981	CpG
chr1	152756657	-	6.22131e-08	5.17439e-07	27.8977	CpG
chr1	152801396	+	6.887e-06	3.21611e-05	32.486	CpG
chr1	152991314	+	7.54388e-11	1.33409e-09	31.1685	CpG
chr1	153011547	+	1.47944e-09	1.88755e-08	26.2368	CpG
chr1	153011560	+	8.4359e-20	1.07919e-17	31.1791	CpG
chr1	153023523	+	4.53556e-17	3.30775e-15	48.3252	CpG
chr1	153023529	+	2.22382e-09	2.7133e-08	39.5246	CpG
chr1	153048132	+	1.02965e-07	8.08012e-07	-37.5431	CpG
chr1	153048146	+	0.000229017	0.000669131	-25.7971	CpG
chr1	153048156	+	4.63486e-12	1.10054e-10	-42.5743	CpG
chr1	153048205	+	0.000250505	0.000722798	-25.2525	CpG
chr1	153073847	-	2.33242e-08	2.17503e-07	-25.6798	CpG
chr1	153074021	-	1.26716e-08	1.26827e-07	-26.7612	CpG
chr1	153101103	+	7.30345e-07	4.51951e-06	40.3181	CpG
chr1	153101217	-	8.47755e-11	1.47923e-09	50.545	CpG
chr1	153101361	-	3.57652e-24	1.1066e-21	69.0476	CpG
chr1	153126749	+	5.43313e-08	4.59002e-07	28.2364	CpG
chr1	153142838	-	2.58894e-10	4.00138e-09	35.9158	CpG
chr1	153191418	-	1.3483e-31	1.64604e-28	51.9982	CpG
chr1	153191465	+	4.24427e-19	4.73231e-17	-48.9048	CpG
chr1	153191489	+	1.40492e-21	2.65442e-19	-42.2861	CpG
chr1	153216676	-	9.1369e-23	2.13618e-20	-45.1327	CpG
chr1	153254271	-	5.14031e-10	7.38009e-09	-31.7309	CpG
chr1	153322027	-	6.1074e-15	2.81504e-13	40.1756	CpG
chr1	153353920	+	1.14635e-08	1.16057e-07	37.678	CpG
chr1	153425448	+	7.35171e-16	4.12348e-14	28.9157	CpG
chr1	153425463	+	2.57841e-16	1.59537e-14	39.0485	CpG
chr1	153425465	+	1.21997e-16	8.08726e-15	30.1205	CpG
chr1	153425489	+	7.61787e-09	8.07637e-08	27.417	CpG
chr1	153428648	+	1.5516e-06	8.74258e-06	26.3164	CpG
chr1	153428722	+	1.75681e-07	1.29292e-06	-29.3961	CpG
chr1	153428889	-	3.32668e-06	1.7052e-05	30.5242	CpG
chr1	153445723	+	1.89462e-22	4.16433e-20	37.7731	CpG
chr1	153528687	+	8.24009e-06	3.7592e-05	31.6327	CpG
chr1	153566408	-	4.03094e-38	1.50008e-34	-76.5625	CpG
chr1	153651076	+	2.15488e-07	1.54928e-06	-28.75	CpG
chr1	153651470	-	9.30709e-05	0.000307822	30.9099	CpG
chr1	153695885	-	9.37594e-09	9.70459e-08	-26.9231	CpG
chr1	153745067	-	1.0239e-16	6.88216e-15	35.1852	CpG
chr1	153745072	-	8.30114e-09	8.71074e-08	32.0085	CpG
chr1	153745112	-	1.76895e-11	3.65712e-10	37.7193	CpG
chr1	153776349	-	6.19436e-07	3.91559e-06	26.4031	CpG
chr1	153856502	-	1.45036e-22	3.26772e-20	27.2075	CpG
chr1	153890229	-	2.70357e-17	2.07165e-15	-27.1925	CpG
chr1	153890295	+	5.29759e-12	1.2409e-10	29	CpG
chr1	153904687	-	7.23006e-12	1.63785e-10	29.4311	CpG
chr1	154008772	+	3.87831e-07	2.59302e-06	-36.757	CpG
chr1	154190782	-	1.18873e-09	1.55332e-08	-39.2405	CpG
chr1	154416489	+	6.39051e-14	2.34103e-12	46.9212	CpG
chr1	154416495	+	9.75285e-12	2.14392e-10	39.4958	CpG
chr1	154488322	+	3.96325e-06	1.98666e-05	39.9356	CpG
chr1	154535122	-	1.60647e-15	8.37947e-14	29.9706	CpG
chr1	154725482	+	8.99697e-10	1.21367e-08	38.962	CpG
chr1	154768963	-	2.71131e-08	2.4854e-07	26.6239	CpG
chr1	154799466	+	2.52249e-08	2.33248e-07	-37.5639	CpG
chr1	154799468	+	8.62677e-05	0.000288282	-28.5295	CpG
chr1	154799501	+	1.53255e-10	2.50855e-09	-39.9307	CpG
chr1	154799504	+	1.37759e-05	5.88355e-05	-27.5474	CpG
chr1	154815461	-	2.272e-16	1.42044e-14	33.3333	CpG
chr1	154832235	+	1.26045e-30	1.34132e-27	71.1619	CpG
chr1	154890581	-	4.07263e-11	7.69013e-10	30.7971	CpG
chr1	154890605	-	7.16805e-11	1.27427e-09	40	CpG
chr1	154890622	-	7.52693e-06	3.47468e-05	29.8865	CpG
chr1	154890652	-	1.50604e-10	2.46905e-09	41.5417	CpG
chr1	154980220	+	1.85023e-13	6.07034e-12	37.7193	CpG
chr1	154980297	-	2.75149e-24	8.70291e-22	61.7336	CpG
chr1	154983777	-	4.46929e-07	2.93777e-06	-25.7669	CpG
chr1	155011227	+	7.52996e-12	1.69717e-10	35.2931	CpG
chr1	155023499	+	3.45588e-13	1.06627e-11	38.8558	CpG
chr1	155086653	-	4.49087e-05	0.000163815	28.0896	CpG
chr1	155122306	+	1.05524e-08	1.07808e-07	-32.0513	CpG
chr1	155210196	+	5.47399e-14	2.03583e-12	39.3939	CpG
chr1	155225985	-	1.2231e-06	7.09597e-06	-30.6679	CpG
chr1	155307726	+	1.81796e-11	3.75049e-10	-35.6548	CpG
chr1	155439608	-	1.76721e-17	1.4119e-15	41.3333	CpG
chr1	155490598	-	2.56906e-12	6.48459e-11	26.7071	CpG
chr1	155530850	-	2.04782e-05	8.29538e-05	-25.0464	CpG
chr1	155562640	-	1.52135e-05	6.41204e-05	35.6077	CpG
chr1	155650677	-	5.27697e-10	7.55337e-09	25.2309	CpG
chr1	155722616	-	8.1593e-12	1.82529e-10	-30.7692	CpG
chr1	155741202	-	2.10954e-08	1.99035e-07	-26.7742	CpG
chr1	155894695	-	6.90991e-19	7.35862e-17	46.3918	CpG
chr1	156056045	-	5.06885e-11	9.35932e-10	28	CpG
chr1	156074541	+	2.50548e-06	1.33074e-05	32.3549	CpG
chr1	156309508	+	2.32938e-07	1.65957e-06	34.374	CpG
chr1	156309513	+	1.35828e-07	1.03158e-06	32.7665	CpG
chr1	156309574	+	1.29857e-06	7.47955e-06	27	CpG
chr1	156309759	-	6.76337e-17	4.72861e-15	27.0142	CpG
chr1	156310816	-	1.63998e-11	3.41913e-10	26.0933	CpG
chr1	156666886	-	5.3785e-05	0.000191504	28.7298	CpG
chr1	156707985	-	1.19103e-09	1.55603e-08	-34.5049	CpG
chr1	156966973	-	1.199e-13	4.11071e-12	47.8803	CpG
chr1	157017367	+	1.37961e-11	2.92984e-10	-30.3413	CpG
chr1	157017535	-	1.02006e-09	1.35731e-08	32.682	CpG
chr1	157059925	+	1.59549e-13	5.3108e-12	-42.6327	CpG
chr1	157059978	+	2.29543e-05	9.15863e-05	-28.5605	CpG
chr1	157450105	+	1.9188e-10	3.06265e-09	27.5658	CpG
chr1	157458573	-	4.9624e-24	1.48269e-21	-29.3729	CpG
chr1	157458767	-	2.06493e-09	2.54e-08	26.9444	CpG
chr1	157602303	-	1.81553e-06	1.00316e-05	-45.0321	CpG
chr1	157703897	+	5.45408e-10	7.78253e-09	43.9394	CpG
chr1	157703935	+	4.79074e-10	6.93438e-09	39.1272	CpG
chr1	157704159	+	1.60421e-06	8.99887e-06	35.8071	CpG
chr1	157704160	-	3.08625e-20	4.32784e-18	38.6852	CpG
chr1	157735030	+	4.58325e-20	6.20923e-18	-50.1651	CpG
chr1	158667676	+	9.1207e-14	3.22092e-12	36.3085	CpG
chr1	158936049	+	1.66511e-07	1.23349e-06	28.2443	CpG
chr1	158956585	+	7.93374e-09	8.36997e-08	51.5986	CpG
chr1	158956612	+	0.000207346	0.000614312	27.3333	CpG
chr1	158956691	-	9.52078e-19	9.88921e-17	49.05	CpG
chr1	159017221	+	1.95525e-20	2.89199e-18	-43.7162	CpG
chr1	159017240	+	1.96357e-09	2.42855e-08	-34.786	CpG
chr1	159017404	-	3.73063e-11	7.11757e-10	27.0442	CpG
chr1	159390360	-	8.71831e-12	1.93753e-10	39.875	CpG
chr1	159570772	+	1.66441e-12	4.38707e-11	-36.7735	CpG
chr1	159585582	-	2.21064e-18	2.12104e-16	47.8947	CpG
chr1	159725522	+	3.76883e-11	7.18232e-10	-31.4607	CpG
chr1	160147709	-	7.30342e-12	1.65198e-10	55.7692	CpG
chr1	160147763	-	0.000258813	0.000743513	30.3137	CpG
chr1	160308805	+	1.00497e-17	8.4284e-16	28.9518	CpG
chr1	160335172	-	4.11161e-10	6.04996e-09	30.0123	CpG
chr1	160769684	-	4.18053e-16	2.47594e-14	-40	CpG
chr1	160980779	-	3.95229e-21	6.81582e-19	34.9554	CpG
chr1	161032106	-	8.98497e-12	1.99143e-10	-32	CpG
chr1	161053471	-	3.61836e-06	1.83511e-05	-25.4545	CpG
chr1	161053483	-	2.38943e-07	1.69664e-06	43.0736	CpG
chr1	161138949	+	1.46535e-09	1.87136e-08	-37.037	CpG
chr1	161164987	+	1.02981e-07	8.08099e-07	-26.2295	CpG
chr1	161180786	-	7.42313e-13	2.12518e-11	-30.5263	CpG
chr1	161220705	-	1.962e-05	7.99315e-05	29.1108	CpG
chr1	161220766	-	2.53659e-11	5.04256e-10	45.2282	CpG
chr1	161287908	+	1.74748e-09	2.18918e-08	35.8483	CpG
chr1	161323734	-	1.21538e-08	1.22267e-07	-26.055	CpG
chr1	161395251	-	1.38925e-11	2.9481e-10	33.3333	CpG
chr1	161472006	-	2.4813e-07	1.75283e-06	28.3888	CpG
chr1	161734947	+	6.22237e-15	2.86266e-13	-48.8095	CpG
chr1	161735131	+	4.30352e-05	0.000157929	30.1091	CpG
chr1	161742119	-	8.32635e-14	2.96778e-12	27.0115	CpG
chr1	161971034	-	6.91324e-10	9.61353e-09	26.4706	CpG
chr1	162184808	+	9.7064e-08	7.66763e-07	30.5556	CpG
chr1	162282345	-	2.63969e-06	1.39326e-05	-33.9468	CpG
chr1	162412390	-	1.21612e-11	2.61726e-10	42.9247	CpG
chr1	162412415	-	9.69584e-08	7.65997e-07	-32.7957	CpG
chr1	162522968	-	2.09615e-11	4.2551e-10	39.4366	CpG
chr1	162628471	-	2.02028e-18	1.95542e-16	42.3077	CpG
chr1	162673511	-	1.94803e-18	1.89058e-16	36.2903	CpG
chr1	162938750	-	1.08929e-25	4.49035e-23	45.8155	CpG
chr1	163315297	-	5.90167e-11	1.07091e-09	-38.5112	CpG
chr1	163345780	+	2.5676e-07	1.80656e-06	-27.8912	CpG
chr1	163345799	+	2.122e-18	2.04508e-16	66.3462	CpG
chr1	163461742	-	1.38073e-12	3.7105e-11	49.4737	CpG
chr1	163607974	+	5.32343e-08	4.50871e-07	48.6969	CpG
chr1	163968879	-	1.52211e-07	1.13986e-06	-26.9231	CpG
chr1	164132251	-	1.14496e-07	8.87094e-07	35.2858	CpG
chr1	164224490	-	7.97425e-12	1.78731e-10	47.5896	CpG
chr1	164224493	-	9.88516e-16	5.39558e-14	59.1338	CpG
chr1	164224520	-	9.52037e-16	5.21599e-14	51.7625	CpG
chr1	164224551	-	5.5047e-22	1.12131e-19	71.9404	CpG
chr1	164224558	-	2.58959e-20	3.71438e-18	61.8372	CpG
chr1	164224561	-	2.79463e-22	6.01752e-20	58.2278	CpG
chr1	164287646	+	4.07701e-09	4.64804e-08	27.2484	CpG
chr1	164292368	-	4.03397e-09	4.60511e-08	31.6339	CpG
chr1	164315250	+	2.26868e-09	2.76184e-08	29.2832	CpG
chr1	164458850	-	2.70472e-17	2.07224e-15	-27.4194	CpG
chr1	164808070	+	2.0554e-10	3.25612e-09	-43.0108	CpG
chr1	164955029	-	9.03868e-06	4.07437e-05	-29.7619	CpG
chr1	165134809	-	7.00141e-25	2.50364e-22	-66.6667	CpG
chr1	165150425	+	3.32929e-12	8.18748e-11	40.7504	CpG
chr1	165181249	+	1.40469e-06	8.01355e-06	35.0889	CpG
chr1	165317281	-	1.3753e-18	1.38249e-16	48.6623	CpG
chr1	165642967	-	2.47119e-09	2.9838e-08	26.2794	CpG
chr1	165646255	-	6.51132e-07	4.08959e-06	-29.4777	CpG
chr1	165828349	+	2.836e-09	3.36993e-08	27.3515	CpG
chr1	165841324	+	8.24617e-08	6.63515e-07	26.651	CpG
chr1	166016482	+	5.94817e-23	1.43866e-20	62.275	CpG
chr1	166088661	-	1.3856e-06	7.9175e-06	-36.6766	CpG
chr1	166088732	-	3.75751e-19	4.2285e-17	-45.815	CpG
chr1	166088738	+	1.41106e-21	2.66322e-19	37.2951	CpG
chr1	166088857	-	5.5869e-09	6.14469e-08	30.5967	CpG
chr1	166088882	-	1.02537e-19	1.29213e-17	47.8513	CpG
chr1	166088914	+	2.6446e-08	2.43169e-07	29.3939	CpG
chr1	166088915	-	1.97049e-08	1.87457e-07	27.8921	CpG
chr1	166099233	+	9.42109e-29	7.11847e-26	38.1818	CpG
chr1	166249743	-	4.87469e-05	0.000175839	31.7949	CpG
chr1	166249768	-	1.4584e-05	6.1813e-05	32.6331	CpG
chr1	166307405	-	2.17392e-19	2.57306e-17	33.9683	CpG
chr1	166395200	-	1.23654e-06	7.16263e-06	-35.7815	CpG
chr1	166548053	-	1.68741e-09	2.1227e-08	-25.2101	CpG
chr1	166556815	-	2.98761e-09	3.52816e-08	-34.4828	CpG
chr1	166583232	+	1.81565e-07	1.33123e-06	31.0811	CpG
chr1	166599056	-	1.51496e-07	1.13525e-06	36.6915	CpG
chr1	166702395	-	3.04422e-10	4.62595e-09	-47.2264	CpG
chr1	166702423	-	1.60812e-06	9.01835e-06	-37.5758	CpG
chr1	166758631	-	1.84743e-12	4.8212e-11	25.4098	CpG
chr1	166855835	+	5.81927e-09	6.36924e-08	45.1746	CpG
chr1	166964609	+	3.30378e-15	1.61333e-13	-28.5541	CpG
chr1	167046869	-	6.60663e-09	7.12394e-08	-30.789	CpG
chr1	167190674	-	2.68623e-08	2.46517e-07	-35.9447	CpG
chr1	167245382	-	6.45496e-20	8.47887e-18	-67.7217	CpG
chr1	167249805	-	8.54186e-11	1.48881e-09	-35.5063	CpG
chr1	167249813	+	5.10217e-06	2.47497e-05	-31.1688	CpG
chr1	167249951	-	3.99596e-35	9.13658e-32	76.1905	CpG
chr1	167273486	-	1.17125e-05	5.11142e-05	30.1543	CpG
chr1	167330983	+	2.72522e-09	3.25167e-08	-29.0425	CpG
chr1	167377738	+	2.08889e-12	5.38351e-11	28.0695	CpG
chr1	167551144	+	2.66026e-13	8.43135e-12	45.2055	CpG
chr1	167551432	+	2.90376e-05	0.000112368	30.0151	CpG
chr1	167551702	-	3.46514e-10	5.19014e-09	-30.3704	CpG
chr1	167563648	-	9.29769e-14	3.27677e-12	49.8769	CpG
chr1	167638716	+	4.27458e-15	2.03725e-13	-30.5556	CpG
chr1	167698819	+	7.26728e-15	3.29368e-13	54.173	CpG
chr1	167760512	+	5.45388e-08	4.60488e-07	-26.2348	CpG
chr1	167799276	+	2.62446e-05	0.000102958	28.4848	CpG
chr1	167802012	-	5.18475e-23	1.26938e-20	40.9284	CpG
chr1	167911787	-	2.88617e-07	2.00268e-06	-26.1684	CpG
chr1	168197327	-	3.92359e-18	3.57209e-16	58.75	CpG
chr1	168215001	-	2.04005e-14	8.35372e-13	35.7722	CpG
chr1	168215332	-	1.78598e-09	2.23218e-08	35.4731	CpG
chr1	168244147	-	1.20607e-10	2.02589e-09	-34.4197	CpG
chr1	168244177	-	1.76154e-11	3.64427e-10	-25.1366	CpG
chr1	168246032	-	3.89658e-20	5.35832e-18	-34.9838	CpG
chr1	168252423	-	2.51126e-05	9.90704e-05	-27.5478	CpG
chr1	168252479	-	4.85115e-05	0.000175105	25.4913	CpG
chr1	168309117	+	8.27966e-05	0.000278293	-31.9967	CpG
chr1	168373532	+	5.23706e-08	4.44336e-07	29.1824	CpG
chr1	168475583	+	4.74774e-08	4.07679e-07	-36.5842	CpG
chr1	168479449	+	2.88157e-07	1.99978e-06	-32.7586	CpG
chr1	168618422	+	1.533e-16	9.95559e-15	-61.7399	CpG
chr1	168720384	+	1.01154e-11	2.21602e-10	-60.1307	CpG
chr1	169312310	+	5.33775e-09	5.90195e-08	38.5802	CpG
chr1	169931973	+	1.00069e-12	2.78152e-11	35.1126	CpG
chr1	169932093	-	1.07596e-11	2.34138e-10	27.2052	CpG
chr1	169955768	+	5.69726e-12	1.32386e-10	-29.3413	CpG
chr1	169955945	-	4.74553e-06	2.32295e-05	34.4927	CpG
chr1	169960559	-	8.55668e-15	3.8203e-13	-50	CpG
chr1	169961077	+	2.46327e-12	6.24295e-11	38.3459	CpG
chr1	170010958	+	1.45102e-09	1.85508e-08	-33.8235	CpG
chr1	170309000	-	1.46076e-12	3.90194e-11	50.6579	CpG
chr1	170309057	-	5.14773e-06	2.49457e-05	28.5274	CpG
chr1	170328332	+	3.10493e-21	5.44325e-19	37.049	CpG
chr1	170484350	-	4.17181e-16	2.47132e-14	50.616	CpG
chr1	170577364	+	1.15603e-06	6.75348e-06	-32.6366	CpG
chr1	170668841	-	4.76379e-07	3.10652e-06	28.75	CpG
chr1	170692807	+	8.51628e-06	3.86836e-05	-25.1493	CpG
chr1	170792592	-	1.00912e-06	5.99833e-06	26.3158	CpG
chr1	170906555	+	5.518e-07	3.53576e-06	28.0517	CpG
chr1	171160082	-	1.778e-06	9.84833e-06	-26.3568	CpG
chr1	171160225	+	1.24993e-12	3.38979e-11	36.3724	CpG
chr1	171169046	-	3.93587e-18	3.58086e-16	-28.3133	CpG
chr1	171169072	-	6.95305e-09	7.45413e-08	-28.7896	CpG
chr1	171185607	-	5.55691e-12	1.2952e-10	38.761	CpG
chr1	171185619	-	3.61216e-06	1.83227e-05	25.0275	CpG
chr1	171220567	-	8.42974e-05	0.000282608	27.3502	CpG
chr1	171230938	-	4.27401e-07	2.82334e-06	38.2968	CpG
chr1	171252706	-	1.62363e-05	6.78373e-05	-30.1721	CpG
chr1	171279297	+	1.93327e-10	3.08292e-09	-46.5536	CpG
chr1	171279519	+	5.14163e-07	3.32153e-06	-26.9165	CpG
chr1	171279543	+	2.15948e-08	2.03191e-07	-30.6864	CpG
chr1	171284949	+	2.83946e-05	0.000110207	25.7888	CpG
chr1	171285299	+	5.32443e-17	3.81855e-15	25.9729	CpG
chr1	171286516	+	4.24935e-11	7.98887e-10	-44.7486	CpG
chr1	171385976	+	1.77241e-05	7.32146e-05	-30.6111	CpG
chr1	171386432	-	3.12593e-09	3.67183e-08	38.2729	CpG
chr1	171404645	+	2.35653e-18	2.24663e-16	27.9246	CpG
chr1	171404813	+	7.69413e-12	1.7302e-10	25.4386	CpG
chr1	171518790	-	2.29342e-09	2.78919e-08	-31.7766	CpG
chr1	171682187	-	7.46924e-14	2.69522e-12	-42.0902	CpG
chr1	171695747	+	0.000237662	0.000690817	25.5556	CpG
chr1	171735137	-	5.08561e-10	7.30932e-09	26.0741	CpG
chr1	171777937	+	8.24491e-06	3.76108e-05	30.8029	CpG
chr1	171777968	+	2.86344e-06	1.49565e-05	-32.4074	CpG
chr1	171921184	-	3.30934e-06	1.69745e-05	-25.5102	CpG
chr1	172054401	-	3.7125e-12	9.01646e-11	30.4789	CpG
chr1	172126986	-	8.97905e-14	3.17776e-12	42.2222	CpG
chr1	172292865	+	6.9111e-22	1.38223e-19	35.1645	CpG
chr1	172318385	-	1.44329e-08	1.42178e-07	27.6936	CpG
chr1	172341383	+	2.01038e-15	1.02806e-13	25.5319	CpG
chr1	172349139	-	2.66812e-16	1.64747e-14	-47.9379	CpG
chr1	172405344	+	0.000358306	0.000983479	27.4854	CpG
chr1	172457698	-	1.02648e-05	4.55483e-05	32.5813	CpG
chr1	172489247	+	1.21519e-10	2.03906e-09	48.7805	CpG
chr1	172491687	-	1.00452e-08	1.03181e-07	-42	CpG
chr1	172513194	-	5.6393e-09	6.19522e-08	29.6875	CpG
chr1	172522634	-	1.47089e-10	2.41811e-09	-26.0274	CpG
chr1	172522665	+	4.32741e-18	3.90287e-16	-59.682	CpG
chr1	172526178	-	9.35271e-08	7.41843e-07	-38.4086	CpG
chr1	172545785	-	3.02337e-12	7.51153e-11	-51.7647	CpG
chr1	172554061	-	5.66828e-12	1.31803e-10	25.4593	CpG
chr1	172554396	+	8.67395e-14	3.08191e-12	49.1023	CpG
chr1	172560531	-	4.75419e-14	1.79598e-12	-48.4499	CpG
chr1	172561240	-	3.56654e-13	1.09672e-11	41.9111	CpG
chr1	172575654	-	0.000100493	0.000328936	-27.0786	CpG
chr1	172575701	-	6.89958e-06	3.2212e-05	-26.5087	CpG
chr1	172680386	-	2.07675e-20	3.04187e-18	70.3704	CpG
chr1	173401117	+	5.22942e-07	3.3723e-06	26.9169	CpG
chr1	174593403	-	3.47428e-07	2.35523e-06	-28.7879	CpG
chr1	174593419	-	3.2069e-12	7.9186e-11	40.8163	CpG
chr1	174654325	-	1.9263e-07	1.403e-06	32.4675	CpG
chr1	175143310	+	3.73568e-10	5.55084e-09	31.2088	CpG
chr1	175647174	-	5.30363e-19	5.78153e-17	48.4375	CpG
chr1	175687962	-	3.34627e-15	1.6326e-13	-26.4151	CpG
chr1	175748911	-	4.8645e-16	2.83436e-14	-33.5869	CpG
chr1	175809077	-	4.05544e-14	1.55487e-12	29.1427	CpG
chr1	175858287	+	2.0357e-07	1.47367e-06	-25.5497	CpG
chr1	175903600	+	1.01429e-31	1.28478e-28	-60.3448	CpG
chr1	175956576	-	2.13947e-06	1.15879e-05	-42.0588	CpG
chr1	176033870	-	1.66203e-06	9.28216e-06	-27.4532	CpG
chr1	176078058	-	2.97949e-13	9.32675e-12	-52.539	CpG
chr1	176208755	+	7.30011e-05	0.000249528	-26.5751	CpG
chr1	176224051	+	2.4966e-06	1.32657e-05	31.264	CpG
chr1	176380811	+	4.69467e-33	7.45077e-30	53.1896	CpG
chr1	176380885	+	4.17675e-09	4.74892e-08	32.2404	CpG
chr1	176613259	-	1.20354e-06	6.99582e-06	-33.5183	CpG
chr1	176613289	-	2.22561e-14	9.04192e-13	48.8889	CpG
chr1	176945162	+	4.08541e-11	7.71075e-10	29.7143	CpG
chr1	176997737	+	9.00595e-13	2.52988e-11	27.1944	CpG
chr1	177295072	+	8.27977e-16	4.59177e-14	56.96	CpG
chr1	177360852	+	1.16632e-12	3.189e-11	35.2113	CpG
chr1	177367311	+	2.88726e-13	9.07118e-12	37.2659	CpG
chr1	177367448	-	8.07383e-14	2.88712e-12	40.0402	CpG
chr1	177394562	-	1.18983e-09	1.55457e-08	27.1028	CpG
chr1	177584609	-	1.03707e-08	1.06145e-07	39.2614	CpG
chr1	177623322	-	4.46923e-06	2.20542e-05	32.6682	CpG
chr1	177692551	-	9.0884e-07	5.47342e-06	30.6975	CpG
chr1	178368338	+	1.16986e-06	6.82324e-06	41.3381	CpG
chr1	178572103	+	3.02729e-07	2.08729e-06	28.3102	CpG
chr1	178863914	+	2.8689e-23	7.33742e-21	32.7246	CpG
chr1	178996076	+	5.29899e-06	2.55845e-05	27.148	CpG
chr1	179095058	-	2.2613e-07	1.61675e-06	33.7108	CpG
chr1	179198267	+	6.52628e-36	1.67695e-32	-48.1283	CpG
chr1	179216745	+	7.88755e-07	4.83444e-06	28.4223	CpG
chr1	179344170	-	4.14886e-08	3.62132e-07	34.6667	CpG
chr1	179419496	-	7.31902e-11	1.29849e-09	42.0455	CpG
chr1	179419770	-	5.2469e-17	3.76896e-15	26.5583	CpG
chr1	179475910	+	3.05469e-09	3.5981e-08	40.8425	CpG
chr1	179512257	+	2.85754e-06	1.49293e-05	30	CpG
chr1	179608868	-	6.98838e-12	1.58924e-10	-32.3077	CpG
chr1	179609856	+	1.55151e-16	1.00552e-14	64.5948	CpG
chr1	179609892	+	1.46066e-08	1.43711e-07	46.6721	CpG
chr1	179641984	+	1.34285e-08	1.33463e-07	32.2455	CpG
chr1	179647127	+	4.30905e-19	4.79913e-17	47.2319	CpG
chr1	179647275	-	5.63282e-08	4.73825e-07	25.641	CpG
chr1	179803524	+	2.57679e-11	5.11456e-10	-26	CpG
chr1	179845932	-	7.36875e-11	1.30625e-09	-31.3486	CpG
chr1	179918398	+	3.095e-07	2.12826e-06	-30.3099	CpG
chr1	180155831	-	2.58029e-15	1.29075e-13	45.6108	CpG
chr1	180289764	-	1.05513e-06	6.23639e-06	-29.5805	CpG
chr1	180296241	-	2.27747e-07	1.62682e-06	25.3936	CpG
chr1	180296252	-	4.52234e-08	3.90813e-07	25.2866	CpG
chr1	180309083	-	5.1987e-11	9.57387e-10	-38.214	CpG
chr1	180366245	+	1.9073e-20	2.82433e-18	-62.1958	CpG
chr1	180368972	-	1.35164e-11	2.877e-10	-32.1058	CpG
chr1	180377317	-	3.45295e-05	0.000130543	-26.7537	CpG
chr1	180401887	-	1.28607e-12	3.47994e-11	30	CpG
chr1	180401905	-	6.35349e-19	6.81584e-17	43	CpG
chr1	180520623	-	9.09893e-18	7.7053e-16	54.7454	CpG
chr1	180598291	+	8.43371e-13	2.3849e-11	-34.0052	CpG
chr1	180689787	-	1.56436e-16	1.01324e-14	-26.0865	CpG
chr1	180690022	-	4.70712e-06	2.30693e-05	40.0253	CpG
chr1	180694762	+	2.3969e-06	1.28016e-05	29.5828	CpG
chr1	180762450	+	9.76537e-07	5.82927e-06	39.1929	CpG
chr1	180769135	-	8.62379e-07	5.22834e-06	31.7618	CpG
chr1	180870384	+	0.000192663	0.000576322	-31.9369	CpG
chr1	180905708	-	4.3248e-08	3.75727e-07	28.125	CpG
chr1	180945152	-	1.95728e-11	4.00574e-10	47.0457	CpG
chr1	180945175	-	8.42791e-12	1.87923e-10	43.5815	CpG
chr1	180965757	+	1.6779e-09	2.11197e-08	41.8578	CpG
chr1	180975001	-	1.54613e-07	1.15549e-06	-28.5096	CpG
chr1	180977557	+	5.3959e-08	4.56221e-07	-26.5066	CpG
chr1	180987495	+	2.70045e-06	1.42144e-05	-28.2731	CpG
chr1	181257330	+	5.91739e-09	6.46424e-08	27.6204	CpG
chr1	181257340	+	9.61035e-07	5.74735e-06	-34.4022	CpG
chr1	181257347	+	1.686e-05	7.01021e-05	-25.7263	CpG
chr1	181257464	-	6.84235e-17	4.77949e-15	53.3333	CpG
chr1	181274100	-	1.0114e-06	6.01041e-06	-28.9651	CpG
chr1	181388956	-	9.38073e-08	7.43792e-07	30.8311	CpG
chr1	181413931	-	1.15739e-16	7.71217e-15	42.2535	CpG
chr1	181539921	+	1.20885e-09	1.57712e-08	25.2137	CpG
chr1	181540009	-	4.66578e-06	2.28962e-05	-34.2655	CpG
chr1	181540042	-	7.05102e-16	3.96701e-14	61.8877	CpG
chr1	181627323	+	1.10093e-09	1.45244e-08	-27.5187	CpG
chr1	181782670	-	6.87592e-07	4.28769e-06	27.0833	CpG
chr1	181816949	+	4.37502e-12	1.04584e-10	35.5556	CpG
chr1	181821464	+	0.000183023	0.000551509	41.5541	CpG
chr1	181863539	-	2.04757e-20	3.00402e-18	-65.7275	CpG
chr1	182055289	-	2.83467e-05	0.000110047	27.909	CpG
chr1	182063956	+	0.000137067	0.000429868	25.6505	CpG
chr1	182074420	-	7.91954e-08	6.40404e-07	-39.4737	CpG
chr1	182101999	+	7.00352e-08	5.74536e-07	32.2081	CpG
chr1	182102195	+	2.98322e-08	2.70361e-07	25.1852	CpG
chr1	182112467	-	7.10867e-06	3.3057e-05	40.678	CpG
chr1	182125622	-	2.52917e-12	6.39346e-11	-31.0583	CpG
chr1	182126100	+	1.42518e-14	6.05775e-13	62.7119	CpG
chr1	182136253	-	6.34272e-07	3.99705e-06	26.9213	CpG
chr1	182136458	-	1.14982e-10	1.94193e-09	52.7027	CpG
chr1	182148227	-	5.38667e-12	1.25976e-10	30.6196	CpG
chr1	182223994	+	1.19051e-07	9.17941e-07	34.0216	CpG
chr1	182224032	+	1.81297e-07	1.32952e-06	30.6581	CpG
chr1	182389175	+	4.28954e-06	2.12824e-05	-33.9799	CpG
chr1	182408789	-	1.1282e-11	2.44481e-10	-28.3784	CpG
chr1	182465752	+	8.91871e-06	4.02685e-05	26.8721	CpG
chr1	182484261	+	7.05105e-06	3.28273e-05	28.3621	CpG
chr1	182484322	+	2.4579e-10	3.8203e-09	39.9465	CpG
chr1	182494450	+	5.96659e-19	6.44305e-17	30.8669	CpG
chr1	182496451	-	2.97548e-11	5.81627e-10	40.8198	CpG
chr1	182528849	+	1.88845e-15	9.7197e-14	-35.7495	CpG
chr1	182546689	-	2.74582e-05	0.000107077	25.8757	CpG
chr1	182563114	+	4.45267e-12	1.06172e-10	29.9956	CpG
chr1	182642913	-	4.92431e-33	7.7923e-30	51.7312	CpG
chr1	182652662	-	7.02233e-12	1.59589e-10	-35	CpG
chr1	182671600	+	3.6484e-15	1.76675e-13	35.8696	CpG
chr1	182671637	+	1.23957e-15	6.61271e-14	36.4583	CpG
chr1	182731564	+	3.50855e-12	8.5775e-11	29.7872	CpG
chr1	182766016	-	2.34568e-05	9.33427e-05	-30.6268	CpG
chr1	182811283	-	4.75184e-27	2.56668e-24	-53.3333	CpG
chr1	182811329	-	8.35978e-08	6.71565e-07	-27.3745	CpG
chr1	182865863	+	1.07365e-07	8.38015e-07	29.7494	CpG
chr1	182865960	-	6.67982e-09	7.1928e-08	25.6175	CpG
chr1	182865981	-	2.25369e-16	1.41014e-14	32.8608	CpG
chr1	182958069	-	1.09877e-08	1.11762e-07	39.159	CpG
chr1	183083137	-	6.93632e-08	5.6975e-07	-30.8714	CpG
chr1	183168059	-	1.32855e-24	4.46634e-22	48.8676	CpG
chr1	183220606	-	9.75635e-13	2.71884e-11	33.9645	CpG
chr1	183233830	-	5.19848e-07	3.35472e-06	26.875	CpG
chr1	183252605	-	5.28055e-38	1.8996e-34	68.6679	CpG
chr1	183255848	-	1.53659e-16	9.97632e-15	56.6303	CpG
chr1	183322825	-	4.17223e-07	2.7635e-06	28.119	CpG
chr1	183359943	-	4.69764e-07	3.06858e-06	27.0774	CpG
chr1	183435374	+	4.2883e-07	2.83156e-06	-40.518	CpG
chr1	183438370	+	4.73984e-08	4.07092e-07	-27.1217	CpG
chr1	183453493	+	2.53339e-06	1.34379e-05	28.3114	CpG
chr1	183453505	+	1.81542e-13	5.97358e-12	47.8068	CpG
chr1	183653919	+	1.03496e-05	4.58838e-05	25.5579	CpG
chr1	183698779	+	4.30503e-10	6.3038e-09	39.7516	CpG
chr1	183698815	+	8.69668e-07	5.26649e-06	34.2704	CpG
chr1	184032124	+	5.99119e-20	7.9237e-18	27.0357	CpG
chr1	184235168	+	5.01427e-59	6.76429e-54	31.4295	CpG
chr1	184254839	-	1.6457e-07	1.22114e-06	25.9259	CpG
chr1	184279497	+	1.6493e-08	1.60127e-07	37.0795	CpG
chr1	184279513	-	0.000215185	0.000634058	26.6471	CpG
chr1	184299607	+	4.99644e-10	7.19612e-09	-43.3071	CpG
chr1	184453539	-	1.30064e-17	1.06726e-15	53.2242	CpG
chr1	184489875	-	7.31815e-15	3.31506e-13	46.879	CpG
chr1	184493867	+	8.53546e-14	3.0359e-12	38.2298	CpG
chr1	184494006	-	2.48063e-11	4.94571e-10	36.9924	CpG
chr1	184615180	+	6.77977e-12	1.54578e-10	37.0256	CpG
chr1	184628197	-	9.39681e-09	9.72413e-08	-26.0533	CpG
chr1	184628251	+	8.29096e-18	7.0699e-16	64.7595	CpG
chr1	184628259	+	2.23121e-06	1.20242e-05	36.7857	CpG
chr1	184628452	-	1.98812e-06	1.08614e-05	31.9048	CpG
chr1	184731037	+	7.32839e-13	2.10051e-11	25.3552	CpG
chr1	184827175	-	3.43288e-10	5.14783e-09	-29.8507	CpG
chr1	184827660	-	7.34612e-21	1.1965e-18	47.7384	CpG
chr1	184833722	-	4.58545e-15	2.17217e-13	58.8235	CpG
chr1	184843005	+	5.61022e-19	6.09236e-17	29.1391	CpG
chr1	184874365	-	1.97132e-08	1.87524e-07	-28.6842	CpG
chr1	184874397	-	6.5697e-08	5.43042e-07	-34.127	CpG
chr1	184883165	+	1.08556e-06	6.39134e-06	34.1463	CpG
chr1	184958710	+	2.90031e-09	3.43672e-08	25.0381	CpG
chr1	184988758	+	9.85028e-09	1.01401e-07	33.9179	CpG
chr1	185128648	-	7.86536e-11	1.38445e-09	-31.6709	CpG
chr1	185208475	+	2.86395e-09	3.40007e-08	26.286	CpG
chr1	185501662	+	9.93179e-18	8.33861e-16	30.6526	CpG
chr1	185501696	+	6.22491e-17	4.3914e-15	32.9215	CpG
chr1	185501817	-	7.00648e-10	9.72825e-09	36.6577	CpG
chr1	185501824	-	4.71651e-09	5.28972e-08	-30.0552	CpG
chr1	185516237	-	2.00052e-05	8.12788e-05	27.8623	CpG
chr1	185516266	-	1.65009e-07	1.224e-06	35.1407	CpG
chr1	185680852	+	9.83958e-16	5.37505e-14	44.5977	CpG
chr1	185680983	-	2.10189e-09	2.58104e-08	-31.2988	CpG
chr1	185794251	-	2.29841e-05	9.16898e-05	31.6041	CpG
chr1	186240905	+	2.63386e-12	6.63202e-11	-39.5161	CpG
chr1	186241059	-	1.27257e-11	2.72548e-10	-32.8081	CpG
chr1	186653560	-	2.57158e-09	3.09016e-08	-45.9259	CpG
chr1	186671081	-	9.27617e-06	4.16777e-05	-32.0596	CpG
chr1	186997949	+	3.13338e-17	2.37136e-15	28.6699	CpG
chr1	186997956	+	5.90163e-34	1.08318e-30	43.628	CpG
chr1	187008450	+	5.32688e-11	9.78187e-10	-38.4796	CpG
chr1	187031323	+	1.32255e-11	2.82064e-10	28.2349	CpG
chr1	187225942	+	1.84911e-13	6.06777e-12	-27.2059	CpG
chr1	187225961	+	1.79159e-14	7.42968e-13	-26.4706	CpG
chr1	187447820	-	4.11878e-16	2.44291e-14	60.5007	CpG
chr1	187447848	-	3.88803e-31	4.42832e-28	73.1343	CpG
chr1	187493377	-	3.40126e-07	2.31214e-06	30.1887	CpG
chr1	187501944	-	3.77294e-06	1.90332e-05	27.1825	CpG
chr1	187604751	-	6.56802e-05	0.000227709	33.7746	CpG
chr1	187608352	-	1.32466e-05	5.68946e-05	26.7816	CpG
chr1	187616208	+	0.000226495	0.000662768	25.4957	CpG
chr1	187616370	-	6.91922e-18	5.98531e-16	-32.8358	CpG
chr1	187868632	-	9.86157e-09	1.01502e-07	-40.9091	CpG
chr1	187899665	+	2.24622e-07	1.60722e-06	35.9707	CpG
chr1	187899674	+	3.75532e-06	1.89545e-05	31.8407	CpG
chr1	187917945	+	1.37388e-05	5.87022e-05	25.744	CpG
chr1	188061005	+	1.18316e-07	9.12963e-07	-27.9081	CpG
chr1	188206669	-	8.66124e-28	5.47264e-25	66.3043	CpG
chr1	188215627	-	2.98041e-07	2.05881e-06	26.0027	CpG
chr1	188263196	-	9.53179e-18	8.04031e-16	25.0662	CpG
chr1	188581736	-	9.30258e-07	5.58415e-06	29.2683	CpG
chr1	188696998	-	6.63301e-20	8.69158e-18	47.9811	CpG
chr1	188713979	+	6.11868e-09	6.65899e-08	44.898	CpG
chr1	188728611	+	3.60034e-05	0.000135353	26.0264	CpG
chr1	188755422	+	2.69332e-05	0.000105313	32.0874	CpG
chr1	188827797	-	1.38322e-21	2.61616e-19	-38.1579	CpG
chr1	188915703	+	1.09743e-12	3.01977e-11	-25.9954	CpG
chr1	188939243	+	5.13727e-11	9.47043e-10	27.1429	CpG
chr1	189027247	-	2.69749e-08	2.474e-07	26.7837	CpG
chr1	189037626	-	4.03616e-11	7.63034e-10	-29.7377	CpG
chr1	189037748	-	3.59783e-07	2.42859e-06	27.2874	CpG
chr1	189052344	+	6.50212e-07	4.08434e-06	-31.7595	CpG
chr1	189052412	+	1.07808e-12	2.97121e-11	-47.3414	CpG
chr1	189143415	-	9.62393e-14	3.38071e-12	45.3889	CpG
chr1	189387046	-	1.97156e-12	5.11227e-11	25.7157	CpG
chr1	189513156	-	1.49527e-25	6.0123e-23	31.25	CpG
chr1	189582164	-	4.50292e-12	1.07238e-10	44.0064	CpG
chr1	189582181	-	2.25916e-08	2.11435e-07	-34.6356	CpG
chr1	189582311	-	2.37883e-05	9.4501e-05	-26.2473	CpG
chr1	189608975	-	2.78724e-05	0.00010847	26.0962	CpG
chr1	189713940	-	2.79619e-08	2.55362e-07	28.3493	CpG
chr1	189716642	-	2.16469e-08	2.03607e-07	26.1447	CpG
chr1	189722377	-	6.0447e-12	1.39486e-10	30.6087	CpG
chr1	189771871	-	1.14158e-14	4.96294e-13	38.1213	CpG
chr1	189786642	-	3.27989e-07	2.23894e-06	35.5084	CpG
chr1	189787134	+	4.42744e-08	3.83594e-07	26.585	CpG
chr1	189834206	+	5.64674e-07	3.60784e-06	26.7885	CpG
chr1	189834366	-	1.37185e-09	1.76465e-08	25.1352	CpG
chr1	189852885	-	6.55003e-07	4.11046e-06	37.0098	CpG
chr1	189873779	-	7.20037e-16	4.04429e-14	-52.1277	CpG
chr1	189873794	-	3.49924e-11	6.72317e-10	-36.9449	CpG
chr1	189886419	+	6.02851e-13	1.75867e-11	-46.1134	CpG
chr1	189897401	+	8.93465e-16	4.91755e-14	28.8665	CpG
chr1	189897526	-	9.60561e-27	4.92234e-24	27.5618	CpG
chr1	189914714	+	8.67571e-07	5.25482e-06	25.3265	CpG
chr1	189981459	-	5.68362e-07	3.62839e-06	28.3814	CpG
chr1	190039475	+	2.38027e-23	6.22891e-21	-45.6853	CpG
chr1	190113315	+	4.92673e-11	9.12219e-10	32.5	CpG
chr1	190133340	+	7.8127e-08	6.32858e-07	29.322	CpG
chr1	190133345	+	4.91245e-09	5.48224e-08	33.623	CpG
chr1	190139185	-	2.76272e-12	6.92416e-11	32.0521	CpG
chr1	190142376	+	9.43715e-05	0.000311585	-26.8978	CpG
chr1	190142607	-	4.68814e-13	1.40291e-11	58.1081	CpG
chr1	190284152	+	9.52044e-15	4.20777e-13	45.9241	CpG
chr1	190287919	+	3.99185e-10	5.89286e-09	25.7994	CpG
chr1	190288019	-	5.67602e-13	1.66665e-11	46.0177	CpG
chr1	190384547	-	3.53893e-09	4.10088e-08	-34.436	CpG
chr1	190391467	+	6.38149e-19	6.84315e-17	40.4126	CpG
chr1	190392021	-	1.22404e-06	7.10057e-06	26.4732	CpG
chr1	190403596	-	4.19773e-19	4.68385e-17	-46.4481	CpG
chr1	190408889	-	1.89772e-05	7.76702e-05	25.4545	CpG
chr1	190532574	-	2.50904e-06	1.33236e-05	38.746	CpG
chr1	190534707	-	4.78196e-08	4.10155e-07	-26.7857	CpG
chr1	190581555	+	3.622e-06	1.83673e-05	26.5306	CpG
chr1	190581576	+	1.00646e-13	3.51847e-12	42.3243	CpG
chr1	190582641	-	3.61928e-14	1.40411e-12	35.9441	CpG
chr1	190624174	-	1.12168e-11	2.43234e-10	-46.4489	CpG
chr1	190694697	-	1.5493e-07	1.1576e-06	-35.361	CpG
chr1	190694725	-	4.17905e-10	6.13965e-09	-41.4886	CpG
chr1	190948808	-	7.43589e-12	1.67912e-10	29.1409	CpG
chr1	190992775	-	6.39564e-10	8.97575e-09	29.3333	CpG
chr1	191008602	-	2.46307e-15	1.23601e-13	-53.4091	CpG
chr1	191008667	-	1.03976e-18	1.07093e-16	64.6378	CpG
chr1	191063233	-	6.06615e-14	2.23358e-12	27.7778	CpG
chr1	191126105	+	2.70166e-09	3.22792e-08	-29.2026	CpG
chr1	191137877	+	4.88435e-20	6.56442e-18	42.53	CpG
chr1	191156368	+	2.83658e-07	1.97217e-06	52.2689	CpG
chr1	191184758	+	4.97971e-33	7.85692e-30	32.6962	CpG
chr1	191224823	-	5.6044e-08	4.71735e-07	-25.7143	CpG
chr1	191244862	-	5.67216e-20	7.535e-18	53.8333	CpG
chr1	191275445	-	3.68689e-07	2.48099e-06	-32.4876	CpG
chr1	191296478	+	1.36672e-08	1.35511e-07	32.841	CpG
chr1	191345019	+	2.12954e-07	1.53335e-06	-25.2174	CpG
chr1	191476256	-	1.38852e-14	5.91726e-13	-37.1429	CpG
chr1	191592693	+	5.34412e-22	1.09066e-19	29.4692	CpG
chr1	191648958	-	0.000105311	0.000342485	33.1349	CpG
chr1	191833618	+	2.72046e-07	1.90102e-06	28.8886	CpG
chr1	191833683	+	1.49918e-07	1.12476e-06	-29.4508	CpG
chr1	191885392	-	0.000307599	0.000863041	28.1567	CpG
chr1	191924610	+	1.36278e-07	1.03453e-06	-43.6059	CpG
chr1	191924611	-	2.2632e-11	4.55565e-10	-40	CpG
chr1	191992917	+	7.02074e-12	1.59559e-10	-27.6923	CpG
chr1	192292967	+	3.04062e-07	2.09533e-06	32.9582	CpG
chr1	192318772	-	1.10058e-06	6.46891e-06	-39.8625	CpG
chr1	192434818	-	0.000164526	0.000503192	-29.7634	CpG
chr1	192495136	-	2.79094e-16	1.71663e-14	-39.2857	CpG
chr1	192735692	+	7.64668e-07	4.70568e-06	-42.1942	CpG
chr1	193067849	-	9.8934e-18	8.30845e-16	35.8135	CpG
chr1	193067878	-	2.55016e-12	6.44319e-11	27.596	CpG
chr1	193142369	+	3.37015e-08	3.01258e-07	29.7414	CpG
chr1	193147091	+	2.89522e-06	1.51015e-05	37.6923	CpG
chr1	193156493	+	2.59834e-13	8.25526e-12	25.3968	CpG
chr1	193156512	+	6.55533e-05	0.000227327	-26.6667	CpG
chr1	193156661	+	1.6917e-09	2.1274e-08	49.6272	CpG
chr1	193156762	-	0.000105222	0.000342243	33.8132	CpG
chr1	193160876	+	1.04218e-14	4.56886e-13	48.9128	CpG
chr1	193191545	-	1.00696e-06	5.98739e-06	30.7692	CpG
chr1	193480770	-	1.95942e-10	3.11919e-09	26.0794	CpG
chr1	193509699	-	7.91407e-10	1.08339e-08	26.4416	CpG
chr1	193554298	-	1.84099e-09	2.29414e-08	25.2076	CpG
chr1	194427660	-	8.58678e-18	7.30253e-16	36.6071	CpG
chr1	194537290	-	3.0727e-05	0.000117985	26.4865	CpG
chr1	195241202	+	2.18398e-07	1.56777e-06	-36.7207	CpG
chr1	195345765	+	4.14452e-17	3.05061e-15	29.4118	CpG
chr10	3214766	+	9.60589e-31	1.04504e-27	55.2927	CpG
chr10	3516574	+	1.90882e-14	7.87029e-13	61.9428	CpG
chr10	3702445	-	5.09345e-09	5.66025e-08	25.5814	CpG
chr10	3743266	-	4.65303e-10	6.75926e-09	40.7174	CpG
chr10	4012396	-	4.49904e-14	1.7082e-12	33.3508	CpG
chr10	4047020	-	2.44989e-05	9.69649e-05	36.2329	CpG
chr10	4111473	-	7.43162e-08	6.05394e-07	26.2652	CpG
chr10	4177455	+	3.66651e-38	1.37393e-34	-46.4693	CpG
chr10	4177510	+	3.90311e-20	5.36594e-18	-27.595	CpG
chr10	4233417	+	1.53025e-07	1.14521e-06	34.0885	CpG
chr10	4265863	-	3.18498e-15	1.56139e-13	-29.352	CpG
chr10	4356754	+	2.10037e-06	1.14028e-05	-35.3459	CpG
chr10	4430623	-	5.61877e-07	3.59214e-06	27.7686	CpG
chr10	4533777	-	5.11146e-07	3.30525e-06	39.3965	CpG
chr10	4599012	+	1.68269e-17	1.34856e-15	60.1707	CpG
chr10	4599035	+	1.40507e-19	1.73022e-17	66.7262	CpG
chr10	4599039	+	2.95785e-07	2.04532e-06	37.3457	CpG
chr10	4599044	+	8.07496e-15	3.62442e-13	54.5918	CpG
chr10	4621250	+	1.64634e-05	6.86631e-05	28.5859	CpG
chr10	4621587	-	1.5728e-05	6.60002e-05	-26.8215	CpG
chr10	4773924	+	3.44697e-10	5.16594e-09	-39.4	CpG
chr10	4786843	-	3.24023e-15	1.58632e-13	39.4588	CpG
chr10	4788100	-	4.48668e-08	3.88085e-07	-30.3541	CpG
chr10	4860757	-	5.91995e-11	1.07383e-09	39.079	CpG
chr10	4934840	-	4.05898e-09	4.63014e-08	25.641	CpG
chr10	5298928	-	4.22677e-12	1.01332e-10	39.4444	CpG
chr10	5298967	-	4.33983e-11	8.14737e-10	36.3442	CpG
chr10	5323806	-	1.47062e-06	8.34318e-06	-28.3582	CpG
chr10	5481510	+	2.82077e-19	3.2628e-17	26.5537	CpG
chr10	5628098	-	2.19867e-15	1.11599e-13	26.1438	CpG
chr10	5791403	+	1.55628e-06	8.76583e-06	-29.8983	CpG
chr10	5791540	-	1.36204e-12	3.66511e-11	-48.6114	CpG
chr10	5852743	-	3.97095e-19	4.44737e-17	44.0678	CpG
chr10	5920517	+	7.87543e-10	1.07861e-08	45.9313	CpG
chr10	6750844	-	6.55876e-09	7.07939e-08	32.5556	CpG
chr10	6979718	-	4.38709e-19	4.88101e-17	55.7863	CpG
chr10	6979775	+	1.22534e-20	1.89944e-18	-25.2277	CpG
chr10	7144279	-	1.69339e-14	7.06149e-13	-41.6055	CpG
chr10	7170317	-	6.96793e-15	3.16865e-13	-33.7662	CpG
chr10	7189957	+	1.18587e-10	1.9967e-09	-49.284	CpG
chr10	7195821	-	2.04619e-10	3.24306e-09	35.5618	CpG
chr10	7214941	-	5.3643e-05	0.000191067	-28.0321	CpG
[truncated: 39,414 more rows]
