# Supplementary material for: Environmental enrichment preserves a young DNA methylation landscape in the aged mouse hippocampus
Source: Nat Commun. 2021 Jun 23;12:3892. doi: 10.1038/s41467-021-23993-1 (PMC8222384; doi:10.1038/s41467-021-23993-1)
Supplement: Supplementary file 7 — Supplementary Data 4 [file 41467_2021_23993_MOESM7_ESM.xlsx]

## Sheet: Sheet1
Reactome ID	Description	GeneRatio	BgRatio	pvalue	p.adjust	qvalue	geneID	Count	log10(q-value)
R-MMU-422475	Axon guidance	79/1180	257/7648	2.47511e-10	1.1633e-07	1.06039e-07	12833/21844/13637/232910/17295/216963/17395/14786/14360/14783/319504/16416/20741/14026/20354/110596/13449/14586/14573/20356/223435/12824/19876/16443/22339/20662/22240/22359/14585/107448/13838/269116/18845/18761/13429/12831/214968/76829/12757/13131/13842/13844/56378/243743/67784/13641/18481/12826/12827/54126/11733/14182/114873/74769/109676/13430/57257/16399/20361/104099/18188/17967/18707/103967/58…	79	-6.97453
R-MMU-193648	NRAGE signals death through JNK	22/1180	44/7648	7.91416e-08	1.85983e-05	1.6953e-05	21844/109934/71704/223435/16443/24001/26382/20662/12015/14163/16800/109904/17207/54126/207212/57257/226970/101497/277360/269608/380698/545156	22	-4.77075
R-MMU-416482	G alpha (12/13) signalling events	24/1180	58/7648	1.68574e-06	0.00031692	0.000288883	21844/109934/71704/223435/16443/24001/26382/20662/14163/16800/109904/17207/54126/207212/57257/21390/226970/101497/277360/269608/18708/235611/380698/545156	24	-3.53928
R-MMU-112316	Neuronal System	77/1180	302/7648	2.59039e-06	0.000405828	0.000369926	140493/192775/14807/53623/84036/224997/12297/76787/12290/20511/20512/11515/20907/232910/19280/13822/14799/54377/13385/15165/67760/16180/13383/224129/11512/105727/20112/13823/14680/12322/13821/16497/60613/16498/11669/14411/232333/12361/245537/110651/11513/110637/330953/19417/19268/18190/16525/12286/74053/210274/16512/242425/20927/70530/56543/20518/216028/16522/225030/66733/217826/244310/18750/1653…	77	-3.43189
R-MMU-194840	Rho GTPase cycle	39/1180	123/7648	4.00616e-06	0.00053797	0.000490378	21844/110279/109934/69288/117600/71704/223435/16443/24001/26382/268970/19765/20662/106952/14163/16800/74734/259302/109904/236920/11856/17207/54126/50768/207212/57257/71302/71435/226970/101497/277360/269608/75415/58996/231532/380698/545156/239027/545481	39	-3.30947
R-MMU-6794362	Protein-protein interactions at synapses	24/1180	63/7648	9.43631e-06	0.00109381	0.000997043	53623/224997/76787/19280/13822/14799/13385/16180/13383/13823/12361/245537/19268/18190/210274/70530/216028/244310/14811/18213/60367/228836/14252/18191	24	-3.00129
R-MMU-1474244	Extracellular matrix organization	63/1180	242/7648	1.04726e-05	0.00109381	0.000997043	18591/17385/17387/12833/12822/12842/268977/22371/140709/12032/12162/21960/64706/21858/17395/18822/16416/192897/12153/12824/11820/12215/12815/14119/16998/18590/13518/14268/226519/16782/18214/12831/23928/16403/12156/14161/11490/12819/15530/20750/12826/12827/16772/16399/216725/18787/268935/104099/108075/107581/245026/373864/18750/14218/11489/16423/329941/12817/77018/16542/237759/14115/213119	63	-3.00129
R-MMU-166520	Signalling by NGF	40/1180	136/7648	2.27537e-05	0.00213884	0.00194963	21844/72349/232910/109934/67603/19052/71704/223435/16443/24001/20112/26382/20662/12015/14163/19730/16800/18033/12757/18553/109904/110651/17207/54126/319520/16150/74769/102626/207212/57257/226970/101497/277360/269608/107746/18708/235402/11491/380698/545156	40	-2.71005
R-MMU-76002	Platelet activation, signaling and aggregation	60/1180	234/7648	2.7793e-05	0.00237504	0.00216493	18591/12842/11651/22371/15170/109711/16784/14360/19073/16416/320207/18755/20963/26946/22631/223601/110197/11820/22339/20662/14675/66866/18590/14268/18761/19246/20912/14161/14726/27999/16438/16439/12527/14456/12988/74769/22041/239273/11551/57257/16399/380921/21390/269060/18787/18816/320127/109232/18707/104418/21767/18708/19247/18754/11553/14062/56508/14724/18750/215789	60	-2.66456
R-MMU-76009	Platelet Aggregation (Plug Formation)	15/1180	33/7648	4.05076e-05	0.00317309	0.00289238	12842/11651/22371/16416/20963/20662/14268/19246/14161/12988/11551/16399/11553/56508/14724	15	-2.53874
R-MMU-8853659	RET signaling	15/1180	34/7648	6.22357e-05	0.00396117	0.00361074	14786/14783/13449/14586/14573/20662/14585/76829/74769/18188/18707/110351/18708/19247/18750	15	-2.4424
R-MMU-399719	Trafficking of AMPA receptors	13/1180	27/7648	6.32102e-05	0.00396117	0.00361074	53623/232910/14799/54377/13385/13383/12322/13821/74053/18750/12323/21912/18693	13	-2.4424
R-MMU-399721	Glutamate binding, activation of AMPA receptors and synaptic plasticity	13/1180	27/7648	6.32102e-05	0.00396117	0.00361074	53623/232910/14799/54377/13385/13383/12322/13821/74053/18750/12323/21912/18693	13	-2.4424
R-MMU-1433557	Signaling by SCF-KIT	16/1180	38/7648	7.10243e-05	0.00417268	0.00380354	20848/15170/16590/17395/14786/14360/14783/20662/19273/21682/12649/18708/17444/19247/18750/14159	16	-2.41981
R-MMU-193704	p75 NTR receptor-mediated signalling	26/1180	79/7648	7.9374e-05	0.00432464	0.00394206	21844/109934/71704/223435/16443/24001/26382/20662/12015/14163/16800/18033/109904/17207/54126/16150/207212/57257/226970/101497/277360/269608/235402/11491/380698/545156	26	-2.40428
R-MMU-383280	Nuclear Receptor transcription pathway	19/1180	50/7648	8.28123e-05	0.00432464	0.00394206	19016/19015/20183/218772/13982/26380/21834/19013/22337/14815/26381/18227/18124/110784/19883/225998/19401/11835/20186	19	-2.40428
R-MMU-163685	Integration of energy metabolism	27/1180	84/7648	9.21743e-05	0.0045602	0.00415678	12297/12290/58805/11515/56808/12289/11740/104112/224129/11512/14652/14675/19085/14683/14696/108099/16438/16439/11513/11551/12286/20927/100705/11553/56508/18750/12288	27	-2.38124
R-MMU-204998	Cell death signalling via NRAGE, NRIF and NADE	22/1180	64/7648	0.000134961	0.00634317	0.00578202	21844/109934/71704/223435/16443/24001/26382/20662/12015/14163/16800/109904/17207/54126/207212/57257/226970/101497/277360/269608/380698/545156	22	-2.23792
R-MMU-418346	Platelet homeostasis	19/1180	52/7648	0.000152866	0.00684256	0.00623723	17540/67972/238055/53313/18126/26946/23984/14675/14683/16975/18127/18125/18439/18438/16438/16439/19091/241489/207728	19	-2.20501
R-MMU-392154	Nitric oxide stimulates guanylate cyclase	9/1180	16/7648	0.000196409	0.00815486	0.00743343	17540/18126/23984/18127/18125/16438/19091/241489/207728	9	-2.12881
R-MMU-983695	Antigen activates B Cell Receptor (BCR) leading to generation of second messengers	12/1180	26/7648	0.000201804	0.00815486	0.00743343	15170/20963/208650/20662/83490/26377/16438/16439/18707/58194/18708/17060	12	-2.12881
R-MMU-8948216	Collagen chain trimerization	16/1180	41/7648	0.000208209	0.00815486	0.00743343	12833/12822/12842/140709/12824/12815/12831/12819/12826/12827/107581/373864/329941/12817/77018/237759	16	-2.12881
R-MMU-418555	G alpha (s) signalling events	31/1180	107/7648	0.000249333	0.00911839	0.00831172	14773/11515/11541/11540/238871/224129/11512/23984/14652/16867/170458/14683/14601/15565/11517/11513/110385/14608/18577/22354/14309/381489/11554/17201/13492/19219/320129/17200/217674/241489/207728	31	-2.08031
R-MMU-216083	Integrin cell surface interactions	23/1180	72/7648	0.000331264	0.0115329	0.0105126	12833/12822/12842/22371/16416/12824/12215/14268/12831/16403/14161/15530/20750/12826/12827/16399/104099/107581/16423/329941/12817/16542/213119	23	-1.97829
R-MMU-422356	Regulation of insulin secretion	20/1180	60/7648	0.000428101	0.014372	0.0131005	12297/12290/56808/12289/11740/224129/11512/14652/14675/14683/14696/16438/16439/11551/12286/20927/11553/56508/18750/12288	20	-1.88271
R-MMU-1474290	Collagen formation	23/1180	74/7648	0.000515089	0.016696	0.015219	12833/12822/12842/140709/18822/192897/12153/12824/12815/13518/16782/12831/16403/12819/12826/12827/216725/107581/373864/329941/12817/77018/237759	23	-1.81761
R-MMU-1474228	Degradation of the extracellular matrix	29/1180	102/7648	0.000550441	0.0172472	0.0157214	17385/17387/12833/12822/12842/140709/12032/64706/21858/17395/12153/12824/12215/12815/14119/14268/16782/12831/11490/12819/15530/20750/12826/12827/268935/245026/329941/12817/77018	29	-1.80351
R-MMU-114508	Effects of PIP2 hydrolysis	11/1180	25/7648	0.000618872	0.0176285	0.0160689	18755/26946/110197/18761/16438/16439/380921/269060/320127/104418/18754	11	-1.79401
R-MMU-354192	Integrin alphaIIb beta3 signaling	11/1180	25/7648	0.000618872	0.0176285	0.0160689	11651/22371/16416/20963/20662/14268/19246/14161/12988/16399/56508	11	-1.79401
R-MMU-9006921	Integrin signaling	11/1180	25/7648	0.000618872	0.0176285	0.0160689	11651/22371/16416/20963/20662/14268/19246/14161/12988/16399/56508	11	-1.79401
R-MMU-8875878	MET promotes cell motility	15/1180	41/7648	0.000734334	0.0203022	0.0185061	12842/17295/217169/319939/12824/12815/14268/226519/16782/12831/23928/67299/16772/107746/373864	15	-1.73268
R-MMU-5576893	Phase 2 - plateau phase	10/1180	22/7648	0.000802873	0.0215629	0.0196553	12297/56808/12289/12299/54377/16509/246133/319734/12288/81904	10	-1.70652
R-MMU-6794361	Neurexins and neuroligins	12/1180	30/7648	0.000993438	0.0259398	0.023645	224997/13822/13385/13823/12361/245537/18190/210274/216028/244310/228836/18191	12	-1.62626
R-MMU-6811558	PI5P, PP2A and IER3 Regulate PI3K/AKT Signaling	26/1180	92/7648	0.00115049	0.0292286	0.0266429	64654/18591/11651/16337/16590/17295/13867/14360/19052/16180/18719/83490/14179/18590/14183/80903/14182/74769/14164/18707/18708/19247/266632/100042150/211323/12519	26	-1.57442
R-MMU-425393	Transport of inorganic cations/anions and amino acids/oligopeptides	27/1180	97/7648	0.00119911	0.0296621	0.0270381	20540/20514/20511/20512/20536/57138/20498/215335/214663/67760/69354/59033/105727/20496/20544/20531/21366/14411/53896/11989/13521/20516/76376/77031/11987/320718/54403	27	-1.56802
R-MMU-8849932	Synaptic adhesion-like molecules	9/1180	20/7648	0.00160678	0.0387274	0.0353014	53623/19280/14799/13385/13383/19268/70530/14811/14252	9	-1.45221
R-MMU-1650814	Collagen biosynthesis and modifying enzymes	19/1180	62/7648	0.00185073	0.0420839	0.0383609	12833/12822/12842/140709/18822/12153/12824/12815/12831/12819/12826/12827/216725/107581/373864/329941/12817/77018/237759	19	-1.41611
R-MMU-6806834	Signaling by MET	22/1180	76/7648	0.00191765	0.0420839	0.0383609	15451/12842/20848/17295/217169/319939/12824/20662/12815/14268/226519/16782/12831/23928/19246/67299/16772/107746/58194/18708/19247/373864	22	-1.41611
R-MMU-3000171	Non-integrin membrane-ECM interactions	12/1180	32/7648	0.00192511	0.0420839	0.0383609	18591/12842/16416/12824/18590/14268/18214/12831/15530/12826/12827/18750	12	-1.41611
R-MMU-352230	Amino acid transport across the plasma membrane	12/1180	32/7648	0.00192511	0.0420839	0.0383609	20540/20514/215335/214663/67760/69354/105727/21366/14411/53896/11989/11987	12	-1.41611
R-MMU-397014	Muscle contraction	35/1180	140/7648	0.00201348	0.0430152	0.0392098	12297/59310/11474/98660/56808/12289/67972/12299/54377/53313/20411/13346/21952/17996/21916/18125/19303/16438/16439/14168/11459/22003/20271/11928/16525/241769/11475/16509/246133/56543/232975/319734/13405/12288/81904	35	-1.40661
R-MMU-881907	Gastrin-CREB signalling pathway via PKC and MAPK	40/1180	167/7648	0.00236685	0.0483661	0.0440874	20308/18755/26946/30044/13618/223435/110197/11820/20112/20662/225642/14675/26361/18761/13616/18216/230777/16438/16439/110651/380921/21390/269060/65086/320127/18798/104418/15560/18708/227717/18754/14062/18430/18750/208188/233079/574402/50780/545156/246691	40	-1.35569
R-MMU-5683057	MAPK family signaling cascades	52/1180	231/7648	0.00249779	0.0484304	0.0441459	64654/18591/67836/16590/17295/18612/13867/54401/16706/14360/67603/19052/13385/26443/20741/19179/14586/14573/56438/20662/225724/12322/14585/14179/18590/69601/19415/14183/80903/18481/75590/19414/14182/26441/19417/12445/240672/14164/18673/17463/18188/17967/171463/50772/19247/56484/12323/14811/100042150/545156/76089/211323	52	-1.35511
R-MMU-418597	G alpha (z) signalling events	7/1180	14/7648	0.00258405	0.0484304	0.0441459	11515/224129/11512/11513/11551/14687/11553	7	-1.35511
R-MMU-3769402	Deactivation of the beta-catenin transactivating complex	12/1180	33/7648	0.00260727	0.0484304	0.0441459	11651/11789/22631/21888/21416/13016/77578/20675/20679/20680/80288/20668	12	-1.35511
R-MMU-5576892	Phase 0 - rapid depolarisation	10/1180	25/7648	0.0026116	0.0484304	0.0441459	12297/56808/12289/12299/54377/14168/20271/319734/12288/81904	10	-1.35511
R-MMU-199418	Negative regulation of the PI3K/AKT network	26/1180	97/7648	0.0026276	0.0484304	0.0441459	64654/18591/11651/16337/16590/17295/13867/14360/19052/16180/18719/83490/14179/18590/14183/80903/14182/74769/14164/18707/18708/19247/266632/100042150/211323/12519	26	-1.35511
