# Supplementary material for: Environmental enrichment preserves a young DNA methylation landscape in the aged mouse hippocampus
Source: Nat Commun. 2021 Jun 23;12:3892. doi: 10.1038/s41467-021-23993-1 (PMC8222384; doi:10.1038/s41467-021-23993-1)
Supplement: Supplementary file 8 — Supplementary Data 5 [file 41467_2021_23993_MOESM8_ESM.xlsx]

## Sheet: Enriched motifs_all CpGs
Transcription factor MotifDb ID	pwmHits	expHits	backgroundPwmHits	p-value	adjusted p-value
Mmusculus-HOCOMOCOv10-MECP2_MOUSE.H10MO.C	218	5	7237	8.60063816644834e-313	0
Mmusculus-cisbp_1.02-M0132_1.02	38	1	1568	1.86082e-44	1.32769e-41
Mmusculus-jaspar2016-Gata1-MA0035.1	33	1	1469	1.2645e-37	4.51109e-35
Mmusculus-jaspar2018-Gata1-MA0035.1	33	1	1469	1.2645e-37	4.51109e-35
Mmusculus-cisbp_1.02-M0212_1.02	42	3	3728	1.49676e-35	3.08405e-33
Mmusculus-jaspar2016-Tcfl5-MA0632.1	42	3	3729	1.51285e-35	3.08405e-33
Mmusculus-jaspar2018-Tcfl5-MA0632.1	42	3	3729	1.51285e-35	3.08405e-33
Mmusculus-HOCOMOCOv10-ELK1_MOUSE.H10MO.B	25	0	625	5.88318e-35	1.04941e-32
Mmusculus-cisbp_1.02-M0205_1.02	29	1	1385	2.65433e-32	4.20858e-30
Mmusculus-HOCOMOCOv10-ELF1_MOUSE.H10MO.B	22	0	546	5.71903e-31	8.16105e-29
Mmusculus-cisbp_1.02-M0292_1.02	25	1	1138	1.6783e-28	2.17721e-26
Mmusculus-JASPAR_CORE-Arnt::Ahr-MA0006.1	26	1	1348	3.67688e-28	3.49794e-26
Mmusculus-JASPAR_2014-Arnt::Ahr-MA0006.1	26	1	1348	3.67688e-28	3.49794e-26
Mmusculus-jaspar2016-Ahr::Arnt-MA0006.1	26	1	1348	3.67688e-28	3.49794e-26
Mmusculus-jaspar2018-Ahr::Arnt-MA0006.1	26	1	1348	3.67688e-28	3.49794e-26
Mmusculus-HOCOMOCOv10-CXXC1_MOUSE.H10MO.D	24	1	1092	2.06781e-27	1.84422e-25
Mmusculus-cisbp_1.02-M0082_1.02	25	1	1672	1.93135e-24	1.6212e-22
Mmusculus-HOCOMOCOv10-ETS1_MOUSE.H10MO.B	15	0	286	3.00837e-23	2.38497e-21
Mmusculus-cisbp_1.02-M0294_1.02	19	1	833	2.97949e-22	2.23775e-20
Mmusculus-HOCOMOCOv10-ELK4_MOUSE.H10MO.B	14	0	277	1.47377e-21	1.05153e-19
Mmusculus-cisbp_1.02-M0223_1.02	19	1	965	4.59183e-21	3.08631e-19
Mmusculus-HOCOMOCOv10-GABP1_MOUSE.H10MO.C	15	0	400	4.75815e-21	3.08631e-19
Mmusculus;Rrattus;Hsapiens;Ocuniculus-jaspar2018-ARNT::HIF1A-MA0259.1	17	1	714	2.34889e-20	1.45733e-18
Mmusculus-cisbp_1.02-M0198_1.02	17	1	843	3.73625e-19	2.22151e-17
Mmusculus-cisbp_1.02-M0182_1.02	15	0	584	1.33649e-18	7.62869e-17
Mmusculus-cisbp_1.02-M0221_1.02	15	1	718	2.80236e-17	1.53806e-15
Mmusculus-jolma2013-Elk3	11	0	224	4.39832e-17	2.3246e-15
Mmusculus-cisbp_1.02-M0130_1.02	14	0	603	7.63098e-17	3.88907e-15
Mmusculus-jolma2013-Elf5	11	0	280	5.18931e-16	2.5535e-14
Mmusculus-HOCOMOCOv10-KLF6_MOUSE.H10MO.D	14	1	735	1.14762e-15	5.45885e-14
Mmusculus-cisbp_1.02-M0215_1.02	12	0	474	4.52438e-15	2.08268e-13
Mmusculus-HOCOMOCOv10-MBD2_MOUSE.H10MO.B	12	0	514	1.1776e-14	5.25136e-13
Mmusculus-jaspar2016-Hes1-MA1099.1	11	0	523	4.68079e-13	1.96455e-11
Mmusculus-jaspar2018-Hes1-MA1099.1	11	0	523	4.68079e-13	1.96455e-11
Mmusculus-cisbp_1.02-M0191_1.02	11	0	525	4.87701e-13	1.98842e-11
Mmusculus-cisbp_1.02-M0203_1.02	10	0	423	1.73317e-12	6.87009e-11
Mmusculus-HOCOMOCOv10-MAFG_MOUSE.H10MO.D	7	0	124	8.92817e-12	3.44338e-10
Mmusculus-cisbp_1.02-M0291_1.02	10	0	520	1.30742e-11	4.9097e-10
Mmusculus-cisbp_1.02-M0209_1.02	9	0	360	1.38195e-11	5.05653e-10
Mmusculus-cisbp_1.02-M0200_1.02	9	0	368	1.67912e-11	5.99027e-10
Mmusculus-HOCOMOCOv10-GATA6_MOUSE.H10MO.B	7	0	138	1.90448e-11	6.62853e-10
Mmusculus-cisbp_1.02-M0313_1.02	7	0	143	2.44887e-11	8.32033e-10
Mmusculus-JASPAR_CORE-Pax2-MA0067.1	8	0	310	1.49067e-10	4.62432e-09
Mmusculus-JASPAR_2014-Pax2-MA0067.1	8	0	310	1.49067e-10	4.62432e-09
Mmusculus-jaspar2016-Pax2-MA0067.1	8	0	310	1.49067e-10	4.62432e-09
Mmusculus-jaspar2018-Pax2-MA0067.1	8	0	310	1.49067e-10	4.62432e-09
Mmusculus-cisbp_1.02-M0222_1.02	9	0	474	1.56286e-10	4.74511e-09
Mmusculus-HOCOMOCOv10-ETV4_MOUSE.H10MO.B	7	0	190	1.80297e-10	5.36008e-09
Mmusculus-cisbp_1.02-M0297_1.02	8	0	353	4.14388e-10	1.2068e-08
Mmusculus-HOCOMOCOv10-STAT4_MOUSE.H10MO.A	5	0	50	4.8293e-10	1.37828e-08
Mmusculus-JASPAR_CORE-GABPA-MA0062.2	7	0	237	8.40558e-10	2.22125e-08
Mmusculus-JASPAR_2014-GABPA-MA0062.2	7	0	237	8.40558e-10	2.22125e-08
Mmusculus-jaspar2016-Gabpa-MA0062.2	7	0	237	8.40558e-10	2.22125e-08
Mmusculus-jaspar2018-Gabpa-MA0062.2	7	0	237	8.40558e-10	2.22125e-08
Mmusculus-HOCOMOCOv10-FEV_MOUSE.H10MO.C	6	0	129	9.12703e-10	2.36805e-08
Mmusculus-cisbp_1.02-M0206_1.02	10	1	829	1.16843e-09	2.9774e-08
Mmusculus-JASPAR_CORE-Stat3-MA0144.1	5	0	69	2.53178e-09	6.12346e-08
Mmusculus-jaspar2016-Stat3-MA0144.1	5	0	69	2.53178e-09	6.12346e-08
Mmusculus-jaspar2018-Stat3-MA0144.1	5	0	69	2.53178e-09	6.12346e-08
Mmusculus-HOCOMOCOv10-ARNT_MOUSE.H10MO.B	9	0	655	2.60504e-09	6.19565e-08
Mmusculus-cisbp_1.02-M0184_1.02	5	0	72	3.14615e-09	7.35992e-08
Mmusculus-cisbp_1.02-M0204_1.02	7	0	300	4.28388e-09	9.85983e-08
Mmusculus-cisbp_1.02-M0302_1.02	7	0	316	6.12212e-09	1.38671e-07
Mmusculus-HOCOMOCOv10-VDR_MOUSE.H10MO.S	6	0	179	6.52626e-09	1.45515e-07
Mmusculus-cisbp_1.02-M1839_1.02	7	0	334	8.95118e-09	1.79906e-07
Mmusculus-JASPAR_CORE-Arnt-MA0004.1	7	0	334	8.95118e-09	1.79906e-07
Mmusculus-JASPAR_2014-Arnt-MA0004.1	7	0	334	8.95118e-09	1.79906e-07
Mmusculus-jaspar2016-Arnt-MA0004.1	7	0	334	8.95118e-09	1.79906e-07
Mmusculus-jaspar2016-Mycn-MA0104.1	7	0	334	8.95118e-09	1.79906e-07
Mmusculus-jaspar2018-Arnt-MA0004.1	7	0	334	8.95118e-09	1.79906e-07
Mmusculus-jaspar2018-Mycn-MA0104.1	7	0	334	8.95118e-09	1.79906e-07
Mmusculus-cisbp_1.02-M0307_1.02	7	0	336	9.32476e-09	1.84812e-07
Mmusculus-HOCOMOCOv10-SP1_MOUSE.H10MO.S	6	0	195	1.08747e-08	2.12577e-07
Mmusculus-HOCOMOCOv10-ESR2_MOUSE.H10MO.S	6	0	196	1.1211e-08	2.1619e-07
Mmusculus-HOCOMOCOv10-PAX2_MOUSE.H10MO.S	6	0	199	1.2272e-08	2.33495e-07
Mmusculus-cisbp_1.02-M0181_1.02	7	0	352	1.2819e-08	2.40694e-07
Mmusculus-HOCOMOCOv10-ERG_MOUSE.H10MO.A	5	0	100	1.66396e-08	3.08374e-07
Mmusculus-HOCOMOCOv10-MYCN_MOUSE.H10MO.B	7	0	399	3.01209e-08	5.51058e-07
Mmusculus-cisbp_1.02-M0175_1.02	7	0	404	3.27809e-08	5.92132e-07
Mmusculus-HOCOMOCOv10-RARG_MOUSE.H10MO.S	4	0	42	3.45274e-08	6.15883e-07
Mmusculus-HOCOMOCOv10-AP2A_MOUSE.H10MO.A	7	0	408	3.50496e-08	6.17479e-07
Mmusculus-cisbp_1.02-M0189_1.02	6	0	284	1.0055e-07	1.70816e-06
Mmusculus-jaspar2016-Id2-MA0617.1	6	0	284	1.0055e-07	1.70816e-06
Mmusculus-jaspar2018-Id2-MA0617.1	6	0	284	1.0055e-07	1.70816e-06
Mmusculus-cisbp_1.02-M0312_1.02	5	0	149	1.22637e-07	2.05886e-06
Mmusculus-cisbp_1.02-M0085_1.02	7	0	504	1.46105e-07	2.42432e-06
Mmusculus-cisbp_1.02-M0185_1.02	5	0	162	1.85856e-07	3.04847e-06
Mmusculus-cisbp_1.02-M0176_1.02	4	0	65	2.06016e-07	3.23174e-06
Mmusculus-cisbp_1.02-M0211_1.02	6	0	321	2.06089e-07	3.23174e-06
Mmusculus-jaspar2016-Mlxip-MA0622.1	6	0	321	2.06089e-07	3.23174e-06
Mmusculus-jaspar2018-Mlxip-MA0622.1	6	0	321	2.06089e-07	3.23174e-06
Mmusculus-HOCOMOCOv10-KLF8_MOUSE.H10MO.C	5	0	167	2.16105e-07	3.35198e-06
Mmusculus-HOCOMOCOv10-ATF3_MOUSE.H10MO.A	5	0	169	2.29243e-07	3.51752e-06
Mmusculus;Rnorvegicus;Hsapiens-jaspar2018-SP1-MA0079.2	6	0	366	4.42715e-07	6.72078e-06
Mmusculus-JASPAR_2014-Stat5a::Stat5b-MA0519.1	3	0	22	6.44946e-07	9.48801e-06
Mmusculus-jaspar2016-Stat5a::Stat5b-MA0519.1	3	0	22	6.44946e-07	9.48801e-06
Mmusculus-jaspar2018-Stat5a::Stat5b-MA0519.1	3	0	22	6.44946e-07	9.48801e-06
Mmusculus-HOCOMOCOv10-E4F1_MOUSE.H10MO.D	4	0	89	7.32456e-07	1.06655e-05
Mmusculus-HOCOMOCOv10-HIC1_MOUSE.H10MO.C	4	0	95	9.51629e-07	1.37169e-05
Mmusculus-HOCOMOCOv10-P73_MOUSE.H10MO.D	4	0	107	1.53168e-06	2.1857e-05
Mmusculus-cisbp_1.02-M0202_1.02	5	0	254	1.7024e-06	2.33588e-05
Mmusculus-JASPAR_2014-EGR2-MA0472.1	3	0	30	1.69273e-06	2.33588e-05
Mmusculus-jaspar2016-EGR2-MA0472.1	3	0	30	1.69273e-06	2.33588e-05
Mmusculus-jaspar2018-EGR2-MA0472.1	3	0	30	1.69273e-06	2.33588e-05
Mmusculus-HOCOMOCOv10-AHR_MOUSE.H10MO.B	5	0	278	2.64366e-06	3.59286e-05
Mmusculus-HOCOMOCOv10-OTX1_MOUSE.H10MO.D	4	0	126	2.93745e-06	3.95447e-05
Mmusculus-cisbp_1.02-M0178_1.02	5	0	293	3.41292e-06	4.5015e-05
Mmusculus-JASPAR_2014-Stat4-MA0518.1	3	0	38	3.50152e-06	4.5015e-05
Mmusculus-jaspar2016-Stat4-MA0518.1	3	0	38	3.50152e-06	4.5015e-05
Mmusculus-jaspar2018-Stat4-MA0518.1	3	0	38	3.50152e-06	4.5015e-05
Mmusculus-UniPROBE-Hnf4a.UP00066	2	0	4	3.39123e-06	4.5015e-05
Mmusculus-cisbp_1.02-M0201_1.02	5	0	298	3.70499e-06	4.72056e-05
Mmusculus-HOCOMOCOv10-ETS2_MOUSE.H10MO.C	5	0	323	5.47258e-06	6.91095e-05
Mmusculus-HOCOMOCOv10-NF2L1_MOUSE.H10MO.C	4	0	150	5.86196e-06	7.33774e-05
Mmusculus-cisbp_1.02-M0293_1.02	3	0	48	7.13905e-06	8.85863e-05
Mmusculus-cisbp_1.02-M0208_1.02	4	0	163	8.1375e-06	9.84086e-05
Mmusculus-jaspar2016-Mitf-MA0620.1	4	0	163	8.1375e-06	9.84086e-05
Mmusculus-jaspar2018-Mitf-MA0620.1	4	0	163	8.1375e-06	9.84086e-05
Mmusculus-HOCOMOCOv10-HXA1_MOUSE.H10MO.C	2	0	6	8.46961e-06	0.000101564
Mmusculus-jaspar2016-Hoxd9-MA0913.1	2	0	7	1.18515e-05	0.000138624
Mmusculus-jaspar2018-Hoxd9-MA0913.1	2	0	7	1.18515e-05	0.000138624
Mmusculus-jolma2013-Hoxd9-2	2	0	7	1.18515e-05	0.000138624
Mmusculus-HOCOMOCOv10-REL_MOUSE.H10MO.C	3	0	58	1.26651e-05	0.000146936
Mmusculus-UniPROBE-Elf3.UP00090	3	0	61	1.47477e-05	0.000169718
Mmusculus-HOCOMOCOv10-ITF2_MOUSE.H10MO.B	3	0	65	1.7859e-05	0.000203878
Mmusculus-cisbp_1.02-M0290_1.02	3	0	66	1.8699e-05	0.000211773
Mmusculus-HOCOMOCOv10-ELK3_MOUSE.H10MO.D	3	0	71	2.32902e-05	0.000261694
Mmusculus-HOCOMOCOv10-RARB_MOUSE.H10MO.D	3	0	73	2.53161e-05	0.000282236
Mmusculus-cisbp_1.02-M0314_1.02	3	0	79	3.20806e-05	0.000354876
Mmusculus-cisbp_1.02-M0196_1.02	4	0	236	3.46445e-05	0.000371712
Mmusculus-HOCOMOCOv10-CRX_MOUSE.H10MO.S	3	0	81	3.45739e-05	0.000371712
Mmusculus-jaspar2016-Npas2-MA0626.1	4	0	236	3.46445e-05	0.000371712
Mmusculus-jaspar2018-Npas2-MA0626.1	4	0	236	3.46445e-05	0.000371712
Mmusculus-cisbp_1.02-M2317_1.02	3	0	85	3.9935e-05	0.000415965
Mmusculus-JASPAR_2014-Tcf12-MA0521.1	3	0	85	3.9935e-05	0.000415965
Mmusculus-jaspar2016-Tcf12-MA0521.1	3	0	85	3.9935e-05	0.000415965
Mmusculus-jaspar2018-Tcf12-MA0521.1	3	0	85	3.9935e-05	0.000415965
Mmusculus-HOCOMOCOv10-EGR4_MOUSE.H10MO.D	5	0	491	4.05042e-05	0.000418837
Mmusculus-HOCOMOCOv10-FOXO3_MOUSE.H10MO.B	2	0	13	4.38885e-05	0.000450568
Mmusculus-jolma2013-Tcfap2a	3	0	96	5.74165e-05	0.000585238
Mmusculus-JASPAR_CORE-Klf4-MA0039.2	4	0	275	6.26454e-05	0.000620798
Mmusculus-JASPAR_2014-Klf4-MA0039.2	4	0	275	6.26454e-05	0.000620798
Mmusculus-jaspar2016-Klf4-MA0039.2	4	0	275	6.26454e-05	0.000620798
Mmusculus-jaspar2018-Klf4-MA0039.2	4	0	275	6.26454e-05	0.000620798
Mmusculus-HOCOMOCOv10-MAFB_MOUSE.H10MO.D	3	0	100	6.48346e-05	0.000638062
Mmusculus-cisbp_1.02-M0179_1.02	3	0	105	7.49541e-05	0.000732599
Mmusculus-cisbp_1.02-M6100_1.02	3	0	107	7.9274e-05	0.000769551
Mmusculus-HOCOMOCOv10-CREB1_MOUSE.H10MO.B	3	0	108	8.14935e-05	0.000785752
Mmusculus-UniPROBE-Sp100.UP00049	2	0	18	8.58747e-05	0.000822438
Mmusculus-cisbp_1.02-M0107_1.02	4	0	310	9.93365e-05	0.000945021
Mmusculus-HOCOMOCOv10-TWST1_MOUSE.H10MO.D	2	0	20	0.000106536	0.0010068
Mmusculus-jolma2013-Hoxa11-2	2	0	21	0.000117691	0.0011049
Mmusculus-cisbp_1.02-M0295_1.02	3	0	124	0.000122695	0.00111519
Mmusculus-cisbp_1.02-M6101_1.02	3	0	124	0.000122695	0.00111519
Mmusculus-jaspar2016-Atf1-MA0604.1	3	0	124	0.000122695	0.00111519
Mmusculus-jaspar2018-Atf1-MA0604.1	3	0	124	0.000122695	0.00111519
Mmusculus-jolma2013-Tcfap2a-2	3	0	124	0.000122695	0.00111519
Mmusculus-JASPAR_2014-Myod1-MA0499.1	3	0	125	0.000125642	0.00112057
Mmusculus-jaspar2016-Myod1-MA0499.1	3	0	125	0.000125642	0.00112057
Mmusculus-jaspar2018-Myod1-MA0499.1	3	0	125	0.000125642	0.00112057
Mmusculus-JASPAR_2014-Erg-MA0474.1	2	0	22	0.000129396	0.00113281
Mmusculus-jaspar2016-Erg-MA0474.1	2	0	22	0.000129396	0.00113281
Mmusculus-jaspar2018-Erg-MA0474.1	2	0	22	0.000129396	0.00113281
Mmusculus-JASPAR_CORE-Zfx-MA0146.1	3	0	129	0.00013789	0.00118536
Mmusculus-jaspar2016-Zfx-MA0146.1	3	0	129	0.00013789	0.00118536
Mmusculus-jaspar2018-Zfx-MA0146.1	3	0	129	0.00013789	0.00118536
Mmusculus-JASPAR_2014-Zfx-MA0146.2	3	0	130	0.000141069	0.00119116
Mmusculus-jaspar2016-Zfx-MA0146.2	3	0	130	0.000141069	0.00119116
Mmusculus-jaspar2018-Zfx-MA0146.2	3	0	130	0.000141069	0.00119116
Mmusculus-HOCOMOCOv10-STA5B_MOUSE.H10MO.C	2	0	24	0.000154449	0.00129646
Mmusculus-HOCOMOCOv10-PRRX1_MOUSE.H10MO.D	3	0	136	0.000161144	0.00134476
Mmusculus-UniPROBE-Ascl2.UP00099	2	0	25	0.000167796	0.00138762
Mmusculus-UniPROBE-Ehf.UP00015	3	0	138	0.000168226	0.00138762
Mmusculus-cisbp_1.02-M0316_1.02	2	0	27	0.000196125	0.00158119
Mmusculus-JASPAR_2014-Tcfcp2l1-MA0145.2	2	0	27	0.000196125	0.00158119
Mmusculus-jaspar2016-Tcfcp2l1-MA0145.2	2	0	27	0.000196125	0.00158119
Mmusculus-jaspar2018-Tcfcp2l1-MA0145.2	2	0	27	0.000196125	0.00158119
Mmusculus-cisbp_1.02-M2300_1.02	3	0	147	0.00020259	0.00159721
Mmusculus-JASPAR_2014-Myog-MA0500.1	3	0	147	0.00020259	0.00159721
Mmusculus-jaspar2016-Myog-MA0500.1	3	0	147	0.00020259	0.00159721
Mmusculus-jaspar2018-Myog-MA0500.1	3	0	147	0.00020259	0.00159721
Mmusculus-JASPAR_CORE-Tcfcp2l1 -MA0145.1	2	0	28	0.000211107	0.00163722
Mmusculus-jaspar2016-Tcfcp2l1-MA0145.1	2	0	28	0.000211107	0.00163722
Mmusculus-jaspar2018-Tcfcp2l1-MA0145.1	2	0	28	0.000211107	0.00163722
Mmusculus-JASPAR_CORE-Mycn-MA0104.2	3	0	156	0.000241203	0.00184062
Mmusculus-jaspar2016-Mycn-MA0104.2	3	0	156	0.000241203	0.00184062
Mmusculus-jaspar2018-Mycn-MA0104.2	3	0	156	0.000241203	0.00184062
Mmusculus-HOCOMOCOv10-CDX2_MOUSE.H10MO.C	2	0	30	0.000242698	0.00184218
Mmusculus-cisbp_1.02-M0174_1.02	3	0	157	0.000245765	0.00185559
Mmusculus-cisbp_1.02-M0207_1.02	3	0	160	0.000259784	0.0019409
Mmusculus-HOCOMOCOv10-KAISO_MOUSE.H10MO.B	2	0	31	0.000259307	0.0019409
Mmusculus-cisbp_1.02-M5994_1.02	3	0	162	0.000269412	0.00200235
Mmusculus-cisbp_1.02-M0183_1.02	3	0	169	0.000304914	0.00225447
Mmusculus-jaspar2016-Hic1-MA0739.1	2	0	34	0.000312374	0.00227428
Mmusculus-jaspar2018-Hic1-MA0739.1	2	0	34	0.000312374	0.00227428
Mmusculus-jolma2013-Hic1-2	2	0	34	0.000312374	0.00227428
Mmusculus-UniPROBE-Spdef.UP00038	2	0	35	0.000331141	0.00239867
Mmusculus-HOCOMOCOv10-AP2B_MOUSE.H10MO.B	4	0	434	0.0003567	0.00257076
Mmusculus-cisbp_1.02-M0199_1.02	2	0	37	0.000370286	0.00262885
Mmusculus-jaspar2016-Hes2-MA0616.1	2	0	37	0.000370286	0.00262885
Mmusculus-jaspar2018-Hes2-MA0616.1	2	0	37	0.000370286	0.00262885
Mmusculus-cisbp_1.02-M6102_1.02	2	0	38	0.000390663	0.00274619
Mmusculus-jolma2013-Tcfap2a-3	2	0	38	0.000390663	0.00274619
Mmusculus-cisbp_1.02-M0192_1.02	4	0	453	0.000418924	0.00293042
Mmusculus-HOCOMOCOv10-SNAI1_MOUSE.H10MO.C	2	0	40	0.000433022	0.00301425
Mmusculus-HOCOMOCOv10-MITF_MOUSE.H10MO.C	2	0	41	0.000455001	0.00315188
Mmusculus-cisbp_1.02-M0304_1.02	2	0	43	0.000500558	0.00345071
Mmusculus-cisbp_1.02-M0219_1.02	3	0	207	0.000550413	0.00377615
Mmusculus-cisbp_1.02-M0083_1.02	3	0	218	0.000639463	0.00436609
Mmusculus-HOCOMOCOv10-HES1_MOUSE.H10MO.D	2	0	49	0.000649946	0.00441654
Mmusculus-HOCOMOCOv10-P63_MOUSE.H10MO.D	2	0	58	0.000909492	0.00615093
Mmusculus-HOCOMOCOv10-BRCA1_MOUSE.H10MO.D	2	0	62	0.00103837	0.00698944
Mmusculus-cisbp_1.02-M1964_1.02	2	0	63	0.00107189	0.0070814
Mmusculus-JASPAR_2014-Myc-MA0147.2	2	0	63	0.00107189	0.0070814
Mmusculus-jaspar2016-Myc-MA0147.2	2	0	63	0.00107189	0.0070814
Mmusculus-jaspar2018-Myc-MA0147.2	2	0	63	0.00107189	0.0070814
Mmusculus-cisbp_1.02-M0274_1.02	2	0	66	0.00117551	0.0077302
Mmusculus-HOCOMOCOv10-SMAD2_MOUSE.H10MO.D	2	0	71	0.00135846	0.0088923
Mmusculus-cisbp_1.02-M0308_1.02	2	0	73	0.00143521	0.0092254
Mmusculus-JASPAR_2014-Bhlhe40-MA0464.1	2	0	73	0.00143521	0.0092254
Mmusculus-jaspar2016-Bhlhe40-MA0464.1	2	0	73	0.00143521	0.0092254
Mmusculus-jaspar2018-Bhlhe40-MA0464.1	2	0	73	0.00143521	0.0092254
Mmusculus-HOCOMOCOv10-CEBPG_MOUSE.H10MO.C	1	0	2	0.00150649	0.0094703
Mmusculus-HOCOMOCOv10-RXRA_MOUSE.H10MO.C	1	0	2	0.00150649	0.0094703
Mmusculus-JASPAR_2014-Nr5a2-MA0505.1	1	0	2	0.00150649	0.0094703
Mmusculus-jaspar2016-Nr5a2-MA0505.1	1	0	2	0.00150649	0.0094703
Mmusculus-jaspar2018-Nr5a2-MA0505.1	1	0	2	0.00150649	0.0094703
Mmusculus-UniPROBE-Gabpa.UP00013	2	0	77	0.00159478	0.00998135
Mmusculus-JASPAR_CORE-HOXA5-MA0158.1	2	0	78	0.00163593	0.0101499
Mmusculus;Hsapiens-jaspar2018-HOXA5-MA0158.1	2	0	78	0.00163593	0.0101499
Mmusculus-HOCOMOCOv10-ARNT2_MOUSE.H10MO.D	2	0	85	0.00193807	0.0119724
Mmusculus-HOCOMOCOv10-PAX5_MOUSE.H10MO.S	2	0	88	0.00207504	0.0127085
Mmusculus-HOCOMOCOv10-TLX1_MOUSE.H10MO.S	2	0	88	0.00207504	0.0127085
Mmusculus-cisbp_1.02-M0300_1.02	2	0	92	0.0022646	0.0132442
Mmusculus-HOCOMOCOv10-HESX1_MOUSE.H10MO.D	1	0	3	0.00225888	0.0132442
Mmusculus-HOCOMOCOv10-LHX2_MOUSE.H10MO.D	1	0	3	0.00225888	0.0132442
Mmusculus-HOCOMOCOv10-RXRG_MOUSE.H10MO.C	1	0	3	0.00225888	0.0132442
Mmusculus-HOCOMOCOv10-SOX9_MOUSE.H10MO.B	1	0	3	0.00225888	0.0132442
Mmusculus-HOCOMOCOv10-TFE3_MOUSE.H10MO.C	2	0	91	0.00221647	0.0132442
Mmusculus-JASPAR_CORE-Pdx1-MA0132.1	1	0	3	0.00225888	0.0132442
Mmusculus-JASPAR_2014-Pdx1-MA0132.1	1	0	3	0.00225888	0.0132442
Mmusculus-jaspar2016-Pdx1-MA0132.1	1	0	3	0.00225888	0.0132442
Mmusculus-jaspar2018-Pdx1-MA0132.1	1	0	3	0.00225888	0.0132442
Mmusculus-UniPROBE-Rhox11.UP00193.306b	1	0	3	0.00225888	0.0132442
Mmusculus-cisbp_1.02-M0186_1.02	2	0	93	0.00231322	0.0134733
Mmusculus-JASPAR_CORE-SOX10-MA0442.1	2	0	97	0.00251263	0.0145163
Mmusculus;Rnorvegicus;Hsapiens-jaspar2018-SOX10-MA0442.1	2	0	97	0.00251263	0.0145163
Mmusculus-jaspar2016-CREB1-MA0018.2	2	0	102	0.00277287	0.0158911
Mmusculus;Rnorvegicus;Hsapiens-jaspar2018-CREB1-MA0018.2	2	0	102	0.00277287	0.0158911
Mmusculus-cisbp_1.02-M0225_1.02	2	0	106	0.0029898	0.0167824
Mmusculus-HOCOMOCOv10-HNF4A_MOUSE.H10MO.A	1	0	4	0.00301071	0.0167824
Mmusculus-JASPAR_2014-Gata1-MA0035.3	1	0	4	0.00301071	0.0167824
Mmusculus-jaspar2016-Gata1-MA0035.3	1	0	4	0.00301071	0.0167824
Mmusculus-jaspar2018-Gata1-MA0035.3	1	0	4	0.00301071	0.0167824
Mmusculus-jolma2013-Hoxc10-2	1	0	4	0.00301071	0.0167824
Mmusculus-UniPROBE-Mtf1.UP00097	1	0	4	0.00301071	0.0167824
Mmusculus-JASPAR_2014-Sox5-MA0087.1	1	0	5	0.00376198	0.0207272
Mmusculus-jaspar2016-Sox5-MA0087.1	1	0	5	0.00376198	0.0207272
Mmusculus-jaspar2018-Sox5-MA0087.1	1	0	5	0.00376198	0.0207272
Mmusculus-jolma2013-Rhox11	2	0	121	0.00387155	0.0212489
Mmusculus-HOCOMOCOv10-E2F6_MOUSE.H10MO.A	2	0	127	0.00425405	0.0232587
Mmusculus-cisbp_1.02-M0193_1.02	2	0	128	0.00431944	0.0235261
Mmusculus-cisbp_1.02-M0216_1.02	2	0	131	0.00451838	0.0241488
Mmusculus-HOCOMOCOv10-ETV5_MOUSE.H10MO.D	1	0	6	0.00451268	0.0241488
Mmusculus-HOCOMOCOv10-SOX4_MOUSE.H10MO.C	1	0	6	0.00451268	0.0241488
Mmusculus-UniPROBE-Hoxb9.UP00207	1	0	6	0.00451268	0.0241488
Mmusculus-UniPROBE-Gata6.UP00100	1	0	6	0.00451268	0.0241488
Mmusculus-HOCOMOCOv10-NR2C1_MOUSE.H10MO.C	1	0	7	0.00526282	0.0276105
Mmusculus-HOCOMOCOv10-RUNX2_MOUSE.H10MO.B	1	0	7	0.00526282	0.0276105
Mmusculus-jaspar2016-JUN::FOS-MA0099.1	1	0	7	0.00526282	0.0276105
Mmusculus-jaspar2018-JUN::FOS-MA0099.1	1	0	7	0.00526282	0.0276105
Mmusculus-UniPROBE-Osr1.UP00027	1	0	7	0.00526282	0.0276105
Mmusculus-cisbp_1.02-M0084_1.02	3	0	476	0.00581621	0.0304019
Mmusculus-cisbp_1.02-M0210_1.02	1	0	8	0.00601239	0.0305327
Mmusculus-HOCOMOCOv10-MAFK_MOUSE.H10MO.S	1	0	8	0.00601239	0.0305327
Mmusculus-JASPAR_2014-Gfi1b-MA0483.1	1	0	8	0.00601239	0.0305327
Mmusculus-jaspar2016-Gfi1b-MA0483.1	1	0	8	0.00601239	0.0305327
Mmusculus-jaspar2018-Gfi1b-MA0483.1	1	0	8	0.00601239	0.0305327
Mmusculus-jolma2013-Hoxd13	1	0	8	0.00601239	0.0305327
Mmusculus-UniPROBE-Foxj1.UP00041	1	0	8	0.00601239	0.0305327
Mmusculus-UniPROBE-Osr2.UP00052	1	0	8	0.00601239	0.0305327
Mmusculus-HOCOMOCOv10-FOXO4_MOUSE.H10MO.C	1	0	9	0.00676141	0.0335018
Mmusculus-HOCOMOCOv10-STAT3_MOUSE.H10MO.B	1	0	9	0.00676141	0.0335018
Mmusculus-jaspar2016-Klf4-MA0039.1	1	0	9	0.00676141	0.0335018
Mmusculus-jaspar2016-Msx3-MA0709.1	1	0	9	0.00676141	0.0335018
Mmusculus-jaspar2018-Klf4-MA0039.1	1	0	9	0.00676141	0.0335018
Mmusculus-jaspar2018-Msx3-MA0709.1	1	0	9	0.00676141	0.0335018
Mmusculus-jolma2013-Msx3-2	1	0	9	0.00676141	0.0335018
Mmusculus-jolma2013-Bhlhb2-2	2	0	167	0.00722541	0.035677
Mmusculus-HOCOMOCOv10-KLF4_MOUSE.H10MO.C	2	0	170	0.00747705	0.0364509
Mmusculus-HOCOMOCOv10-TBP_MOUSE.H10MO.C	1	0	10	0.00750986	0.0364509
Mmusculus-jaspar2016-Cebpa-MA0102.1	1	0	10	0.00750986	0.0364509
Mmusculus;Rnorvegicus-jaspar2018-Cebpa-MA0102.1	1	0	10	0.00750986	0.0364509
Mmusculus-UniPROBE-Dlx2.UP00126	1	0	10	0.00750986	0.0364509
Mmusculus-cisbp_1.02-M6045_1.02	1	0	11	0.00825774	0.0394107
Mmusculus-HOCOMOCOv10-NKX32_MOUSE.H10MO.C	1	0	11	0.00825774	0.0394107
Mmusculus-jaspar2016-Mafb-MA0117.2	1	0	11	0.00825774	0.0394107
Mmusculus-jaspar2018-Mafb-MA0117.2	1	0	11	0.00825774	0.0394107
Mmusculus-jolma2013-Mafb	1	0	11	0.00825774	0.0394107
Mmusculus-cisbp_1.02-M5995_1.02	1	0	12	0.00900507	0.0419942
Mmusculus-HOCOMOCOv10-SOX5_MOUSE.H10MO.C	1	0	12	0.00900507	0.0419942
Mmusculus-JASPAR_2014-Sox6-MA0515.1	1	0	12	0.00900507	0.0419942
Mmusculus-jaspar2016-Sox6-MA0515.1	1	0	12	0.00900507	0.0419942
Mmusculus-jaspar2018-Sox6-MA0515.1	1	0	12	0.00900507	0.0419942
Mmusculus-jolma2013-Cebpb	1	0	12	0.00900507	0.0419942
Mmusculus-UniPROBE-Tcfap2b.UP00010	1	0	12	0.00900507	0.0419942
Mmusculus-HOCOMOCOv10-TBX5_MOUSE.H10MO.D	1	0	13	0.00975184	0.0448899
Mmusculus-JASPAR_2014-Gata4-MA0482.1	1	0	13	0.00975184	0.0448899
Mmusculus-jaspar2016-Gata4-MA0482.1	1	0	13	0.00975184	0.0448899
Mmusculus-jaspar2018-Gata4-MA0482.1	1	0	13	0.00975184	0.0448899
Mmusculus-HOCOMOCOv10-RFX1_MOUSE.H10MO.C	1	0	14	0.010498	0.0478617
Mmusculus-HOCOMOCOv10-STAT2_MOUSE.H10MO.B	1	0	14	0.010498	0.0478617
Mmusculus-HOCOMOCOv10-TFCP2_MOUSE.H10MO.D	1	0	14	0.010498	0.0478617
Mmusculus-HOCOMOCOv10-FOXP2_MOUSE.H10MO.A	1	0	15	0.0112437	0.0509357
Mmusculus-UniPROBE-Tcfe2a.UP00046	1	0	15	0.0112437	0.0509357
Mmusculus-HOCOMOCOv10-ZEP2_MOUSE.H10MO.D	1	0	16	0.0119888	0.0532959
Mmusculus-JASPAR_CORE-Sox17-MA0078.1	1	0	16	0.0119888	0.0532959
Mmusculus-JASPAR_2014-Sox17-MA0078.1	1	0	16	0.0119888	0.0532959
Mmusculus-jaspar2016-Sox17-MA0078.1	1	0	16	0.0119888	0.0532959
Mmusculus-jaspar2018-Sox17-MA0078.1	1	0	16	0.0119888	0.0532959
Mmusculus-jolma2013-Nkx6-1	1	0	16	0.0119888	0.0532959
Mmusculus-HOCOMOCOv10-GLI3_MOUSE.H10MO.B	1	0	17	0.0127333	0.0557375
Mmusculus-jaspar2016-Dmbx1-MA0883.1	1	0	17	0.0127333	0.0557375
Mmusculus-jaspar2018-Dmbx1-MA0883.1	1	0	17	0.0127333	0.0557375
Mmusculus-UniPROBE-Dmbx1.UP00111	1	0	17	0.0127333	0.0557375
Mmusculus-UniPROBE-Zbtb3.UP00031	1	0	17	0.0127333	0.0557375
Mmusculus-HOCOMOCOv10-NR1I2_MOUSE.H10MO.S	1	0	18	0.0134773	0.0581029
Mmusculus-HOCOMOCOv10-PEBB_MOUSE.H10MO.C	1	0	18	0.0134773	0.0581029
Mmusculus-jaspar2016-Dlx4-MA0881.1	1	0	18	0.0134773	0.0581029
Mmusculus-jaspar2018-Dlx4-MA0881.1	1	0	18	0.0134773	0.0581029
Mmusculus-jolma2013-Prrx2	1	0	18	0.0134773	0.0581029
Mmusculus-HOCOMOCOv10-EGR1_MOUSE.H10MO.A	2	0	233	0.0136381	0.0586193
Mmusculus-HOCOMOCOv10-AP2C_MOUSE.H10MO.A	2	0	237	0.0140837	0.0603527
Mmusculus;Rnorvegicus-jaspar2018-CEBPA-MA0102.2	1	0	19	0.0142207	0.0607572
Mmusculus-JASPAR_CORE-Myb-MA0100.1	2	0	245	0.0149936	0.063489
Mmusculus-jaspar2016-Myb-MA0100.1	2	0	245	0.0149936	0.063489
Mmusculus-jaspar2018-Myb-MA0100.1	2	0	245	0.0149936	0.063489
Mmusculus-cisbp_1.02-M0320_1.02	1	0	21	0.0157058	0.0663082
Mmusculus-jaspar2016-Shox2-MA0720.1	1	0	22	0.0164475	0.0686276
Mmusculus-jaspar2018-Shox2-MA0720.1	1	0	22	0.0164475	0.0686276
Mmusculus-jolma2013-Shox2	1	0	22	0.0164475	0.0686276
Mmusculus-UniPROBE-Gcm1.UP00070	1	0	22	0.0164475	0.0686276
Mmusculus-HOCOMOCOv10-PITX2_MOUSE.H10MO.D	1	0	23	0.0171887	0.070891
Mmusculus-jaspar2016-Prrx2-MA0075.2	1	0	23	0.0171887	0.070891
Mmusculus-jaspar2018-Prrx2-MA0075.2	1	0	23	0.0171887	0.070891
Mmusculus-jolma2013-Vsx1	1	0	23	0.0171887	0.070891
Mmusculus-HOCOMOCOv10-HLTF_MOUSE.H10MO.D	1	0	24	0.0179293	0.0724792
Mmusculus-HOCOMOCOv10-KLF15_MOUSE.H10MO.D	1	0	24	0.0179293	0.0724792
Mmusculus-HOCOMOCOv10-TF65_MOUSE.H10MO.S	1	0	24	0.0179293	0.0724792
Mmusculus-JASPAR_CORE-Nkx3-2-MA0122.1	1	0	24	0.0179293	0.0724792
Mmusculus-JASPAR_2014-Nkx3-2-MA0122.1	1	0	24	0.0179293	0.0724792
Mmusculus-jaspar2016-Nkx3-2-MA0122.1	1	0	24	0.0179293	0.0724792
Mmusculus-jaspar2018-Nkx3-2-MA0122.1	1	0	24	0.0179293	0.0724792
Mmusculus-UniPROBE-Rxra.UP00053	1	0	25	0.0186694	0.0752577
Mmusculus-jaspar2016-Dlx3-MA0880.1	1	0	26	0.0194089	0.0777992
Mmusculus-jaspar2018-Dlx3-MA0880.1	1	0	26	0.0194089	0.0777992
Mmusculus-HOCOMOCOv10-CEBPD_MOUSE.H10MO.B	1	0	27	0.0201479	0.0800864
Mmusculus-HOCOMOCOv10-CTCF_MOUSE.H10MO.A	1	0	27	0.0201479	0.0800864
Mmusculus-jolma2013-Dlx1	1	0	27	0.0201479	0.0800864
Mmusculus-cisbp_1.02-M0317_1.02	1	0	28	0.0208863	0.0816567
Mmusculus-HOCOMOCOv10-EHF_MOUSE.H10MO.A	1	0	28	0.0208863	0.0816567
Mmusculus-HOCOMOCOv10-GCM1_MOUSE.H10MO.D	1	0	28	0.0208863	0.0816567
Mmusculus-jaspar2016-Dlx2-MA0885.1	1	0	28	0.0208863	0.0816567
Mmusculus-jaspar2018-Dlx2-MA0885.1	1	0	28	0.0208863	0.0816567
Mmusculus-jolma2013-Dlx2	1	0	28	0.0208863	0.0816567
Mmusculus-cisbp_1.02-M0310_1.02	1	0	29	0.0216241	0.0829505
Mmusculus-cisbp_1.02-M0315_1.02	1	0	29	0.0216241	0.0829505
Mmusculus-HOCOMOCOv10-IRF7_MOUSE.H10MO.C	1	0	29	0.0216241	0.0829505
Mmusculus-HOCOMOCOv10-MYOD1_MOUSE.H10MO.C	1	0	29	0.0216241	0.0829505
Mmusculus-HOCOMOCOv10-NR1I3_MOUSE.H10MO.S	1	0	29	0.0216241	0.0829505
Mmusculus-HOCOMOCOv10-SOX13_MOUSE.H10MO.D	1	0	29	0.0216241	0.0829505
Mmusculus-HOCOMOCOv10-TCF7_MOUSE.H10MO.C	1	0	29	0.0216241	0.0829505
Mmusculus-HOCOMOCOv10-GCR_MOUSE.H10MO.S	1	0	31	0.0230981	0.0878961
Mmusculus-HOCOMOCOv10-KLF1_MOUSE.H10MO.C	1	0	31	0.0230981	0.0878961
Mmusculus-HOCOMOCOv10-PRGR_MOUSE.H10MO.S	1	0	31	0.0230981	0.0878961
Mmusculus-HOCOMOCOv10-ISL1_MOUSE.H10MO.D	1	0	32	0.0238343	0.0904563
Mmusculus-HOCOMOCOv10-PPARG_MOUSE.H10MO.S	1	0	33	0.0245699	0.0930008
Mmusculus-cisbp_1.02-M0319_1.02	1	0	34	0.025305	0.0937929
Mmusculus-HOCOMOCOv10-MYC_MOUSE.H10MO.A	1	0	34	0.025305	0.0937929
Mmusculus-HOCOMOCOv10-PAX8_MOUSE.H10MO.D	1	0	34	0.025305	0.0937929
Mmusculus-jaspar2016-Crem-MA0609.1	1	0	34	0.025305	0.0937929
Mmusculus-jaspar2016-Barhl1-MA0877.1	1	0	34	0.025305	0.0937929
Mmusculus-jaspar2018-Crem-MA0609.1	1	0	34	0.025305	0.0937929
Mmusculus-jaspar2018-Barhl1-MA0877.1	1	0	34	0.025305	0.0937929
Mmusculus-jolma2013-Barhl1-2	1	0	34	0.025305	0.0937929
Mmusculus-cisbp_1.02-M0306_1.02	1	0	35	0.0260396	0.0960166
Mmusculus-HOCOMOCOv10-NKX21_MOUSE.H10MO.D	1	0	35	0.0260396	0.0960166
Mmusculus-HOCOMOCOv10-GATA4_MOUSE.H10MO.B	1	0	36	0.0267735	0.0982155
Mmusculus-HOCOMOCOv10-IKZF1_MOUSE.H10MO.C	1	0	36	0.0267735	0.0982155
Mmusculus-jolma2013-Gbx2	1	0	38	0.0282398	0.102802
Mmusculus-jolma2013-Hoxa2	1	0	38	0.0282398	0.102802
Mmusculus-UniPROBE-Tcfap2a.UP00005	1	0	38	0.0282398	0.102802
Mmusculus-UniPROBE-Zfp281.UP00021	1	0	43	0.0318959	0.115816
Mmusculus-jolma2013-Gbx1	1	0	44	0.0326255	0.118164
Mmusculus-jolma2013-Hoxd3	1	0	45	0.0333545	0.120499
Mmusculus-HOCOMOCOv10-AP2D_MOUSE.H10MO.D	1	0	47	0.034811	0.125127
Mmusculus-HOCOMOCOv10-E2F3_MOUSE.H10MO.B	1	0	47	0.034811	0.125127
Mmusculus-HOCOMOCOv10-NFAC4_MOUSE.H10MO.C	1	0	56	0.0413378	0.148214
Mmusculus-cisbp_1.02-M0311_1.02	1	0	57	0.0420603	0.150426
Mmusculus-HOCOMOCOv10-USF1_MOUSE.H10MO.A	1	0	60	0.0442245	0.157771
Mmusculus-HOCOMOCOv10-HTF4_MOUSE.H10MO.C	1	0	62	0.0456646	0.162502
Mmusculus-HOCOMOCOv10-FLI1_MOUSE.H10MO.A	1	0	63	0.0463839	0.164651
Mmusculus-HOCOMOCOv10-ATF2_MOUSE.H10MO.B	1	0	67	0.0492554	0.173122
Mmusculus-jaspar2016-Pitx1-MA0682.1	1	0	67	0.0492554	0.173122
Mmusculus-jaspar2018-Pitx1-MA0682.1	1	0	67	0.0492554	0.173122
Mmusculus-jolma2013-Otx1-2	1	0	67	0.0492554	0.173122
Mmusculus-HOCOMOCOv10-MXI1_MOUSE.H10MO.C	1	0	68	0.0499719	0.175209

## Sheet: Enriched motifs_enhancer
Transcription factor MotifDb ID	pwmHits	expHits	backgroundPwmHits	p-value	adjusted p-value
Mmusculus-HOCOMOCOv10-MECP2_MOUSE.H10MO.C	218	153	7237	5.6808e-08	8.1065e-05

## Sheet: Mecp2 target sites
Chromosome	Position	Methylation_difference(Aged-Young)	Methylation_difference(ENR-STD)
chr1	100055434	-27.0833	29.697
chr1	100855023	-38.1443	29.6875
chr1	101359980	-26.4865	40
chr1	105990307	30.137	-30.137
chr1	105990310	27.6923	-27.6923
chr1	111683994	-46.9237	64.6633
chr1	114310150	-35.3246	27.174
chr1	118530477	-92.2222	48.3871
chr1	118987145	-29.0618	46.0663
chr1	119380231	-30.8333	30.0752
chr1	120176375	51.0281	-58.837
chr1	120374479	-28.0287	25.8355
chr1	120385626	-31.9419	36.4887
chr1	121706849	-34.0426	34.0426
chr1	124561914	-26.8657	26.176
chr1	125470010	-69.9346	41.7989
chr1	127203835	-45.4685	37.0152
chr1	128296913	-42.9604	25.6939
chr1	131280390	-32.7586	36.7347
chr1	131573875	-38.5102	30.8179
chr1	132767698	-31.1475	30.7692
chr1	133118333	-46.3855	33.6957
chr1	133406895	-41.5294	32.0949
chr1	133452086	-35.8241	44.4552
chr1	133729842	-30.2632	30.2632
chr1	134975941	-70.2941	33.2936
chr1	134997360	-58.3333	35.2113
chr1	135057876	-29.8943	28.0548
chr1	135425402	-52.1796	28.4567
chr1	135452042	-32.7002	32.7099
chr1	135617908	-63.7164	49.147
chr1	136460253	26.2136	-25.1185
chr1	136741544	-38.8889	25.8661
chr1	136905973	-42.681	32.8116
chr1	138832800	-60.7981	70.8333
chr1	140728187	-34.375	34.375
chr1	142848379	-33.0527	33.7423
chr1	144586205	-40.9408	43.2028
chr1	146863310	-29.8507	29.8507
chr1	148550264	-25.8333	25.1797
chr1	152497483	-59.7966	46.8676
chr1	153101103	-32.6866	40.3181
chr1	153101217	-36.038	50.545
chr1	153428648	-39.8424	26.3164
chr1	153445723	-34.3758	37.7731
chr1	154890652	-73.943	41.5417
chr1	155562640	-50.1166	35.6077
chr1	156074541	-47.1644	32.3549
chr1	157703897	-42.0494	43.9394
chr1	158956691	-28.2887	49.05
chr1	159017404	-35.0264	27.0442
chr1	160147763	-52.6667	30.3137
chr1	16180125	-35.9913	38.246
chr1	164224558	-45.5534	61.8372
chr1	164224561	-43.6583	58.2278
chr1	164292368	-54.8223	31.6339
chr1	166088732	36.4286	-45.815
chr1	166855835	-32.3458	45.1746
chr1	167249951	-64.3484	76.1905
chr1	169931973	-36.7485	35.1126
chr1	170328332	-40.3509	37.049
chr1	170906555	-32.3884	28.0517
chr1	171777937	-44.689	30.8029
chr1	172292865	-58.4419	35.1645
chr1	17395090	-28.3333	50
chr1	175647174	-30.2557	48.4375
chr1	179641984	-29.5635	32.2455
chr1	180690022	-48.6364	40.0253
chr1	180762450	-31.4216	39.1929
chr1	181257330	-43.633	27.6204
chr1	182112467	-29.4128	40.678
chr1	182126100	-44.1635	62.7119
chr1	182465752	-51.8291	26.8721
chr1	182494450	-26.5812	30.8669
chr1	182731564	-26.1603	29.7872
chr1	182865981	-46.093	32.8608
chr1	183168059	-37.2091	48.8676
chr1	184235168	-31.3385	31.4295
chr1	184988758	-39.7064	33.9179
chr1	186997949	-40.9516	28.6699
chr1	187917945	-44.1964	25.744
chr1	189834206	-35.5072	26.7885
chr1	190288019	-60.9195	46.0177
chr1	190581555	-31.0658	26.5306
chr1	193156661	-53.6626	49.6272
chr1	20998447	-53.3978	44.0895
chr1	23041703	-50.6422	25.5495
chr1	29466761	-31.3156	33.3657
chr1	29633951	-59.1837	54.0895
chr1	33945817	-37.9703	40.0183
chr1	34240072	-34.9398	97.8723
chr1	34251329	-28.2921	28.6248
chr1	34252778	-43.8164	44.9275
chr1	34516892	-44.1874	26.7706
chr1	35974110	-40.6595	38.7734
chr1	35995764	-40.0866	27.2865
chr1	36781830	-25.2594	33.75
chr1	37020556	-31.5182	28.2332
chr1	37087852	-54.7368	50.6494
chr1	38471060	-36.9093	51.3936
chr1	39690420	-40.3468	49.2754
chr1	39690893	-38.4452	27.2627
chr1	40804386	-53.8006	33.5065
chr1	40879832	-51.1628	49.3151
chr1	43041003	-30.5747	30.5952
chr1	49935334	-44.4444	32.7561
chr1	51245609	-26.3528	26.7912
chr1	51747621	-31.1909	28.1929
chr1	51930664	-26.131	28.519
chr1	55220550	-30.7292	32.1429
chr1	55539997	-39.0855	28.0926
chr1	58042223	-54.974	50.2511
chr1	58789219	-28.216	29.028
chr1	59760944	-26.8011	30.8333
chr1	61484764	-39.9152	31.9222
chr1	61880243	-49.5389	39.3939
chr1	62157915	-27.9709	31.8025
chr1	64615751	-61.7701	70.4135
chr1	66944853	45.3629	-38.7182
chr1	67266126	35.5082	-57.7851
chr1	68238988	-33.2917	35.5464
chr1	69951629	48.0392	-61.4286
chr1	71576045	-39.1097	43.278
chr1	71627775	-34.2105	34.2105
chr1	72577442	70.2423	-53.7848
chr1	72603274	29.4737	-28.0488
chr1	7292173	-31.4276	45.283
chr1	74041162	-34.85	33.0684
chr1	74082564	25.1566	-61.3117
chr1	74241580	-33.2835	26.5309
chr1	75239710	-48.9469	29.2067
chr1	75494788	-31.0185	27.3828
chr1	75657306	-29.8612	40.4494
chr1	76016018	-33.7146	25.3827
chr1	76982244	26.5734	-80
chr1	78364444	-27.9437	32.7801
chr1	79759858	-47.63	27.9776
chr1	79977050	-25.9418	26.6129
chr1	81156026	-30.9454	26.3416
chr1	85869968	-44.8713	31.6023
chr1	88256545	-31.9173	32.7869
chr1	88804855	-31.2051	38.2218
chr1	89073277	-26.9087	46.6982
chr1	90268721	-33.3333	33.758
chr1	90286661	-59.5027	31.7249
chr1	91224524	-42.0256	47.6636
chr1	91253809	-48.2632	56.6598
chr1	91770210	-34.7314	25.2749
chr1	92203052	-34.4552	38.3633
chr1	93124302	-46.6604	56.3983
chr1	93130841	-80.6182	67.771
chr1	93838464	-46.2366	41.3822
chr1	94025544	-28.366	28.8058
chr1	94295302	-32.3529	32.3529
chr10	101271162	-36.5637	41.164
chr10	104579844	-30.6306	33.3333
chr10	105977734	-37.0513	25.4716
chr10	107484059	57.8947	-34.2166
chr10	109779250	-40.3297	25.8174
chr10	110924202	-25.4579	36.9482
chr10	111066176	-42.212	38.381
chr10	111624839	42.0019	-52.2996
chr10	11456705	-40.6469	53.4473
chr10	114841554	-26.1207	31.348
chr10	115778800	-30.2826	29.1011
chr10	116934913	-32.102	33.2418
chr10	117947362	27.4671	-30.3969
chr10	118407105	-43.2754	33.7071
chr10	119108892	35.0649	-38.4977
chr10	119202859	-44.0771	41.2686
chr10	119931810	-48.6301	42.9204
chr10	121534329	-59.4203	59.4203
chr10	122326853	44.5369	-39.52
chr10	125764903	-47.2449	29.3701
chr10	125933625	32.2176	-32.7786
chr10	125986848	-85.1852	60.3175
chr10	126236464	-47.0599	29.1986
chr10	127252288	-41.5658	43.8363
chr10	127713443	37.4242	-40.5649
chr10	127747096	-37.0301	43.9987
chr10	128912094	-49.3438	29.8316
chr10	130524143	-36.2361	49.0566
chr10	19959130	-43.9516	36.6714
chr10	20227870	-37.1134	25.2336
chr10	20227964	-51.8891	44.6106
chr10	20273800	-31.7043	27.3224
chr10	26949692	-26.2295	26.2295
chr10	29104231	-30.8511	30.8511
chr10	29523349	-27.5253	44.29
chr10	34025883	-37.3377	40.9091
chr10	37195294	-32.4324	32.4324
chr10	39163646	-36.3073	29.0402
chr10	4012396	-26.8597	33.3508
chr10	40459230	-34.7097	32.7978
chr10	40654112	-47.0711	42.5836
chr10	40654347	49.4797	-34.9353
chr10	41694561	-64.3381	53.4784
chr10	41907121	-42.6542	30.9329
chr10	42469956	-73.4142	83.908
chr10	43473941	-62.5074	53.8848
chr10	4430623	-33.1532	27.7686
chr10	44417255	-31.267	36.2981
chr10	44456712	-50.188	43.0451
chr10	45159391	-56.834	44.5179
chr10	46375631	-51.3158	51.3158
chr10	4860757	-30.9527	39.079
chr10	50002537	-29.6296	29.6296
chr10	50771682	-52.7724	25.3328
chr10	56387606	-59.8309	32.1212
chr10	58648896	-41.533	45.5734
chr10	58878001	-29.233	31.9504
chr10	60828978	-60.7397	65.2927
chr10	60982408	40.7574	-32.5916
chr10	61048755	27.8521	-39.2307
chr10	61053585	26.8516	-27.5665
chr10	61517243	-45.5505	48.452
chr10	61775101	-30.635	37.3691
chr10	61820190	-43.0556	30.9932
chr10	61881552	-52.2807	52.6139
chr10	62108849	-31.4286	27.8571
chr10	62155567	-25.2801	34.1435
chr10	62335826	-52.3585	70.6522
chr10	64041423	-27.1014	25.9184
chr10	64719756	31.2591	-63.5593
chr10	65001425	-57.4455	56.6774
chr10	6979718	-54.7619	55.7863
chr10	69846208	-59.0436	47.2745
chr10	70006698	-33.1793	51.1273
chr10	70193318	-33.6449	26.9782
chr10	71058910	25.9868	-25.1822
chr10	74991466	-26.4239	40.7992
chr10	75147226	-35.7714	50.1165
chr10	75695008	-33.6073	48.7851
chr10	75762135	-29.5238	29.5238
chr10	7584573	-39.9764	25.1412
chr10	76054448	-36.5672	25.6083
chr10	77115511	-51.9414	32.9384
chr10	77134794	-69.375	37.4746
chr10	77556917	-47.8294	35.6289
chr10	77924074	-26.6667	31.2925
chr10	78367685	-29.6091	25.0043
chr10	79704841	32.7869	-32.7869
chr10	80889554	-34.9265	43.7608
chr10	81068134	-41.6423	45.4211
chr10	82545539	41.8559	-25.0579
chr10	83019019	-55.2806	41.4521
chr10	83692134	-25.9002	27.9447
chr10	84378337	-58.5651	51.9969
chr10	84857868	-36.8243	37.5
chr10	85448157	42.8772	-41.6774
chr10	8625044	38.1431	-43.5103
chr10	86820550	25.1613	-48.0328
chr10	87876085	-36.6213	53.2785
chr10	88245569	29.9881	-37.7996
chr10	88350010	-56.863	36.4158
chr10	88762735	-46.5488	53.0303
chr10	89511829	-27.147	42.9901
chr10	91713477	-34.5683	37.079
chr10	92673448	-31.4706	60.6767
chr10	9315566	-52.1549	38.6006
chr10	93424172	42.3144	-33.9647
chr10	93559510	-35.7843	31.1749
chr10	93834303	25.8427	-25.8427
chr10	94043869	26.9019	-47.3819
chr10	96097819	-32.4561	28.0015
chr10	96263549	-30.9869	65.723
chr11	100354123	-40.3432	30.9511
chr11	100442232	-60.9195	38.278
chr11	100515230	-32.4324	32.4324
chr11	100557616	-31.2576	26.1461
chr11	100677793	-32.4841	28.6822
chr11	101115023	-74.5918	31.0065
chr11	101829979	-41.7344	31.6334
chr11	102659682	-29.7833	34.0347
chr11	103304667	-27.7976	27.7053
chr11	103762784	-39.1443	35.1458
chr11	103773544	26.7185	-27.5449
chr11	104165839	-25.9317	27.9223
chr11	105965842	-32.6019	29.0195
chr11	106299394	-27.6119	27.6119
chr11	106341203	-32.0755	31.25
chr11	106733678	-59.8657	49.2435
chr11	108050743	-29.7876	28.7327
chr11	108918829	-47.995	35.311
chr11	109281765	-34.6988	27.9348
chr11	109344915	-26.4151	26.4151
chr11	109569066	-48.2451	61.0226
chr11	109873922	-76.3158	38.5827
chr11	110402508	-29.4691	38.5507
chr11	110500441	-45	45
chr11	113081775	-33.0808	27.9981
chr11	113368067	47.268	-27.3143
chr11	113368068	-46.9013	46.1085
chr11	113462873	-47.7196	26.6182
chr11	114282053	-32.6832	38.6141
chr11	114403060	35.629	-33.0908
chr11	115296793	-39.8175	37.7128
chr11	115604980	-33.6261	32.6082
chr11	115783761	-26.3846	26.135
chr11	115811681	-29.2308	36.4865
chr11	116157770	-32.7698	33.9623
chr11	116239869	43.2895	-38.4589
chr11	116649223	-30.9524	31.6456
chr11	116713983	-39.4486	55.2381
chr11	116728157	-42.5532	42.5532
chr11	117272745	-33.0865	28.4333
chr11	117826808	-31.1006	36.2189
chr11	118992000	30.7143	-37.6344
chr11	119137675	-39.8638	40.0595
chr11	119402564	-36.3971	34.2045
chr11	121193223	-53.8667	55.1026
chr11	17154887	-31.7502	28.4579
chr11	20140768	-43.2659	45
chr11	20173282	-34.5643	34.8766
chr11	20407050	-32.7205	28.2927
chr11	24294006	-40.6709	38.2906
chr11	28129067	-26.087	26.087
chr11	32589163	51.4412	-31.3501
chr11	32868357	-54.5019	46.6428
chr11	34355913	-40.544	29.3592
chr11	34688649	-49.6473	25.0367
chr11	34976355	-84.1944	52.3171
chr11	35603507	-42.9558	35.1695
chr11	35761721	-27.5072	28.0183
chr11	35833351	-32.3194	27.6387
chr11	36031247	32.9811	-32.6108
chr11	36492119	-25.0157	33.6449
chr11	36675460	-30.9275	39.2101
chr11	36686735	-31.7241	33.5329
chr11	40869089	61.619	-56.9372
chr11	4303517	-41.4065	43.7389
chr11	44893459	-35.8209	35.8209
chr11	4620212	-59.6052	37.5944
chr11	4944380	-40.2299	40.2299
chr11	49627225	42.8219	-56.7084
chr11	50370767	-52.4482	33.3268
chr11	52089388	-33.5383	40.873
chr11	52925164	-63.3663	62.2035
chr11	53076051	-26.9208	48.9796
chr11	53669574	-26.7137	29.8387
chr11	53809704	-36.7693	27.1036
chr11	55573138	-39.712	33.4567
chr11	57036941	-25.5238	36.2629
chr11	57300886	-34.8825	35.0198
chr11	57453868	-34.3367	30.4122
chr11	5830227	-27.7352	47.8073
chr11	58455265	-41.5584	36.7507
chr11	59912487	-31.2114	29.3444
chr11	60193963	-41.2853	32.3309
chr11	60339631	-71.5313	33.4951
chr11	60817072	-40.2817	27.7419
chr11	61102658	-31.5392	38.866
chr11	61229810	-35.5633	51.8404
chr11	61230891	-52.1277	54.1264
chr11	62653414	-27.5591	29.9213
chr11	63410686	-25.0462	29.7521
chr11	63412382	-33.4818	33.469
chr11	63712174	33.968	-33.919
chr11	64050924	-48.6902	34.0976
chr11	6651799	-45.0549	51.6088
chr11	68841462	-41.0667	46.6667
chr11	68896294	-25.6637	25.6637
chr11	68899281	-71.7105	71.7105
chr11	69031068	-38.2395	46.9697
chr11	69163139	-33.9783	30.6254
chr11	69436997	-27.1736	33.8389
chr11	69648919	-38.3231	29.002
chr11	69798020	-26.0794	35.8696
chr11	69974144	-28.7393	33.6625
chr11	70204175	42.8571	-27.3338
chr11	70465419	37.4859	-49.1525
chr11	70618458	-47.26	51.2651
chr11	70775647	-57.0721	50.2077
chr11	72430585	-38.7539	26.1612
chr11	74289225	38.8413	-37.1021
chr11	74751443	27.6898	-30.8714
chr11	75882650	-31	31
chr11	75895320	-39.0244	26.5625
chr11	76629212	-30.2336	39.8261
chr11	76975157	-41.6388	46.7519
chr11	77436950	-29.3056	50.8333
chr11	77841621	-32.6381	28.0392
chr11	77974248	-60.8736	65.1543
chr11	78037324	-40.8259	39.4112
chr11	78037325	-26.738	32.6471
chr11	78160176	-82.5	59.1667
chr11	78179071	31.8182	-31.8182
chr11	78783152	-51.7241	50
chr11	79139530	-27.729	31.9158
chr11	79880794	-25.5311	30.2429
chr11	80605345	-52.0793	27.4846
chr11	81628310	-64.4231	54.6055
chr11	82077216	-26.1099	44.4894
chr11	82189153	-39.644	36.7161
chr11	82666812	-36.0437	27.4778
chr11	83002541	-34.5346	35.052
chr11	83567072	-33.0275	33.0275
chr11	84409582	-48.2353	66.6667
chr11	84414167	-37.5368	46.645
chr11	84708902	-54.3655	44.8718
chr11	85834794	-48.8889	32.6923
chr11	87416073	-30.5557	43.3492
chr11	87731177	-38.006	25.3318
chr11	88690234	-29.6123	25.4924
chr11	89020666	-47.9396	44.3091
chr11	89506795	-31.9583	30.7086
chr11	90381527	-46.3786	31.9
chr11	90940760	-50.9084	50.1194
chr11	92875505	-80.3658	30.5847
chr11	93801081	-52.9169	46.0623
chr11	94500339	-33.0175	26.716
chr11	94564377	-27.1186	32.0988
chr11	94727226	-44.2762	39.0099
chr11	95183890	-47.2637	66.6667
chr11	95771714	-29.8611	25.4921
chr11	95890099	-54.8872	32.9825
chr11	96647967	-36.9458	42.8571
chr11	96987460	-46.1184	35.5385
chr11	97757771	-37.5494	25.8457
chr11	97823020	-70.3349	36.7115
chr11	98009536	-32.7963	45.4545
chr11	98487979	-35.3801	29.9145
chr11	99193012	-46.7149	48.4848
chr11	99493239	-30.256	34.8127
chr11	99493327	-46.6209	41.039
chr12	100243119	-50.6426	60.5263
chr12	100485665	-59.2105	28.2323
chr12	101956786	-43.6177	29.4018
chr12	102174500	-25.1246	30.0538
chr12	103398082	-35.8048	39.7211
chr12	104446964	39.1753	-57.0423
chr12	104486717	26.5178	-36.0664
chr12	104914721	-30.8547	30.0102
chr12	104988172	-32.1885	25.1814
chr12	105372232	-36.0465	36.0465
chr12	105445858	-42.4134	36.3059
chr12	106197267	-34.9398	43.8462
chr12	106421840	-36.0684	27.5611
chr12	106446904	62.2893	-58.7033
chr12	106573975	-40.2985	40.2985
chr12	109576523	-34.4696	64.2576
chr12	110171159	-52.4064	31.5659
chr12	110387225	-40.905	30.3889
chr12	110843242	-29.4857	30.0685
chr12	111071853	-38.5553	64.3617
chr12	111353440	-25.734	25.2252
chr12	111411578	47.0588	-63.4146
chr12	112080008	-35.1406	31.5385
chr12	112116239	-34.5652	50.8736
chr12	112175910	27.122	-40.8116
chr12	112318297	-46.4004	48.3008
chr12	112406068	-56.5189	55.7722
chr12	11434681	-51.1004	49.2587
chr12	116231702	-30.4602	65.625
chr12	118195507	32.1429	-37.2727
chr12	12223146	-31.6616	37.6203
chr12	12669959	28.8905	-34.3452
chr12	12738886	-29.9621	38.0237
chr12	14945547	-92	74.8571
chr12	16750297	-31.6164	34.375
chr12	17576524	-53.9906	37.9264
chr12	18387855	-37.157	51.6713
chr12	18388009	-35.3645	27.3068
chr12	19954605	-34.2246	42.6487
chr12	20234322	-32.381	28.6216
chr12	20459390	-31.8841	26.7993
chr12	22466998	39.0148	-33.9532
chr12	25220221	-27.3824	26.6417
chr12	25785984	-26.6961	30.1942
chr12	26442132	-29.9737	42.8571
chr12	27292803	-29.4334	25.208
chr12	31316171	32.2424	-37.0278
chr12	32728053	-36.8794	31.4447
chr12	33251410	-47.8947	37.2775
chr12	33429932	35.7855	-38.8158
chr12	33719676	-60.2927	37.3068
chr12	33870498	-26.087	26.087
chr12	45195438	-34.1759	64.3119
chr12	4528032	-38.5417	28.347
chr12	53220845	-26.2149	33.546
chr12	54609238	-25.3595	36.4706
chr12	54793854	-28.7088	41.281
chr12	57555140	-26.2847	36.0496
chr12	59966143	-37.7005	39.2157
chr12	68806153	-38.1305	46.6447
chr12	69177686	-32.479	37.618
chr12	70028152	-41.2811	25.3838
chr12	70226870	-78.8889	33.3333
chr12	71354789	-48.8232	39.8292
chr12	73452388	-47.83	35.0595
chr12	76102306	-36.1656	50.9804
chr12	76938799	-31.9444	31.9444
chr12	76969592	-32.619	30.4645
chr12	78791538	-38.6218	35.5475
chr12	78866532	-42.1217	25.3823
chr12	82675412	-29.8101	28.2138
chr12	84027720	-25.3968	25.3968
chr12	84641575	32.6019	-27.3845
chr12	84783961	27.241	-32.9457
chr12	85177698	31.7091	-45.5336
chr12	85641307	-32.1429	37.6812
chr12	85725260	-47.324	27.6552
chr12	86423623	-29.3185	26.3184
chr12	87065198	35.4798	-53.5354
chr12	87250297	-34.2179	26.4824
chr12	87271098	-25.8454	27.1456
chr12	9040962	-37.0832	30.5996
chr12	9041086	-42.6667	29.878
chr12	91980864	-28.4368	33.9931
chr12	92713740	-29.3578	29.3578
chr12	96268896	-26.1905	26.1905
chr12	99553566	-43.2493	41.8787
chr12	99999648	-41.6597	53.4432
chr13	100713029	-27.807	38.3333
chr13	100824503	-55.2775	31.8603
chr13	101707258	-35.4209	30.9394
chr13	101707472	-27.9873	39.5089
chr13	101757364	-46.6833	48.1638
chr13	102457159	-27.7536	32.2581
chr13	10302085	-37.6812	32.8268
chr13	103239025	33.6161	-44.6331
chr13	105242157	-34.4	34.4
chr13	110544190	-50.8753	46.8369
chr13	111754026	-26.0133	30.9847
chr13	112687805	37.895	-43.2876
chr13	113208972	-51.8987	42.2213
chr13	113631668	-32.6786	32.2177
chr13	115210870	-26.2742	43.6911
chr13	117611242	-47.3725	33.9751
chr13	119123012	-63.5307	64.5833
chr13	12607844	-38.7719	41.9792
chr13	12649877	26.1374	-27.5421
chr13	16012922	-55.6831	29.3048
chr13	16043731	-43.1818	38.3803
chr13	19364847	-27.2944	31.2996
chr13	20430963	-46.4706	28.7121
chr13	24216949	-43.3374	34.7859
chr13	24677827	41.1463	-59.3452
chr13	24911864	65.9091	-51.5337
chr13	29387082	-45.1613	26.9073
chr13	31663407	29.3835	-29.6526
chr13	33012347	-46.8085	37.7176
chr13	34182918	-50.0469	56.5269
chr13	36503708	-52.5138	28.8009
chr13	38585616	-72.4615	68.4615
chr13	40320182	-42.3647	26.841
chr13	41114229	-35.0725	25.6303
chr13	44281514	-45.268	41.2654
chr13	44519230	-28.6718	31.6432
chr13	45556816	-47.1018	28.6988
chr13	46758891	-40.9705	31.4785
chr13	47491187	-33.0189	29.2595
chr13	51411242	-27.7507	34.3638
chr13	51749095	46.833	-57.1583
chr13	52793969	-25.2174	39.4582
chr13	53008226	-29.8238	28.6426
chr13	53065519	50.4348	-40.9357
chr13	53234987	-30.526	32.6061
chr13	53277007	-27.594	26.9782
chr13	53315842	-31.447	44.0729
chr13	53868321	-26.2514	31.1828
chr13	54143672	-35.1361	37.917
chr13	54327184	-29.3974	49.7821
chr13	54786814	-41.7391	27.7869
chr13	54990929	37.037	-29.5918
chr13	56890540	-48.1905	28.0199
chr13	58123205	-40.9523	39.6827
chr13	59481102	-35.8384	41.5254
chr13	64571496	-42.7973	30.7354
chr13	64664913	-40.8163	40.8163
chr13	6675900	-38.4005	25.1183
chr13	68856869	-42.8092	63.5235
chr13	72861093	-27.0522	31.321
chr13	72991356	-28	27.115
chr13	73434397	-50.7246	30.1364
chr13	73960134	-47.1494	41.6033
chr13	7573527	-26.3545	43.2843
chr13	76064735	-29.7368	29.0476
chr13	92435890	-34.0429	31.1472
chr13	92988824	-54.1858	31.7048
chr13	93807803	-51.7326	42.5034
chr13	94666515	-26.4278	39.0936
chr13	95480270	27.9808	-28.4167
chr13	95531183	-29.2952	44.4395
chr13	95708565	-39.9117	37.649
chr13	96422654	-34.8413	44.8413
chr13	96870926	-44.0476	26.6929
chr13	97176094	-44.7409	26.3653
chr13	99070207	-33.607	27.8987
chr13	99476364	-34.3373	38.3283
chr13	9996750	-25.1852	25.1852
chr14	101899371	-27.0655	26.026
chr14	105312058	34.0206	-75
chr14	117170761	-34.6154	26.5073
chr14	118415707	-27.1734	29.8945
chr14	118663711	-57.7979	45.0343
chr14	121078071	-27.1429	27.1429
chr14	121098259	-25.9843	43.3564
chr14	121098260	-29.077	27.256
chr14	121198343	-42	25.7576
chr14	121602823	-39.4737	27.709
chr14	121937730	-58.5789	63.2229
chr14	12768816	-37.8618	28.008
chr14	16947303	28.8344	-37.6147
chr14	17064217	-25.0115	27.4258
chr14	19015332	-25.8605	28.6134
chr14	20009367	-37.9249	29.9837
chr14	20436681	-36.6412	47.8261
chr14	22413675	-29.1414	35.2298
chr14	24142300	-32.2439	27.8569
chr14	25737096	-61.7067	29.916
chr14	25737097	-25.0048	29.5036
chr14	27238169	-48.5	35.7273
chr14	28383739	-38.3855	28.2084
chr14	29937656	-28.0076	31.5626
chr14	30059225	-52.6102	30.047
chr14	30529419	-47.1636	46.0536
chr14	30615910	-42.5303	28.5621
chr14	31287453	-47.7273	29.1755
chr14	33970234	-29.7163	25.8575
chr14	34227800	-41.6276	42.1445
chr14	34499194	-44.2953	32.7273
chr14	34824956	-28.5493	33.6553
chr14	42446501	-41.9355	41.9355
chr14	46519121	-37.5	30.5693
chr14	46594316	-38.1639	49.7384
chr14	47001624	-45.6958	46.3915
chr14	48569919	-31.3879	69.778
chr14	49122303	-54.613	51.1706
chr14	50370938	35.7143	-37.931
chr14	50774379	-48.8563	47.9343
chr14	51184698	-52.2478	75.3247
chr14	51915742	-34.947	35.9809
chr14	51996121	-27.1177	37.9269
chr14	52330434	49.9057	-55.8828
chr14	53666346	-36.6969	37.037
chr14	54124914	27.0602	-27.5107
chr14	55170076	-43.1373	32.8431
chr14	55815726	-31.1916	30.1049
chr14	55864302	62.9791	-39.0448
chr14	56144331	-26.7442	26.7442
chr14	57536587	-48.9114	31.7745
chr14	58499021	-39.1304	65.3061
chr14	59576634	-44.4444	44.4444
chr14	60674217	-25.2104	30.6452
chr14	60762946	-30.7114	39.0931
chr14	63061077	-37.9351	34.2164
chr14	63828366	-25.5273	49.1228
chr14	64776274	-33.3427	47.1965
chr14	64808048	-50.0585	25.5843
chr14	65168698	34.2515	-70.314
chr14	65306309	38.2648	-32.3565
chr14	65837264	26.3158	-26.3158
chr14	66077952	-43.5945	36.1904
chr14	66592282	-29.5857	32.9293
chr14	66592285	-42.0954	35.8047
chr14	67308869	-45.7257	53.7504
chr14	67514953	-64.3544	32.5595
chr14	68151036	-33.4642	32.1874
chr14	70643228	-33.0781	30.0407
chr14	70960632	-26.1285	37.0021
chr14	76423398	-39.5522	27.431
chr14	77707032	44.7761	-55
chr14	77707305	-44.0568	35.8128
chr14	79320903	-25.9331	34.0085
chr14	79712173	-70	54.8101
chr14	81812344	-35.9264	27.6398
chr14	83620102	58.5959	-43.0667
chr14	86962244	-26.7647	36.0128
chr14	87204789	-25.119	27.5
chr14	91647234	-41.8423	26.0189
chr14	99393650	-29.4184	30.5419
chr15	100380283	25.9259	-28.9256
chr15	100475181	-40.8015	38.0468
chr15	100932298	-44.1558	36.7234
chr15	101066422	-40.6782	27.62
chr15	101770991	-59.0361	73.6842
chr15	102142896	-32.2849	44.6924
chr15	102593685	-52.7606	45.9158
chr15	102800225	-37.7049	52
chr15	103010754	43.75	-43.75
chr15	10502538	-38.8889	26.6409
chr15	12288899	-35.8378	33.7413
chr15	15443341	-44.3038	39.0406
chr15	18351339	-29.6671	30.2538
chr15	24353765	-26.3158	26.3158
chr15	25715198	33.325	-38.7999
chr15	25766047	-47.1264	43.1264
chr15	25891730	-47.1553	26.2699
chr15	27528824	-31.3942	25.3157
chr15	27641000	-32.7273	26.2757
chr15	28037879	29.9318	-34.6513
chr15	28201941	30.0624	-25.1791
chr15	28878426	-33.2418	26.1262
chr15	30671956	30.6931	-26.087
chr15	32304074	-31.7956	48.4307
chr15	33174852	-34.7458	26.665
chr15	36240118	-60.6289	36.0217
chr15	36296976	-36.3966	32.6692
chr15	36657032	-33.4188	26.9203
chr15	36762279	-35.2941	25.2174
chr15	36918168	26.3889	-26.2032
chr15	36983010	-32.1429	32.1429
chr15	37330747	-34.878	39.4595
chr15	37443847	-61.039	50.4348
chr15	37741567	-39.0723	29.8662
chr15	40077298	-26.3158	26.3158
chr15	4088135	-26.8293	35.1064
chr15	41791705	-26.9598	25.7242
chr15	4376583	-30.5519	32.3589
chr15	44166897	-43.3824	41.1096
chr15	51325873	-27.248	28.3034
chr15	57955667	-29.034	33.946
chr15	58162793	-27.7711	30.1389
chr15	58255532	-59.0476	45.4674
chr15	61660843	-46.093	25.8241
chr15	62998342	35.4902	-39.1501
chr15	6690633	-27.6215	30.9864
chr15	67006146	-28.6765	28.6765
chr15	69151776	-31.4813	28.9037
chr15	7097704	-39.4737	40.3569
chr15	72849272	-25.0526	27.5927
chr15	72931935	43.5002	-25.899
chr15	73044842	34.9515	-26.1279
chr15	73048662	-47.5955	51.4581
chr15	73550491	41.8269	-26.7045
chr15	74450444	-33.3333	33.3333
chr15	74478900	-25.0156	30.7276
chr15	75554872	-64.8532	62.0145
chr15	75935416	-50.2351	40.9494
chr15	76089813	-40.8163	36.1538
chr15	76666964	52.0561	-57.6
chr15	76666967	67.9813	-41.9813
chr15	78034114	-27.2779	26.9866
chr15	78543656	54.5297	-31.3953
chr15	78705460	-27.3005	34.9006
chr15	78846317	-60	39.5349
chr15	78859413	-41.9643	37.4687
chr15	78910425	-40.8435	36.2318
chr15	79065539	-54.0421	29.0906
chr15	79238237	-44.5941	60.7143
chr15	79359884	-35.9346	37.4862
chr15	79874372	-44.7452	26.8829
chr15	80055926	-31.5789	34.1463
chr15	80057749	-31.3553	47.6039
chr15	80212525	-43.898	28.5302
chr15	80224255	-67.6799	52.4452
chr15	80897152	-41.1305	35.9853
chr15	81855090	-52.5831	53.7835
chr15	83401531	-37.4199	30.2
chr15	83481120	-34.2105	34.2105
chr15	83530221	-42.1166	33.8613
chr15	83616567	-30.8114	31.0928
chr15	83878933	-33.2848	33.1329
chr15	84086812	-32.2917	36.6071
chr15	84480886	-28.5645	34.3899
chr15	84725547	-36.9199	35.9893
chr15	84771974	-29.7672	28.4226
chr15	84873025	-46.9154	25.876
chr15	85177892	-55.7676	36.9676
chr15	85486406	-35.5973	49.2407
chr15	85816532	-25.2013	26.0417
chr15	85949643	-26.27	29.8077
chr15	86028094	-57.4181	25.8508
chr15	86181897	36.9052	-26.8443
chr15	8634212	-44.2105	37.9605
chr15	86542268	-75.3425	37.6068
chr15	86579164	-35.2519	31.1039
chr15	8659748	-52.0722	33.6285
chr15	87565190	-30.1678	55
chr15	87608285	-38.3333	30.9939
chr15	88839185	-33.7508	31.398
chr15	9115559	-81.6901	66.3055
chr15	96575999	-86.3122	34.198
chr15	96747917	-25.4802	33.3226
chr15	97005734	-35.3659	34.1159
chr15	97019273	-35.8491	30.5627
chr15	97053474	-39.2512	32.6514
chr15	98107711	-48.4656	47.3171
chr15	98381476	36.1378	-25.618
chr15	99595249	-33.4183	26.2169
chr15	99857804	-39.1738	33.239
chr16	10503821	-35.5429	41.1706
chr16	17410441	-31.1404	48.9035
chr16	20594281	37.9227	-28.5908
chr16	20607223	-33.2483	27.6375
chr16	20707338	-42.131	45.8859
chr16	20708613	-42.1854	55.1724
chr16	23073174	-36.7145	25.8039
chr16	25584934	-32.7731	32.7731
chr16	26515313	-67.893	49.1803
chr16	26596202	-52.5641	35.8621
chr16	30964442	-26.3086	41.3462
chr16	30985591	-49.4393	46.3236
chr16	31638540	-40.5888	40.4314
chr16	31931906	-26.7191	34.7973
chr16	32507877	-31.0167	34.3706
chr16	34243748	-42.1679	47.2844
chr16	34710135	-39.2083	37.2117
chr16	34866980	-32.8571	27.3777
chr16	35660573	-55.9772	28.7102
chr16	3612683	-39.4737	39.4737
chr16	36228991	32.5581	-37.5
chr16	38346507	-32.3571	28.2419
chr16	38623331	-45.2172	50.2691
chr16	38893152	-33.3333	30.2564
chr16	3965442	-31.9444	41.6667
chr16	4418730	-44.438	25.5097
chr16	44400058	-26.9904	26.3072
chr16	45124662	-63.5835	28.2128
chr16	4582083	-38.3696	40.431
chr16	46485148	33.3333	-35.0195
chr16	51400713	-44.3038	35.6081
chr16	55733311	-26.8969	33.4094
chr16	55776472	-26.8	26.0537
chr16	58261634	-26.9048	35.8333
chr16	58308451	-41.9255	52.4645
chr16	59574101	-34.3023	28.7102
chr16	64985553	-27.8696	33.5663
chr16	68548119	-27.3126	28.0702
chr16	70379743	-40.678	40.678
chr16	70563749	-26.5173	58.3959
chr16	70984801	-33.2981	47.9221
chr16	73680109	-35.5807	35.1155
chr16	76318806	-37.8205	33.6957
chr16	76765365	-31.768	32.5119
chr16	77359439	-29.0642	35.8142
chr16	78371786	-40.2039	38.0684
chr16	8041850	-25.1193	25.3597
chr16	83445670	-70.7937	69.5808
chr16	85215231	-40.8479	31.5118
chr16	85366989	-38.0244	39.4737
chr16	85485673	-42.2759	42.4528
chr16	87275162	57.1429	-26.2069
chr16	90835335	-38.9079	44.3061
chr16	90876135	-28.6333	36.1885
chr16	90928444	31.7536	-25.2427
chr16	91760471	-28.4535	31.6416
chr16	91858334	-33.3333	28.9086
chr16	92274509	29.7637	-46.7668
chr16	92285527	-52.7129	30.8959
chr16	92312055	-35.4132	48.1181
chr16	92346333	-36.7337	48.5981
chr16	93172004	-30.6914	48.2353
chr16	93218398	-46.8309	31.1599
chr16	9356736	-32.057	27.3183
chr16	94227158	-50.8088	27.9948
chr16	95185086	44.3535	-47.0353
chr16	95279516	-31.58	57.5342
chr16	95342265	-43.5294	29.0541
chr16	96088791	-35.4596	52.9002
chr17	10403471	-61.2791	48.0973
chr17	10728653	-44.5324	52.7724
chr17	11889829	-50.2674	26.7311
chr17	12479076	-33.5238	63.2157
chr17	12487934	-33.3039	53.6797
chr17	14094816	-34.988	44.0789
chr17	14151143	-50.463	37.0614
chr17	14178463	-31.5693	41.3898
chr17	15190129	-40.7533	52.518
chr17	15680743	-30.8986	35.3234
chr17	17648638	-34.0183	37.7451
chr17	18410447	35.1562	-55.0725
chr17	21450667	26.9231	-26.9231
chr17	24505480	-43.7953	28.9295
chr17	24532039	45.656	-26.1299
chr17	25687895	-62.3853	36.7925
chr17	25688991	30.7692	-36.2205
chr17	25883112	-44.5404	27.9654
chr17	26634116	37.7292	-34.5913
chr17	26873521	-39.4777	52.381
chr17	26874857	27.3224	-38.3459
chr17	27251018	-60.5629	34.9658
chr17	27625585	-38.2061	29.6992
chr17	27718628	-26.6761	28.8839
chr17	28104844	-25.935	39.321
chr17	28167373	-86.2069	37.9058
chr17	28181684	72.2278	-27.8704
chr17	29135913	-34.1025	40.5689
chr17	30222205	-25.5827	47.9956
chr17	31851440	66.9492	-90
chr17	32364155	26.9592	-26.9592
chr17	32853441	-32.3333	61.5
chr17	33960833	-35.7068	37.929
chr17	34617807	-47.593	33.2507
chr17	34684116	-43.1373	46.3542
chr17	34811971	-71.708	46.61
chr17	34982935	39.899	-37.6598
chr17	35058411	-25.8081	34.2382
chr17	35060824	-34.5498	29.4771
chr17	35507256	-25.641	33.8235
chr17	35575383	-35.8741	37.5568
chr17	42885226	-27.5778	28.284
chr17	43821752	-61.6796	53.5835
chr17	44440584	-38.4798	27.342
chr17	4465118	-33.966	40.2597
chr17	45847557	-35.5932	35.5932
chr17	45973223	-29.7562	37.4392
chr17	46296304	-27.8209	35.8209
chr17	46521253	-41.4446	25.4347
chr17	46685078	-28.0519	44.9438
chr17	46964270	-34.2456	25.6193
chr17	47523602	-40.2224	29.2612
chr17	47618977	-58.3333	36.9048
chr17	48484216	-28.2842	26.3531
chr17	49536305	-34.6821	33.7013
chr17	49761861	-29.2413	25.0907
chr17	52382656	-32.291	33.4087
chr17	53659104	-45.3416	28.6613
chr17	5404910	45.4167	-51.9792
chr17	56051807	-36.0295	32.5853
chr17	56172211	-50	50
chr17	56279911	28.6231	-32.6007
chr17	56753304	-25.7789	31.1194
chr17	57194133	-26.0133	34.6641
chr17	58639430	-38.6572	30.8425
chr17	65728806	-44.6721	26.5393
chr17	67389316	-35.122	40
chr17	67543535	-39.4506	31.5333
chr17	6755084	-49.697	36.092
chr17	68576196	-33.0508	33.0508
chr17	68952695	-33.4996	32.9037
chr17	69037953	-46.9264	52.381
chr17	69753680	-34.7615	39.1534
chr17	70887417	-32.5976	32.8772
chr17	7194023	-28.7987	35.3509
chr17	72229123	-27.2727	27.2727
chr17	74135645	26.6904	-32.377
chr17	74769525	-42.8672	39.7464
chr17	7530549	-27.2419	30.9825
chr17	75394004	-50.5042	74.9733
chr17	78843106	-53.0263	26.5351
chr17	79334958	-36.1446	36.1446
chr17	7945948	40	-40
chr17	80014016	38.7931	-28.4404
chr17	80709193	-44.5849	48.9024
chr17	83301755	-37.5	37.5
chr17	83977830	-28.373	40.0397
chr17	84115420	36.9231	-25.8824
chr17	84183346	-62.0968	44.2623
chr17	8479816	-71.5709	68.4331
chr17	85482122	-28.2051	28.2051
chr17	86208502	-56.6904	34.5757
chr17	86384857	-28.7748	26.8218
chr17	87428782	-39.2424	47.7273
chr17	88258350	33.4143	-47.699
chr17	8859853	-53.3652	61.6783
chr17	92991594	31.7765	-57.8563
chr17	9454397	-62.4724	26.1228
chr18	11368628	-39.5019	49.4118
chr18	11658605	-70.4545	37.6147
chr18	12386212	-46.3978	41.3765
chr18	12548397	31.8024	-32.3953
chr18	13349408	-31.9312	25.1873
chr18	13728422	-43.182	50.1878
chr18	14406392	-60.705	39.2288
chr18	14543672	-44.203	48.2353
chr18	24352532	-27.6655	34.1304
chr18	24765597	32.2581	-68.2927
chr18	30359382	-36.1644	39.633
chr18	30727963	-26.738	26.738
chr18	34268830	-37.2397	51.7479
chr18	35823729	-45.9442	29.0711
chr18	36330951	-80.1347	40.8211
chr18	36920315	-35.4839	35.4839
chr18	37322401	-70.5754	56.8646
chr18	37543903	-27.1284	34.9206
chr18	37732893	-27.9699	34.6138
chr18	37747936	-27.0415	31.4098
chr18	37763318	-40.7426	51.5265
chr18	38542081	-42.3729	38.7755
chr18	38841380	-48.0469	25.4705
chr18	39342669	-35.7794	32.5381
chr18	42421661	-26.9799	27.0525
chr18	44375098	31.8182	-25.9848
chr18	46968433	-45.619	31.2845
chr18	49711817	-44.614	34.2206
chr18	51933333	-37.6344	37.6344
chr18	52475216	-46.6667	36.2893
chr18	55842385	-34.7222	34.7222
chr18	56717206	30.2405	-31.9459
chr18	5699116	-38.0685	43.7828
chr18	58141090	28.7879	-67.1233
chr18	60857138	-59.2805	31.9234
chr18	61380596	-33.0361	40.7753
chr18	6138663	-30.3517	34.0222
chr18	61518800	-29.9634	48.1253
chr18	61749287	-42.0168	28.7879
chr18	63080751	-26.5904	28.6957
chr18	64415024	36.2069	-40.2597
chr18	64585518	-48.6567	32.0433
chr18	65480041	-53.7555	31.4559
chr18	65531446	-51.1644	28.4511
chr18	67058989	-51.8868	50.6494
chr18	67303640	-34.7826	34.7826
chr18	67346036	-39.7834	31.954
chr18	68298984	-57.8571	53.5417
chr18	68837245	-27.9946	28.6275
chr18	69343761	-31.1769	30.7169
chr18	70624139	-45.2721	47.482
chr18	73606929	-31.7065	54.1053
chr18	73642012	-72.5169	58.1327
chr18	73877903	41.619	-72.2309
chr18	74605692	-33.3333	38.2716
chr18	75122655	-41.3316	47.6304
chr18	75462382	-45.4446	25.7424
chr18	75511771	-29.587	28.7056
chr18	76107197	-81.0546	96.6102
chr18	76814233	-43.5069	42.1127
chr18	77237566	-80.7018	33.0508
chr18	77257833	-41.2009	27.9415
chr18	77624921	-26.8908	27.6316
chr18	77941525	-28.0207	28.861
chr18	81233234	-42.939	40.9524
chr18	81897762	-44.9308	28.3433
chr18	82027875	-44.8532	53.0643
chr18	82518020	-70.8791	35.1648
chr18	82715009	-32.0802	35.7895
chr18	83827536	-32.4925	47.7897
chr19	10092576	-25.8033	44.8153
chr19	11384334	30.1971	-26.6558
chr19	18808890	-35.8259	42.8571
chr19	18902203	-27.5378	37.0616
chr19	19108491	-55.3655	60.1684
chr19	19109476	-48.9361	33.119
chr19	19218797	-41.3534	29.2039
chr19	19346326	-28.9786	42.958
chr19	20674209	-45.3147	25.9221
chr19	23090056	-55.2871	39.7226
chr19	23288608	-41.1603	35.8638
chr19	23792571	-52.9864	50.3163
chr19	24143869	-45.4925	26.5752
chr19	25037293	-26.4493	43.3053
chr19	25276672	-31.3814	38.1226
chr19	26553966	25.5474	-25.7246
chr19	27064487	-28.125	29.1776
chr19	27149573	-35.6835	50.5747
chr19	29111095	-37.7831	32.4143
chr19	29145972	-28.0558	34.2532
chr19	29658531	-76.0419	60.2906
chr19	3275640	-37.4847	30.3367
chr19	33761394	35.1243	-30.8001
chr19	3435782	-36.901	80.0304
chr19	36543156	-43.8596	31.1836
chr19	3738505	-30.4348	27.8351
chr19	37997666	-63.4615	55.1282
chr19	37997815	-29.1528	27.614
chr19	3827239	-27.6923	27.6923
chr19	38275440	-30.1308	35.5958
chr19	44717797	-30.6893	39.0388
chr19	46639643	-49.1136	50.0569
chr19	47136450	-52.0241	56.5239
chr19	47262059	-38.6199	36.1905
chr19	4859511	-75.9984	45.478
chr19	50490242	-41.228	49.4048
chr19	5107980	-49.9145	29.1899
chr19	51732178	-36.8742	31.8659
chr19	52696961	-48.5312	41.7096
chr19	53051794	-28.4091	30.4348
chr19	53090263	32.1328	-26.3313
chr19	54114628	-63.1578	67.7589
chr19	55145487	-25.4902	25.4902
chr19	56293874	-39.7312	29.0351
chr19	5788951	-37.2093	33.3333
chr19	59717803	32.8125	-47.7115
chr19	6384538	-43.1404	32
chr19	6521481	-46.7593	34.2593
chr19	6829896	-32.1368	32.5526
chr19	6906957	-33	36.3636
chr19	7374328	-28.9773	32.0362
chr19	7393351	-25.6503	44.7514
chr19	8968561	-37.8151	29.6
chr2	100072631	-26.624	29.5652
chr2	101774838	-58.6514	43.6821
chr2	102015364	-56.8133	40.8413
chr2	102469089	-45.2317	27.564
chr2	104096461	-38.5274	29.4318
chr2	104521488	42.8812	-35.3676
chr2	106837874	-45.6836	31.8263
chr2	106888331	-57.9503	67.8692
chr2	106911664	-28.1427	30.2352
chr2	109932608	-28.757	30.9644
chr2	110730104	-56.4086	49.3421
chr2	112244488	-33.8768	29.8333
chr2	113663981	-28.7024	36.1932
chr2	117542759	-28.529	29.0603
chr2	118537470	-33.9368	29.9575
chr2	121412042	-32.8478	36.0922
chr2	121707383	-59.8758	41.2987
chr2	124967213	-27.628	25.5428
chr2	125290815	-28.231	69.178
chr2	125681622	-43.7788	25.8611
chr2	127141603	-34.5509	44.4198
chr2	127541600	-46.5278	37.2515
chr2	127748119	-32.3287	28.0886
chr2	129105313	-26.9421	31.5254
chr2	130358826	44.3424	-64.8685
chr2	14054031	-36.1277	27.4474
chr2	140659727	-32.8927	39.3633
chr2	143058584	-53.2688	46.8269
chr2	144676706	-30.4529	32.5101
chr2	145918591	-32.2581	42.8571
chr2	145937750	-56.0694	41.2304
chr2	147268193	-33.1065	29.6938
chr2	148204016	-46.553	30.3828
chr2	149775956	-54.717	78.6885
chr2	151826790	-48.963	36.5702
chr2	151936606	-56.2482	62.1212
chr2	152587852	-46.6667	32.7273
chr2	152706888	-50.3614	38.0679
chr2	153585556	-38.4303	56.2514
chr2	153797541	-43.1953	43.1953
chr2	153922877	-38.8171	37.342
chr2	155609471	-37.8378	37.8378
chr2	156045566	-40.2878	26.8375
chr2	156407476	-42.664	34.9047
chr2	156619259	27.7071	-30.2674
chr2	156650486	-69.7209	45.3846
chr2	158266158	-25.6642	30.4553
chr2	158659151	38.2499	-36.6001
chr2	158720880	-57.4573	47.0313
chr2	160376245	-34.9359	36.9286
chr2	160932606	-46.3288	55.7054
chr2	163082233	-54.7913	37.3897
chr2	163596293	-30.8951	39.4723
chr2	163822295	-31.1189	34.2123
chr2	163890684	-52.828	51.4202
chr2	164667874	-32.1992	30.4896
chr2	165655511	28.6838	-47.884
chr2	165996047	-33.0476	39.418
chr2	166630802	-48.2383	27.3471
chr2	166792939	-29.3103	30.5556
chr2	167075868	-45.7385	33.1192
chr2	167231044	31.8182	-65.994
chr2	167350169	-44.8574	29.8158
chr2	167405704	-38.3035	37.1218
chr2	167573445	-61.5385	43.2928
chr2	167597202	-41.8612	33.0623
chr2	167763529	-30.2349	33.313
chr2	168370594	-62.5	72.619
chr2	168549390	-42.5373	33.3716
chr2	169211024	-26.9853	25.993
chr2	169510292	-46.8802	51.6556
chr2	169864537	26.1346	-35.3573
chr2	170288979	-31.5789	63.9098
chr2	170834377	-29.1667	29.1667
chr2	171044062	-40.4255	30.7168
chr2	171175602	-29.5426	43.2885
chr2	172057573	-58.6665	25.8107
chr2	172076594	-26.2394	35.9691
chr2	172682814	37.6591	-26.7769
chr2	173020806	-26.4552	59.434
chr2	173113388	-81.2729	97.619
chr2	173245709	-60.1752	33.06
chr2	173660330	28.5714	-28.5714
chr2	174700204	-53.6842	33.8012
chr2	17525674	-49.8703	51.0878
chr2	177897528	-35.7143	44.1615
chr2	180183110	-34.3301	47.1438
chr2	180594395	-64.7727	73.6301
chr2	22227670	25.6	-25.6
chr2	23379878	-33.3128	56.0976
chr2	25292195	37.1711	-48.4211
chr2	25366308	-42.4706	48.7586
chr2	25395364	-44.4444	42.0168
chr2	25583344	-28.484	35.2273
chr2	26356413	-40.1154	40.0729
chr2	26951489	42.1875	-31.1111
chr2	27394818	34.9606	-45.309
chr2	27394986	-46.7433	28.9403
chr2	28016639	-29.0007	32.418
chr2	28505060	-55.2747	32.3691
chr2	28536786	-40.7171	40.2134
chr2	28638284	-35.2375	27.7966
chr2	29909099	-35.0515	56.4706
chr2	30551175	-39.5722	39.5722
chr2	30827523	29.7143	-29.7143
chr2	31250573	-44.8211	49.8818
chr2	31631133	33.3333	-52.9915
chr2	31816942	-32.2184	27.953
chr2	33825500	-54.0541	42.6667
chr2	35268535	28.9332	-45.2918
chr2	35449180	-37.5	31.4597
chr2	36322651	-26.147	33.3626
chr2	44594971	-36.342	30.7152
chr2	47362471	-33.4611	38.4416
chr2	50811292	-40.4184	52.4673
chr2	51621270	-47.8261	47.8261
chr2	51995886	-43.9759	95
chr2	52073535	48.4536	-48.4536
chr2	52433667	-31.2247	43.2529
chr2	59608652	38.6112	-25.412
chr2	60291586	28.7848	-26.1433
chr2	60648440	-57.6329	54.5833
chr2	60876226	-25.8069	39.6226
chr2	62000875	28.972	-29.7297
chr2	6363282	25.9826	-25.3574
chr2	65980994	-30.3563	30.8094
chr2	71041873	34.6465	-45.2499
chr2	71461588	-39.0884	40.1478
chr2	75113034	-48.8722	33.4876
chr2	75772866	-30.5833	32.2024
chr2	76370506	31.1594	-31.1594
chr2	76932238	-28.0899	28.0899
chr2	81644909	-27.7907	26.828
chr2	8691467	-31.1385	26.211
chr2	86954356	-39.5865	36.1317
chr2	87948382	-36.5385	32.6496
chr2	90737635	-26.7606	26.7606
chr2	90776049	-43.662	34.1792
chr2	91037415	-29.0665	35.6322
chr2	91101975	-49.8264	39.8849
chr2	91125228	-26.3816	36.6071
chr2	91129658	-33.9057	34.8803
chr2	92481101	-27.6923	27.6923
chr2	92599923	25.9669	-25.9669
chr2	93014543	30.4319	-34.1978
chr2	93253628	-34.3186	36.3027
chr2	93641740	-30.3065	36.3749
chr2	9872221	-41.958	32.4649
chr3	100704383	-28.7824	57.6742
chr3	100766539	-37.8346	34.9216
chr3	100979579	-48.0519	34.6066
chr3	100979723	-39.731	40.3846
chr3	101068717	-38.5422	30.9139
chr3	101454953	-42.5848	45.1702
chr3	101588356	-39.8624	49.0879
chr3	102596500	-32.8958	29.5273
chr3	103525245	-35.5556	31.1609
chr3	104517364	-29.2594	32.0896
chr3	104517493	-40.3182	42.4706
chr3	108213804	-38.6373	43.0233
chr3	108428992	-72.5926	37.164
chr3	109079623	-35.4386	36.1905
chr3	109346176	-41.9345	44.0485
chr3	118877544	-48.7665	38.2605
chr3	119065037	-27.6331	39.3978
chr3	121174661	-50.3105	43.3124
chr3	124188310	-32.0615	54.2723
chr3	127486825	-32.381	32.381
chr3	127824929	-47.735	40.1389
chr3	128588031	-30.2521	30.2521
chr3	130360724	-45.7627	34.507
chr3	130579873	-31.0417	34.507
chr3	130596003	-29.3331	37.1212
chr3	130616441	-38.3124	41.9864
chr3	131196988	-30.1806	43.9748
chr3	133233752	-36.4478	25.3962
chr3	136982105	41.2471	-64.1045
chr3	138066910	-61.0918	59.5767
chr3	138282265	41.5042	-34.6337
chr3	138915483	-35.2273	29.0698
chr3	142436771	-27.5184	33.2327
chr3	143796872	-44.5994	42.1623
chr3	144193663	-31.0427	38.835
chr3	144635320	-48.2296	49.5283
chr3	144941092	-25.2765	26.5928
chr3	146644518	-38.0387	76.8817
chr3	149183941	-42.2619	46.0154
chr3	149240607	-40.625	40.625
chr3	152590709	-54.4708	42.6325
chr3	153229437	-32.3841	29.6167
chr3	153498309	-39.8686	36.9976
chr3	154649814	34.2287	-44.1451
chr3	15526658	-44.0476	44.0476
chr3	159675381	-48.9362	48.9362
chr3	19750736	-47.4359	47.4359
chr3	21997571	-46.9628	33.7871
chr3	30306590	-36.5293	40.9195
chr3	30438418	-31.293	30.1208
chr3	31090155	-37.4199	40.462
chr3	31166790	-40.404	26.6667
chr3	31219527	-37.5684	41.2117
chr3	31222496	-38.1373	48.7037
chr3	31285240	-57.5758	28.7879
chr3	3143232	-36	36
chr3	31533356	-36.594	37.1622
chr3	31912240	-34.0233	30.419
chr3	3528325	42.3537	-33.4061
chr3	35357236	-45.804	64.9994
chr3	38116372	-25.3747	25.2392
chr3	38891624	-27.1127	52.1127
chr3	4765206	-47.4123	58.408
chr3	50377537	-27.6124	30.303
chr3	51587613	-60	31.4549
chr3	51676473	-34.6154	29.6771
chr3	51781140	-37.8947	27.4009
chr3	52662140	-42.2915	31.8892
chr3	53008870	-83.6662	25.7458
chr3	53462409	-50.6315	30.2233
chr3	55041385	-33.68	36.8421
chr3	56571891	-31.3973	41.4815
chr3	60060597	-35.6044	35.8095
chr3	60138093	-33.3333	30
chr3	70849047	-28.1087	38.2353
chr3	73379777	-70.4938	52.328
chr3	75517421	-25.0015	31.1968
chr3	79069184	-39.0101	54.7414
chr3	83033279	-36.5517	81.8182
chr3	83924769	-34.4946	40.223
chr3	84367479	-28.5714	26.0921
chr3	85052852	-50.2488	57.7778
chr3	85167588	48.5661	-31.3061
chr3	85174757	-41.3916	58.3164
chr3	87751668	-54.0934	36.9021
chr3	87991905	-59.5118	65.4236
chr3	88044268	-31.9794	38.2256
chr3	88501053	-58.1746	27.3923
chr3	89291407	-46.0674	46.0674
chr3	89498976	-48.8889	48.8889
chr3	89988569	-70.6667	67.2184
chr3	90490574	38.0952	-31.9977
chr3	91016674	35.0929	-29.0565
chr3	94276048	28.3951	-25.4717
chr3	96427570	31.1628	-37.6826
chr3	97287219	-62.2642	62.2642
chr3	97325502	-33.6694	45.7293
chr3	97869188	-36.1127	40.7568
chr3	9883957	-30.5753	43.574
chr4	100479125	-30.4688	63.2261
chr4	10072539	-44.831	57.8782
chr4	105310147	-34.6667	34.6667
chr4	107009739	31.8937	-26.0113
chr4	107157534	39.5349	-26.1905
chr4	107474157	-58.4615	50.2141
chr4	107680684	27.4783	-30.6577
chr4	11180928	-25.2507	27.8481
chr4	115583905	-27.7372	27.7372
chr4	116102342	-42.2535	42.2535
chr4	116307710	-44.8188	29.3982
chr4	116840303	-36.9059	51.1311
chr4	117868689	-29.0884	33.1018
chr4	118213303	-30.7087	30.7087
chr4	118281579	-59.434	33.945
chr4	119180055	-35.3079	26.6617
chr4	119255947	-47.3824	41.7097
chr4	120731013	36.8687	-33.6405
chr4	120889014	47.8963	-65.9105
chr4	123991564	-33.7017	63.4783
chr4	124408468	-33.1438	33.913
chr4	124533848	-46.1832	48.1198
chr4	124707260	-38.7077	33.9
chr4	125071332	-54.7059	62.2695
chr4	125660652	-57.3911	57.1555
chr4	125780706	-30.812	50.0198
chr4	126236973	-40.8257	29.4222
chr4	126261231	26.0529	-45.0325
chr4	127663445	-32	30.6991
chr4	128570557	-58.2996	42.7318
chr4	129119155	-58.1685	46.3553
chr4	130136520	-44.5161	37.3733
chr4	131355704	-50.2867	25.4558
chr4	133259429	74.2857	-70.7071
chr4	133536526	-41.1717	50.5051
chr4	133678470	-38.0392	38.0392
chr4	134736487	-40.9369	25.3204
chr4	135534493	-26.7176	26.7176
chr4	135585606	-39.9784	44.5494
chr4	136392015	-39.3939	39.3939
chr4	136890466	-51.4598	45.9936
chr4	137283455	-35.6974	27.0707
chr4	137296553	-34.7791	58.6156
chr4	137478746	-32.9261	56.1404
chr4	137517704	-28.8136	40.2985
chr4	137670169	-28.9159	36.4415
chr4	138032614	-28.0374	28.0374
chr4	138616686	-45.1225	43.0893
chr4	138879144	-40.1184	31.3725
chr4	139038815	-34.9426	29.8849
chr4	140052428	-38.0627	34.3072
chr4	140088892	-41.7749	35.5626
chr4	140277677	30	-30.1587
chr4	140555626	-34.9985	46.9388
chr4	140750481	-29.1471	32.412
chr4	141105659	-27.8261	39.4515
chr4	141467812	-32.9855	27.7494
chr4	142085728	-41.954	41.4797
chr4	142160022	31.1336	-50.2518
chr4	142210072	-48.6847	27.2546
chr4	142518303	-28.7664	35.9736
chr4	142587416	-51.2114	52.8794
chr4	148146415	-38.2029	28.5714
chr4	148271603	35.2558	-51.899
chr4	148423237	-30.6931	29.0124
chr4	148676908	-32.2619	35.2265
chr4	148680319	-49.903	50.6173
chr4	148779523	27.5858	-35.2941
chr4	148949669	-41.3212	36.2061
chr4	149098688	51.0408	-47.2544
chr4	149587529	29	-29
chr4	149906505	-33.9623	33.9623
chr4	149938918	-30.9996	29.0148
chr4	150035164	-36.3046	30.3188
chr4	150212000	-48.0416	35.5031
chr4	150555164	-80.0529	61.4494
chr4	150808517	-35.6223	27.639
chr4	151983270	-32.175	28.3956
chr4	152400693	-61.4164	28.6479
chr4	152495792	-31.2686	42.3188
chr4	153224103	36.2434	-29.8942
chr4	154285066	-35.4037	25.5191
chr4	154541000	-43.2692	36.0522
chr4	154784146	-66.2445	27.6116
chr4	154789640	-41.3462	38.2974
chr4	154868395	30.0278	-28.8565
chr4	155369305	-66.1528	25.6063
chr4	22858336	-27.7778	27.7778
chr4	31667268	-34.5815	32.6161
chr4	31679604	-32.3944	31.8096
chr4	32229779	-73.0698	67.4848
chr4	33756445	-46.4912	29.3344
chr4	38830953	-46.5861	50.4825
chr4	39408518	-34.759	34.5232
chr4	39961152	-28.125	28.125
chr4	40913114	-82.7683	78.4921
chr4	41299190	-35.5835	32.2803
chr4	41513601	27.234	-27.234
chr4	41716499	-67.9513	31.0335
chr4	43423847	-49.7297	55.0467
chr4	44071050	-63.3333	33.3333
chr4	44382580	-38.1648	47.6487
chr4	44393171	-69.6923	64.6667
chr4	45136626	-45.059	46.1538
chr4	45337093	-32.4285	40.0291
chr4	45510079	-49.2389	32.5284
chr4	45691044	-49.6779	39.3066
chr4	45787818	-26.1386	40.3117
chr4	46712159	-39.0321	36.7475
chr4	46819629	-45.1696	32.6835
chr4	46915815	-49.8413	46.0317
chr4	50849151	-30.1075	30.1075
chr4	51876033	-39.3152	30.5556
chr4	54857105	-34.8837	34.8837
chr4	56167183	-55.3242	56.3178
chr4	57048474	-60.6061	44.6061
chr4	57191563	-25.0158	31.8701
chr4	57234436	44.9275	-78.8462
chr4	57889801	-44.2822	25.4487
chr4	58993575	-27.6943	30.2824
chr4	62807528	30.1103	-42.8105
chr4	62822642	26.5135	-25.7827
chr4	62833928	26.8925	-39.1409
chr4	65548865	-40.648	50.5078
chr4	74807726	26.2606	-46.0102
chr4	76779555	-32.3396	33.5613
chr4	77310223	27.2062	-35.6153
chr4	78962001	-30.2383	35.4331
chr4	82567436	-33.1179	31.8607
chr4	85883984	-29.4806	48.8235
chr4	86034379	-36.7906	34.476
chr4	86961668	-31.4754	38.5024
chr4	87198635	-34.8651	35.271
chr4	91353234	-58.9876	40.7126
chr4	91523346	-36.882	34.8334
chr4	9185399	-49.3116	30.7413
chr4	98653930	-83.1776	62.6866
chr4	98778880	-30.4012	35.7911
chr4	98778980	-54.8764	30.5391
chr4	9889261	-29.4438	43.0153
chr4	99363287	-30.8447	27.5642
chr5	100273244	-33.3333	33.3333
chr5	101543784	-25.5319	31.746
chr5	10192053	-52.4413	32.6117
chr5	102069864	27.9503	-27.9503
chr5	103812655	-41.1864	26.5403
chr5	103814658	-45.2632	29.4521
chr5	103833551	-36.1446	32.7586
chr5	10408609	-67.0049	38.8056
chr5	104337851	-64.8485	80
chr5	105528195	-53.2819	37.8882
chr5	105706680	-35.8215	29.2647
chr5	105923372	-42.9577	33.5089
chr5	106002835	-63.5563	33.4459
chr5	106458455	35.8209	-35.8209
chr5	106495234	-27.7366	29.6519
chr5	106553775	-38.2575	60.3774
chr5	107161171	-28.7446	26.3248
chr5	107192279	-46.2264	34.3595
chr5	107927822	-29.328	27.7667
chr5	108947739	-29.0628	32.5076
chr5	109966321	-31.4892	29.5738
chr5	111046944	25.2938	-37.5232
chr5	111869577	-38.6064	33.0065
chr5	112625718	27.4221	-29.5835
chr5	113076051	-30.9524	48.994
chr5	113334892	30.8904	-26.4587
chr5	113347934	-29.5185	38.1783
chr5	113354743	-53.1835	27.5005
chr5	113366931	-25.2879	47.9255
chr5	113897919	-35.4167	33.6725
chr5	114667120	-98.6486	67.6486
chr5	114947620	-68.75	72.3404
chr5	115522128	-32.1301	26.9697
chr5	115910994	-35.6211	32.5827
chr5	115997737	-35.5911	38.2834
chr5	116094441	-50.188	53.8462
chr5	116230415	-29.5513	27.7102
chr5	116486426	-28.2563	51.4647
chr5	117451821	-26.9852	32.1494
chr5	119319024	-42.4286	29.8584
chr5	121206769	-51.9571	34.0517
chr5	121598996	-30.6655	35.9827
chr5	121834365	-35.5337	41.4474
chr5	121938836	-41.8219	67.7869
chr5	122647183	-36.9766	43.4226
chr5	122754823	-46.7463	32.651
chr5	124022233	-48.3999	29.7247
chr5	124154324	-28.8569	25.9505
chr5	124490263	-37.3494	37.3494
chr5	124889132	-55.5636	35.348
chr5	124895092	-41.8544	57.3701
chr5	125258758	-38.1748	55.3587
chr5	125271005	-39.7741	26.8497
chr5	125271132	-45.5965	37.5218
chr5	125281859	-43.9474	65.4483
chr5	125402851	-31.2312	41.39
chr5	125674389	-32.0416	41.0987
chr5	127282394	-26.3158	25.7206
chr5	12760302	-27.7668	28.396
chr5	127670451	-28.7356	28.7356
chr5	128602830	-43.8811	31.5969
chr5	128971277	-51.2195	31.2883
chr5	128981996	-49.4306	29.1189
chr5	131717644	-37.5	32.0988
chr5	134227130	-52.3819	45.3831
chr5	134249767	-45.1852	37.0117
chr5	135695375	-57.0874	48.2443
chr5	135923056	-38.5757	25.6757
chr5	136087949	-64.193	47.396
chr5	136670034	-58.087	33.2765
chr5	139057743	-48.8052	37.5
chr5	139519044	-44.0476	38.5931
chr5	139765291	-26.8939	25.8301
chr5	140810110	-27.4687	52.7413
chr5	140928340	-42.1053	42.1053
chr5	142474598	-45.2081	36.5756
chr5	142662894	-66.8485	73.1111
chr5	143800733	46.2264	-38.7264
chr5	143897731	-26.0163	26.0163
chr5	144275433	-37.2682	25.0887
chr5	144479990	30.1662	-36.2637
chr5	145689496	-39.3939	27.041
chr5	147045437	-31.822	67.1756
chr5	148158187	-27.6923	26.4577
chr5	148272152	-36.8563	30.7314
chr5	148358781	-37.2436	27.4638
chr5	148663687	25.7028	-39.954
chr5	149031813	31.5858	-45.8716
chr5	149869578	-35.6473	37.0215
chr5	149933644	-40.0197	42.5197
chr5	151292008	-25.3305	43.5687
chr5	15942870	-61.8505	70.8563
chr5	18152877	-44.6942	44.2565
chr5	20497693	-27.7083	28.0532
chr5	20678824	-53.3883	64.1026
chr5	21689138	-33.2796	37.3494
chr5	24353299	52.381	-30.6818
chr5	31294713	-39.726	36.2832
chr5	32213306	-31.9316	25.182
chr5	33198879	-39.7899	48.5279
chr5	33210633	-52.2825	60.0687
chr5	3382516	-47.8469	33.6455
chr5	35096043	25.9159	-29.6136
chr5	35120915	-57.5926	27.5767
chr5	35723466	-37.8363	59.8889
chr5	35873202	-51.6789	35.0879
chr5	35943229	-82.3954	59.9206
chr5	36764033	-41.5025	42.5821
chr5	36774211	-29.8411	31.2945
chr5	37105198	-44.9438	28.866
chr5	37150454	-35.7143	35.7143
chr5	38133407	-46.5006	47.4529
chr5	40701881	-36.6934	25.493
chr5	42785819	-61.6279	58.3463
chr5	44094902	-47.4239	37.2735
chr5	45221676	-49.3977	46.0908
chr5	47088435	-32.0574	29.6447
chr5	52253693	-32.5028	32.6265
chr5	52327636	-69.1809	30.8183
chr5	52474616	-43.1448	27.759
chr5	53110380	-35.085	31.9017
chr5	64441490	-51.3213	54.4827
chr5	64648753	33.0097	-26.8986
chr5	64867105	-49.6753	52.5988
chr5	65002956	-52.9698	46.4314
chr5	65149284	-53.1025	43.2323
chr5	65884355	-51.7272	35.4286
chr5	66756468	-35.4167	27.4336
chr5	66816474	-53.8462	42.4242
chr5	67004685	-43.6517	34.2767
chr5	67139962	-35.49	25.8532
chr5	67697789	-37.1132	29.2264
chr5	72863571	33.5294	-59.6774
chr5	72957717	-25.2747	25.2747
chr5	74045577	-41.2793	37.8049
chr5	74616567	-33.5664	33.5664
chr5	74823271	-48.4643	38.8281
chr5	76076416	-35.4248	30.9983
chr5	76752876	-30.5952	39.1667
chr5	76857850	36.5465	-31.2474
chr5	83868596	-54.8023	32.3023
chr5	86282705	-38.0435	25.4192
chr5	90201161	-74.259	77.7226
chr5	91273782	-27.3702	31.252
chr5	91729372	-31.5976	27.9922
chr5	92304423	-28.873	26.8616
chr5	92309649	31.0345	-29.858
chr5	92595359	-59.4524	57.929
chr5	92888813	-54.0058	37.1939
chr5	92987372	-43.299	38.066
chr5	97001041	-76.6922	32.0758
chr5	98002764	-41.5167	26.8571
chr5	98246928	-29.52	25.7213
chr6	100096900	28.4553	-29.6296
chr6	100551228	-46.4762	29.6066
chr6	108454870	40.4987	-32.0995
chr6	108477192	-33.9976	30.8361
chr6	108684096	-33.3333	33.3333
chr6	110544760	-37.0656	47.9325
chr6	112756836	-87.8049	46.5909
chr6	114492483	-41.8367	30.0088
chr6	114653932	-39.9073	39.7363
chr6	114691465	-41.0476	25.4995
chr6	115701354	-38.324	43.7415
chr6	115939501	-34.4103	29.7327
chr6	116228147	-72.5692	31.8182
chr6	118250634	-49.4048	61.9048
chr6	118315006	-39.6506	41.0676
chr6	118922215	-40.7381	27.5641
chr6	119324966	-27.1605	27.1429
chr6	120215554	-48.3511	36.8723
chr6	120626790	-39.9932	28.211
chr6	121064288	-25.5635	30.8662
chr6	121385238	-29.6577	29.2867
chr6	123930073	-31.3217	31.8681
chr6	124866153	68.4936	-38.8909
chr6	125090863	-32.0317	26.5072
chr6	125411457	-67.5988	30.8192
chr6	125529574	-32.2404	49.3506
chr6	125618456	-37.3737	32.3944
chr6	126578762	-45.3125	27.4113
chr6	126578884	-27.0168	31.4286
chr6	127108303	-47.3288	45.8533
chr6	127406225	-34.0774	25.042
chr6	128325217	-83.0189	50.1422
chr6	128606433	-34.9077	37.2221
chr6	131264404	29.4118	-39.7413
chr6	13712461	-33.8857	31.5558
chr6	143288950	-46.922	42.7175
chr6	144073591	-30.585	28.6839
chr6	144273749	-38.7331	60.6325
chr6	145301067	-37.5	37.5
chr6	146662985	-45.446	33.5632
chr6	147127464	-30.9195	29.6038
chr6	148942271	-40.7342	44.1176
chr6	149401884	-28.9318	39.1787
chr6	16835210	41.6667	-28.7582
chr6	17840373	-47.5339	28.6379
chr6	18653264	32.7932	-29.8112
chr6	24348262	-30.7462	35.6113
chr6	24499504	-41.2518	55.0796
chr6	24570442	-27.907	32.9545
chr6	24813973	-44.6345	37.0171
chr6	27990618	25.4725	-27.8476
chr6	29005691	-51.5152	47.8114
chr6	29298494	-36.9457	30.6581
chr6	30207318	-41.7501	32.8464
chr6	30370761	51.6129	-39.5604
chr6	30372645	-31.7064	30.7474
chr6	30493713	30.2013	-27.6923
chr6	30538821	-41.192	45.3586
chr6	31613186	-49.1108	36.1532
chr6	32168953	-51.2239	29.8905
chr6	32563538	27.5862	-27.5862
chr6	34158612	-28.4483	28.4483
chr6	39004816	-33.4821	36.0078
chr6	39119029	-50.9702	28.6595
chr6	39442711	26.3889	-46.9017
chr6	39522194	-27.5	27.5
chr6	43562643	-29.1108	31.9535
chr6	44316419	-38.5027	38.5027
chr6	49509988	-32.1101	26.3958
chr6	50378455	-51.9444	51.6975
chr6	51149659	-26.0452	26.5306
chr6	51158932	-33.5714	33.755
chr6	51455580	-61.5611	61.4609
chr6	5172605	-58.2156	63.1399
chr6	5465865	-28.8178	25.1153
chr6	54767926	-48.6426	79.393
chr6	54933620	-26.8366	27.9878
chr6	55320194	-46.3618	35.9759
chr6	55490740	-46.9388	38.7755
chr6	56380850	-30.0758	42.803
chr6	56485636	36.6099	-31.1266
chr6	56617809	-51.2489	41.4815
chr6	58008273	-39.2049	36.2262
chr6	70895638	-28.0636	35
chr6	71091198	-46.8939	38.7908
chr6	71098898	-41.1463	41.9169
chr6	72568043	-58.9889	36.9132
chr6	72637639	-32.7103	32.7103
chr6	73003455	-29.7872	29.7872
chr6	78001691	-40.4442	43.75
chr6	80647282	-31.7368	34.0149
chr6	82127728	-26.9231	26.9231
chr6	82726386	-39.5117	29.9648
chr6	82922095	-48.748	52.6592
chr6	83194220	-44.9065	28.4988
chr6	83427191	-72.7273	41.0072
chr6	83866562	-35.8443	35.1389
chr6	85506857	-46.8121	36.8435
chr6	85964422	26.9695	-48.2783
chr6	86628460	-44.6167	32.4211
chr6	88204649	-26.3889	28.1046
chr6	88849927	-43.2801	25.4356
chr6	89034980	-41.7001	53.0055
chr6	90612335	-57.4074	43.771
chr6	91469198	-33.7825	40.7064
chr6	91706200	31.5508	-29.7101
chr6	92256962	-37.8621	41.0019
chr6	93707974	-52.2727	27.0718
chr7	103296969	-25.7143	25.7143
chr7	105390121	-36.6247	30.5259
chr7	10625063	-49.5238	41.1565
chr7	107210185	-55.4419	34.6667
chr7	110379636	-46.731	49.0566
chr7	110871392	-69.7697	57.5389
chr7	112283246	-29.9363	31.2883
chr7	113295343	-48.5768	29.5248
chr7	116270166	-88.5875	39.1524
chr7	117619110	27.0186	-25.4405
chr7	118690291	-25.6539	27.5711
chr7	118714978	-33.2479	26.2189
chr7	119720351	27.8539	-27.8539
chr7	120327076	-29.3706	37.5758
chr7	121497651	-40.4213	26.9608
chr7	127210473	-45.0575	43.0815
chr7	127253273	-39.4345	32.1422
chr7	127296277	-53.6039	39.72
chr7	127296658	-28.5714	28.5714
chr7	127785704	-25.2735	35.443
chr7	127926251	-32.3833	37.8378
chr7	128842941	-27.1795	28.5714
chr7	129896557	-64.9606	39.5349
chr7	130042457	-43.8078	33.0163
chr7	130047993	-26.9872	26.6667
chr7	130147585	-36.4716	29.3357
chr7	130590575	-28.2353	59.7826
chr7	130804961	-31.8627	41.0794
chr7	130807680	-31.612	25.8627
chr7	131143423	-51.4097	49.6564
chr7	133760781	-37.4478	31.4264
chr7	136363650	-36.998	32.6816
chr7	13640328	-51.949	57.8313
chr7	136708404	-42.5926	47.3451
chr7	137073809	-30.1853	31.0506
chr7	137148972	-54.4352	70.697
chr7	137424044	-41.1565	32.7381
chr7	137679384	56.2963	-45.1406
chr7	138492495	-27.3255	31.4988
chr7	139076838	25.6578	-37.5294
chr7	141089700	-58.8235	52.3719
chr7	141429252	27.3438	-27.3438
chr7	141595503	-29.2399	32.2285
chr7	143427486	-26.3044	26.8931
chr7	15883757	-28.7812	40.9349
chr7	19257041	-47.6284	32.8472
chr7	19286724	25.6802	-74.5192
chr7	19528156	-54.8603	60.8706
chr7	24180607	-28.968	25.5315
chr7	24471982	-29.2099	58.1818
chr7	24994406	-33.0484	33.4842
chr7	25001107	-30.0899	46.7483
chr7	25156422	-37.5	32.0205
chr7	25205334	-29.5082	50
chr7	25756612	-37.4505	36.8352
chr7	27365977	-32.8339	36.2865
chr7	28278499	-30.8943	32.5153
chr7	28374360	-42.3913	42.3913
chr7	28986690	-56.25	56.25
chr7	29045573	-25.1949	38.1579
chr7	29480628	-33.0966	33.0966
chr7	30293568	-69.9668	32.2078
chr7	30334984	-42.4749	52.0829
chr7	30435247	41.2637	-41.8732
chr7	30590165	-50.8104	30.7941
chr7	30605182	-37.5017	42.5926
chr7	30855385	-50.5155	43.9221
chr7	30956109	32.0513	-32.0513
chr7	3207275	-30.3595	29.8176
chr7	3412314	26.8289	-28.5124
chr7	34658213	-63.4459	61.2853
chr7	34753017	28.923	-38.7879
chr7	34810514	-82.716	70.5882
chr7	35192900	38.9394	-68.9394
chr7	35315609	-47.3779	70.194
chr7	35655960	-43.75	27.3399
chr7	36842618	-30.9809	34.0463
chr7	37356389	-50.1653	50.2548
chr7	43167243	-32.0152	29.4031
chr7	44954420	-56.6657	41.338
chr7	45282550	-31.5439	35.7143
chr7	45348469	25.4237	-31.25
chr7	45354724	-32.9621	45.6276
chr7	45640881	-35.664	38.5758
chr7	45759299	-35.5372	63.3333
chr7	46109513	-36.3409	34.5055
chr7	46176972	-58.1231	76.9231
chr7	47141523	-33.4358	33.7815
chr7	49526087	-49.1837	31.5051
chr7	49610274	-43.4758	39.1056
chr7	54148061	-39.604	39.604
chr7	55356037	-30.8944	32.7934
chr7	56464969	-47.2222	42.5711
chr7	56813106	-44.6394	43.6948
chr7	5870743	-31.7647	26.4076
chr7	59639657	-27.8316	26.7899
chr7	60293265	-38.5912	33.2138
chr7	62377317	-34.5491	26.3859
chr7	62587825	-39.926	47.2887
chr7	65213640	54.8528	-74.8408
chr7	66019813	-25.8956	40.6015
chr7	66635150	-27.6923	25.6375
chr7	66996001	-38.7931	36.6864
chr7	67051000	-33.3961	31.5894
chr7	68004562	-43.3497	36.9134
chr7	68115795	-53.4211	49.5387
chr7	70248793	-36.8417	38.2812
chr7	70542541	-32.581	31.6068
chr7	71704806	38.5892	-75.5
chr7	71721758	-29.832	44.9074
chr7	73285468	-31.746	31.746
chr7	74506409	-32.5	54.7619
chr7	79069542	-48.2888	35.8214
chr7	79112721	-30.9108	31.567
chr7	79680977	-37.2509	42.1053
chr7	79858540	-50.3206	46.1314
chr7	80103287	-51.9643	33.1595
chr7	80390858	-41.5196	33.4512
chr7	80456746	48.7805	-85.1852
chr7	80875758	34.0574	-59.5622
chr7	80876214	-35.1485	32.7213
chr7	81077587	-35.7712	43.6364
chr7	81548686	-28.3583	67.2472
chr7	81993376	-57.8436	30.8329
chr7	82582981	-65.2238	89.3617
chr7	89075388	-35.2273	33.1037
chr7	89762567	-42.029	42.029
chr7	89787908	-43.405	37.7005
chr7	90461816	-31.25	31.25
chr7	93251631	-45.3125	28.829
chr7	96498637	-30.2519	25.6409
chr7	96658508	-43.533	47.7068
chr7	98124803	-46.1471	42.9524
chr7	99823178	-25.2632	25.2632
chr8	101726032	-32.5061	52.2293
chr8	104555620	-41.5663	48.2759
chr8	106270614	-28.8889	36.7188
chr8	107612159	-30.839	34.3637
chr8	108194772	-34.9181	29.8339
chr8	108240434	-38.7655	32.8411
chr8	108724952	-71.3529	53.8649
chr8	108868051	-40.1471	29.7798
chr8	109672164	-39.7859	33.7037
chr8	110183287	-31.4736	27.788
chr8	113634246	-59.7467	53.235
chr8	113650237	-30.2598	26.1316
chr8	113995834	-63.2937	58.8193
chr8	114522180	-33.7321	30.127
chr8	115062270	-56.3296	48.3951
chr8	116271866	-41.9928	25.6595
chr8	11766905	-63.6364	41.8367
chr8	118257840	-54.588	37.8623
chr8	118462004	-41.8605	50
chr8	119189915	65.5606	-59.7862
chr8	119425802	-36.8114	26.287
chr8	119535981	-32.3147	33.05
chr8	119591746	-31.2076	32.0296
chr8	119602695	-46.2639	50.5882
chr8	120036481	-59.7572	39.51
chr8	120633335	-29.2135	25.8621
chr8	120674259	-30.9091	30.9091
chr8	12071269	-47.8265	68.4982
chr8	120792684	-28.4211	28.4211
chr8	120811057	72.4138	-61.5385
chr8	120860738	-32.7455	28.5328
chr8	121359128	-27.601	32.4638
chr8	121397103	-26.4493	27.7642
chr8	121471946	-75.5926	35.2814
chr8	121845853	-44.4444	44.4444
chr8	122117680	-42.3913	64.7826
chr8	122197237	-31.0085	35.0292
chr8	122279066	31.4286	-77.2727
chr8	122487726	-40.2213	36.1674
chr8	122523441	32.3793	-34.4953
chr8	122900094	-44.9198	49.0424
chr8	123131610	-36.1119	29.869
chr8	123428758	-30.5263	30.5263
chr8	124576193	-33.1226	28.2744
chr8	124969568	-34.069	29.303
chr8	125199010	-43.9793	59.1208
chr8	125955219	-33.6195	75.527
chr8	126601491	-48.4542	44.937
chr8	126722000	-25.6637	35
chr8	126791349	-46.6667	31.5152
chr8	127190135	-58.4009	46.3089
chr8	128357479	35.2941	-35.2941
chr8	13229934	-45.1087	28.0087
chr8	13653713	-26.1785	35.6522
chr8	14113727	-46.4983	31.2206
chr8	14600923	-56.5512	46.5597
chr8	18123477	-40.9091	33.3619
chr8	18798317	-61.4763	55.5435
chr8	22243784	-43.9306	35.0233
chr8	22563409	-46.7935	53.75
chr8	22850437	-29.0871	26.816
chr8	23154008	-38.9449	60.2517
chr8	23248246	-33.7354	38.8536
chr8	24804148	-30.9593	28.6255
chr8	24950963	-37.3134	38.0165
chr8	25496789	-44.0767	28.4517
chr8	25515423	-35.7304	27.3786
chr8	25526913	-42.1063	31.7941
chr8	26456499	-66.7857	37.868
chr8	26844873	-28.8463	35.4037
chr8	26973465	-40.1225	26.5727
chr8	27119151	-36.3506	63.4902
chr8	29189982	-36.2052	26.9412
chr8	29905818	-37.594	37.594
chr8	31012025	-52.8757	39.122
chr8	31223403	-59.605	77.9499
chr8	3225392	-44.9351	57.907
chr8	3252787	-48.1385	56.962
chr8	33730960	-69.5039	56.4454
chr8	3456040	-31.0313	26.1574
chr8	3517704	-31.2676	27.0328
chr8	37401354	-38.9976	27.1148
chr8	4183556	-35.3333	52
chr8	45266261	-25.7143	25.7143
chr8	47731290	-40.6133	25.2968
chr8	48283927	-49.5658	57.6369
chr8	48803187	-28.9952	36.4912
chr8	49624292	-42.2838	43.6248
chr8	54540106	-30.9273	25.2958
chr8	55435690	-26.0911	29.0323
chr8	57568739	-41.9587	57.5701
chr8	58284007	43.3889	-31.8982
chr8	59357299	-54.6154	66.9231
chr8	59880904	-38.0921	28.0029
chr8	61286050	-49.3651	49.7368
chr8	64958158	-34.1691	41.7935
chr8	68718642	-53.2703	65.1515
chr8	68810882	-26.8913	38.4615
chr8	69875010	-49.1525	25.3968
chr8	69880418	-36.9118	54.6337
chr8	69880527	-39.0643	28.4018
chr8	70088858	-34.3908	36.486
chr8	70693854	27.7108	-47.3054
chr8	70718234	38.1579	-55.4622
chr8	70768719	-31.7947	34.4262
chr8	77666930	-38.3783	29.0557
chr8	78631685	-35.5649	35.266
chr8	78634307	-36.7457	59.5203
chr8	79085424	-36.2745	41.8919
chr8	81941962	-29.6507	28.7694
chr8	83280507	-30.6585	29.2455
chr8	84825301	-56.1355	37.4202
chr8	86859907	-53.8406	33.9374
chr8	86916952	-30.43	33.4475
chr8	87510240	-43.2254	38.4962
chr8	88291351	-27.3224	26.4295
chr8	89139100	-45.6488	46.6903
chr8	89572389	-65.328	25.2096
chr8	91134609	26.5306	-26.5306
chr8	91392409	-45.9281	29.9714
chr8	93890479	25.7357	-26.1747
chr8	9432582	-38.0952	25.3521
chr8	94413347	-26.1018	25.2986
chr8	94566382	29.977	-50.1964
chr8	94784833	-32.6787	33.0457
chr8	95110286	-44.4706	53.0223
chr9	100450606	69.4671	-68.9099
chr9	101045981	-25.7555	31.2459
chr9	101955093	-41.4336	27.2727
chr9	102259834	-40.7937	29.8829
chr9	102397010	-32.3082	36.7596
chr9	102487588	-25.1196	30.8138
chr9	103118425	51.0889	-61.258
chr9	103212842	-29.1339	29.1339
chr9	103984073	33.8414	-28.0684
chr9	104029965	-33.6196	40.0509
chr9	104043053	-25.4098	25.4098
chr9	104848166	-42.6829	27.0579
chr9	105773063	-46.2948	37.8612
chr9	106434010	-47.0493	34.7547
chr9	106485663	-28.0952	42.4142
chr9	107389503	-28.7076	31.4243
chr9	107550785	-52.4827	33.9522
chr9	108180022	26.5627	-39.7322
[truncated: 199 more rows]
