# Supplementary material for: Environmental enrichment preserves a young DNA methylation landscape in the aged mouse hippocampus
Source: Nat Commun. 2021 Jun 23;12:3892. doi: 10.1038/s41467-021-23993-1 (PMC8222384; doi:10.1038/s41467-021-23993-1)
Supplement: Supplementary file 9 — Supplementary Data 6 [file 41467_2021_23993_MOESM9_ESM.xlsx]

## Sheet: Enriched terms
GO.ID	Description	p.Val	FDR	Phenotype	Genes
GO:0007411	axon guidance	8.6661e-08	8.6661e-08	1	ENSMUSG00000000305,ENSMUSG00000003070,ENSMUSG00000017724,ENSMUSG00000019230,ENSMUSG00000021451,ENSMUSG00000024497,ENSMUSG00000025085,ENSMUSG00000025427,ENSMUSG00000027168,ENSMUSG00000028661,ENSMUSG00000029765,ENSMUSG00000030067,ENSMUSG00000032537,ENSMUSG00000032547,ENSMUSG00000033278,ENSMUSG00000048402,ENSMUSG00000048915,ENSMUSG00000049107,ENSMUSG00000052133,ENSMUSG00000053646,ENSMUSG00000056427,…
GO:0031589	cell-substrate adhesion	8.6661e-08	8.6661e-08	1	ENSMUSG00000001930,ENSMUSG00000002489,ENSMUSG00000004415,ENSMUSG00000020717,ENSMUSG00000022438,ENSMUSG00000022439,ENSMUSG00000023886,ENSMUSG00000027111,ENSMUSG00000029528,ENSMUSG00000031465,ENSMUSG00000031523,ENSMUSG00000031841,ENSMUSG00000032537,ENSMUSG00000032702,ENSMUSG00000033335,ENSMUSG00000037736,ENSMUSG00000039546,ENSMUSG00000039621,ENSMUSG00000042961,ENSMUSG00000044042,ENSMUSG00000045038,…
GO:0097485	neuron projection guidance	9.8138e-08	9.8138e-08	1	ENSMUSG00000000305,ENSMUSG00000003070,ENSMUSG00000017724,ENSMUSG00000019230,ENSMUSG00000021451,ENSMUSG00000024497,ENSMUSG00000025085,ENSMUSG00000025427,ENSMUSG00000027168,ENSMUSG00000028661,ENSMUSG00000029765,ENSMUSG00000030067,ENSMUSG00000032537,ENSMUSG00000032547,ENSMUSG00000033278,ENSMUSG00000048402,ENSMUSG00000048915,ENSMUSG00000049107,ENSMUSG00000052133,ENSMUSG00000053646,ENSMUSG00000056427,…
GO:0010810	regulation of cell-substrate adhesion	3.16111e-06	3.16111e-06	1	ENSMUSG00000004415,ENSMUSG00000023886,ENSMUSG00000027111,ENSMUSG00000031465,ENSMUSG00000031523,ENSMUSG00000031841,ENSMUSG00000032702,ENSMUSG00000033335,ENSMUSG00000037736,ENSMUSG00000039546,ENSMUSG00000039621,ENSMUSG00000042961,ENSMUSG00000044042,ENSMUSG00000045038,ENSMUSG00000045991,ENSMUSG00000048915,ENSMUSG00000056222,ENSMUSG00000057058,ENSMUSG00000074570
GO:0090596	sensory organ morphogenesis	3.24502e-06	3.24502e-06	1	ENSMUSG00000005917,ENSMUSG00000012819,ENSMUSG00000016028,ENSMUSG00000020105,ENSMUSG00000021095,ENSMUSG00000021464,ENSMUSG00000021983,ENSMUSG00000024497,ENSMUSG00000024598,ENSMUSG00000026837,ENSMUSG00000027168,ENSMUSG00000028977,ENSMUSG00000029475,ENSMUSG00000031561,ENSMUSG00000032537,ENSMUSG00000033278,ENSMUSG00000036006,ENSMUSG00000038151,ENSMUSG00000041592,ENSMUSG00000044217,ENSMUSG00000048402,…
GO:0048562	embryonic organ morphogenesis	4.87524e-06	4.87524e-06	1	ENSMUSG00000000782,ENSMUSG00000001521,ENSMUSG00000005917,ENSMUSG00000012819,ENSMUSG00000016028,ENSMUSG00000020105,ENSMUSG00000020679,ENSMUSG00000021095,ENSMUSG00000021464,ENSMUSG00000021983,ENSMUSG00000024497,ENSMUSG00000024598,ENSMUSG00000027168,ENSMUSG00000027523,ENSMUSG00000029475,ENSMUSG00000030849,ENSMUSG00000036006,ENSMUSG00000038244,ENSMUSG00000040310,ENSMUSG00000048402,ENSMUSG00000050953,…
GO:0060560	developmental growth involved in morphogenesis	1.22367e-05	1.22367e-05	1	ENSMUSG00000000305,ENSMUSG00000002489,ENSMUSG00000019768,ENSMUSG00000020679,ENSMUSG00000021451,ENSMUSG00000023826,ENSMUSG00000024497,ENSMUSG00000024589,ENSMUSG00000024907,ENSMUSG00000028640,ENSMUSG00000029765,ENSMUSG00000032547,ENSMUSG00000033335,ENSMUSG00000036264,ENSMUSG00000036585,ENSMUSG00000042757,ENSMUSG00000044042,ENSMUSG00000048915,ENSMUSG00000052133,ENSMUSG00000056427
GO:0051056	regulation of small GTPase mediated signal transduction	8.13385e-05	8.13385e-05	1	ENSMUSG00000001995,ENSMUSG00000002489,ENSMUSG00000020143,ENSMUSG00000021662,ENSMUSG00000022263,ENSMUSG00000022957,ENSMUSG00000024043,ENSMUSG00000025555,ENSMUSG00000030583,ENSMUSG00000031523,ENSMUSG00000032702,ENSMUSG00000033335,ENSMUSG00000036006,ENSMUSG00000036452,ENSMUSG00000039621,ENSMUSG00000040964,ENSMUSG00000041351,ENSMUSG00000057315,ENSMUSG00000061751
GO:0043547	positive regulation of GTPase activity	9.27935e-05	9.27935e-05	1	ENSMUSG00000001995,ENSMUSG00000002489,ENSMUSG00000020121,ENSMUSG00000020143,ENSMUSG00000021451,ENSMUSG00000023923,ENSMUSG00000024043,ENSMUSG00000027111,ENSMUSG00000027523,ENSMUSG00000030583,ENSMUSG00000031523,ENSMUSG00000036452,ENSMUSG00000036591,ENSMUSG00000039621,ENSMUSG00000040964,ENSMUSG00000041351,ENSMUSG00000049107,ENSMUSG00000053646,ENSMUSG00000055013,ENSMUSG00000057315,ENSMUSG00000059810,…
GO:0007266	Rho protein signal transduction	0.000108563	0.000108563	1	ENSMUSG00000002489,ENSMUSG00000016028,ENSMUSG00000019944,ENSMUSG00000020121,ENSMUSG00000020717,ENSMUSG00000021662,ENSMUSG00000022263,ENSMUSG00000022957,ENSMUSG00000025555,ENSMUSG00000031523,ENSMUSG00000031841,ENSMUSG00000032702,ENSMUSG00000036006,ENSMUSG00000039621,ENSMUSG00000040964,ENSMUSG00000061751
GO:0050803	regulation of synapse structure or activity	0.000110018	0.000110018	1	ENSMUSG00000002489,ENSMUSG00000006435,ENSMUSG00000020077,ENSMUSG00000021451,ENSMUSG00000022957,ENSMUSG00000025555,ENSMUSG00000028782,ENSMUSG00000031119,ENSMUSG00000032537,ENSMUSG00000033335,ENSMUSG00000034730,ENSMUSG00000035226,ENSMUSG00000042589,ENSMUSG00000043557,ENSMUSG00000048915,ENSMUSG00000049044,ENSMUSG00000061751,ENSMUSG00000063506,ENSMUSG00000070080
GO:0034330	cell junction organization	0.000138764	0.000138764	1	ENSMUSG00000000305,ENSMUSG00000021108,ENSMUSG00000024044,ENSMUSG00000026131,ENSMUSG00000029528,ENSMUSG00000031523,ENSMUSG00000031841,ENSMUSG00000032312,ENSMUSG00000037736,ENSMUSG00000039155,ENSMUSG00000039577,ENSMUSG00000040136,ENSMUSG00000044042,ENSMUSG00000045659,ENSMUSG00000048915,ENSMUSG00000050953,ENSMUSG00000053166,ENSMUSG00000055322
GO:0050807	regulation of synapse organization	0.000242401	0.000242401	1	ENSMUSG00000002489,ENSMUSG00000006435,ENSMUSG00000020077,ENSMUSG00000021451,ENSMUSG00000022957,ENSMUSG00000025555,ENSMUSG00000028782,ENSMUSG00000031119,ENSMUSG00000032537,ENSMUSG00000034730,ENSMUSG00000035226,ENSMUSG00000042589,ENSMUSG00000043557,ENSMUSG00000048915,ENSMUSG00000049044,ENSMUSG00000061751,ENSMUSG00000063506,ENSMUSG00000070080
GO:0032535	regulation of cellular component size	0.000242401	0.000242401	1	ENSMUSG00000000305,ENSMUSG00000019944,ENSMUSG00000020717,ENSMUSG00000021451,ENSMUSG00000023022,ENSMUSG00000024043,ENSMUSG00000027519,ENSMUSG00000029468,ENSMUSG00000029516,ENSMUSG00000029765,ENSMUSG00000032547,ENSMUSG00000032702,ENSMUSG00000033335,ENSMUSG00000035506,ENSMUSG00000036264,ENSMUSG00000037622,ENSMUSG00000039621,ENSMUSG00000044042,ENSMUSG00000045038,ENSMUSG00000048915,ENSMUSG00000050357,…
GO:0006813	potassium ion transport	0.000341009	0.000341009	1	ENSMUSG00000000794,ENSMUSG00000005360,ENSMUSG00000024589,ENSMUSG00000024907,ENSMUSG00000027030,ENSMUSG00000029361,ENSMUSG00000032338,ENSMUSG00000033161,ENSMUSG00000033335,ENSMUSG00000035506,ENSMUSG00000039943,ENSMUSG00000040136,ENSMUSG00000040896,ENSMUSG00000045246,ENSMUSG00000062609,ENSMUSG00000069601,ENSMUSG00000090122
GO:0010769	regulation of cell morphogenesis involved in differentiation	0.000384202	0.000384202	1	ENSMUSG00000000305,ENSMUSG00000002489,ENSMUSG00000021451,ENSMUSG00000029765,ENSMUSG00000032536,ENSMUSG00000032547,ENSMUSG00000032702,ENSMUSG00000033335,ENSMUSG00000036264,ENSMUSG00000038545,ENSMUSG00000039621,ENSMUSG00000042589,ENSMUSG00000047712,ENSMUSG00000048915,ENSMUSG00000052133,ENSMUSG00000052934,ENSMUSG00000053646,ENSMUSG00000061751,ENSMUSG00000074570,ENSMUSG00000091519
GO:0030072	peptide hormone secretion	0.000417363	0.000417363	1	ENSMUSG00000002489,ENSMUSG00000020679,ENSMUSG00000022957,ENSMUSG00000023826,ENSMUSG00000024027,ENSMUSG00000027168,ENSMUSG00000027882,ENSMUSG00000028964,ENSMUSG00000029361,ENSMUSG00000029716,ENSMUSG00000030314,ENSMUSG00000033717,ENSMUSG00000040136,ENSMUSG00000045038,ENSMUSG00000048915,ENSMUSG00000049044,ENSMUSG00000050953,ENSMUSG00000061751
GO:0010770	positive regulation of cell morphogenesis involved in differentiation	0.000439229	0.000439229	1	ENSMUSG00000000305,ENSMUSG00000002489,ENSMUSG00000021451,ENSMUSG00000029765,ENSMUSG00000032536,ENSMUSG00000033335,ENSMUSG00000038545,ENSMUSG00000039621,ENSMUSG00000042589,ENSMUSG00000048915,ENSMUSG00000052934,ENSMUSG00000053646,ENSMUSG00000061751,ENSMUSG00000074570
GO:0048592	eye morphogenesis	0.000552231	0.000552231	1	ENSMUSG00000021983,ENSMUSG00000024598,ENSMUSG00000026837,ENSMUSG00000027168,ENSMUSG00000028977,ENSMUSG00000029475,ENSMUSG00000031561,ENSMUSG00000032537,ENSMUSG00000033278,ENSMUSG00000038151,ENSMUSG00000041592,ENSMUSG00000044217,ENSMUSG00000056174
GO:0034329	cell junction assembly	0.000561705	0.000561705	1	ENSMUSG00000000305,ENSMUSG00000021108,ENSMUSG00000024044,ENSMUSG00000026131,ENSMUSG00000029528,ENSMUSG00000031523,ENSMUSG00000031841,ENSMUSG00000037736,ENSMUSG00000039155,ENSMUSG00000039577,ENSMUSG00000044042,ENSMUSG00000048915,ENSMUSG00000050953,ENSMUSG00000053166,ENSMUSG00000055322
GO:0032970	regulation of actin filament-based process	0.000767243	0.000767243	1	ENSMUSG00000016028,ENSMUSG00000019944,ENSMUSG00000020717,ENSMUSG00000021699,ENSMUSG00000023022,ENSMUSG00000023826,ENSMUSG00000024043,ENSMUSG00000029361,ENSMUSG00000029516,ENSMUSG00000029528,ENSMUSG00000031523,ENSMUSG00000032338,ENSMUSG00000032702,ENSMUSG00000033161,ENSMUSG00000037736,ENSMUSG00000039621,ENSMUSG00000040964,ENSMUSG00000044042,ENSMUSG00000045038,ENSMUSG00000048915,ENSMUSG00000049107,…
GO:0071805	potassium ion transmembrane transport	0.000809477	0.000809477	1	ENSMUSG00000000794,ENSMUSG00000005360,ENSMUSG00000024589,ENSMUSG00000024907,ENSMUSG00000027030,ENSMUSG00000032338,ENSMUSG00000033161,ENSMUSG00000033335,ENSMUSG00000035506,ENSMUSG00000040136,ENSMUSG00000040896,ENSMUSG00000045246,ENSMUSG00000062609,ENSMUSG00000069601,ENSMUSG00000090122
GO:0019935	cyclic-nucleotide-mediated signaling	0.000809477	0.000809477	1	ENSMUSG00000005611,ENSMUSG00000006651,ENSMUSG00000018334,ENSMUSG00000021699,ENSMUSG00000024027,ENSMUSG00000024524,ENSMUSG00000024907,ENSMUSG00000025855,ENSMUSG00000027523,ENSMUSG00000028782,ENSMUSG00000029361,ENSMUSG00000032177,ENSMUSG00000034730,ENSMUSG00000049044,ENSMUSG00000057530
GO:0042060	wound healing	0.000828886	0.000828886	1	ENSMUSG00000001930,ENSMUSG00000016028,ENSMUSG00000020717,ENSMUSG00000023886,ENSMUSG00000026131,ENSMUSG00000026837,ENSMUSG00000027523,ENSMUSG00000027882,ENSMUSG00000028073,ENSMUSG00000028434,ENSMUSG00000030849,ENSMUSG00000032202,ENSMUSG00000032702,ENSMUSG00000033717,ENSMUSG00000038256,ENSMUSG00000039546,ENSMUSG00000040136,ENSMUSG00000045038,ENSMUSG00000050357,ENSMUSG00000050953,ENSMUSG00000057315,…
GO:0018108	peptidyl-tyrosine phosphorylation	0.000846422	0.000846422	1	ENSMUSG00000005533,ENSMUSG00000006435,ENSMUSG00000015950,ENSMUSG00000018932,ENSMUSG00000020717,ENSMUSG00000021451,ENSMUSG00000021464,ENSMUSG00000022897,ENSMUSG00000027460,ENSMUSG00000028661,ENSMUSG00000029528,ENSMUSG00000029648,ENSMUSG00000030849,ENSMUSG00000032312,ENSMUSG00000032537,ENSMUSG00000032547,ENSMUSG00000033717,ENSMUSG00000045038,ENSMUSG00000048915,ENSMUSG00000049107,ENSMUSG00000074570
GO:0021675	nerve development	0.000863895	0.000863895	1	ENSMUSG00000005360,ENSMUSG00000024497,ENSMUSG00000025427,ENSMUSG00000029765,ENSMUSG00000032537,ENSMUSG00000039481,ENSMUSG00000049107,ENSMUSG00000052512,ENSMUSG00000058897
GO:0046879	hormone secretion	0.000915692	0.000915692	1	ENSMUSG00000002489,ENSMUSG00000020679,ENSMUSG00000022957,ENSMUSG00000023826,ENSMUSG00000024027,ENSMUSG00000024907,ENSMUSG00000027168,ENSMUSG00000027523,ENSMUSG00000027882,ENSMUSG00000028964,ENSMUSG00000029361,ENSMUSG00000029716,ENSMUSG00000030314,ENSMUSG00000033717,ENSMUSG00000040136,ENSMUSG00000045038,ENSMUSG00000048915,ENSMUSG00000049044,ENSMUSG00000050953,ENSMUSG00000061751
GO:0018212	peptidyl-tyrosine modification	0.000933875	0.000933875	1	ENSMUSG00000005533,ENSMUSG00000006435,ENSMUSG00000015950,ENSMUSG00000018932,ENSMUSG00000020717,ENSMUSG00000021451,ENSMUSG00000021464,ENSMUSG00000022897,ENSMUSG00000027460,ENSMUSG00000028661,ENSMUSG00000029528,ENSMUSG00000029648,ENSMUSG00000030849,ENSMUSG00000032312,ENSMUSG00000032537,ENSMUSG00000032547,ENSMUSG00000033717,ENSMUSG00000045038,ENSMUSG00000048915,ENSMUSG00000049107,ENSMUSG00000074570
GO:0016358	dendrite development	0.000941436	0.000941436	1	ENSMUSG00000002489,ENSMUSG00000003575,ENSMUSG00000006435,ENSMUSG00000021451,ENSMUSG00000022957,ENSMUSG00000025555,ENSMUSG00000032536,ENSMUSG00000032537,ENSMUSG00000036264,ENSMUSG00000038545,ENSMUSG00000039621,ENSMUSG00000039852,ENSMUSG00000042589,ENSMUSG00000049044,ENSMUSG00000052934,ENSMUSG00000061751,ENSMUSG00000091519
GO:0034332	adherens junction organization	0.000943142	0.000943142	1	ENSMUSG00000000305,ENSMUSG00000029528,ENSMUSG00000031523,ENSMUSG00000031841,ENSMUSG00000032312,ENSMUSG00000037736,ENSMUSG00000039155,ENSMUSG00000044042,ENSMUSG00000045659,ENSMUSG00000048915,ENSMUSG00000053166
GO:0010811	positive regulation of cell-substrate adhesion	0.000993684	0.000993684	1	ENSMUSG00000004415,ENSMUSG00000023886,ENSMUSG00000027111,ENSMUSG00000031841,ENSMUSG00000033335,ENSMUSG00000039621,ENSMUSG00000042961,ENSMUSG00000044042,ENSMUSG00000045038,ENSMUSG00000057058,ENSMUSG00000074570
GO:0048705	skeletal system morphogenesis	0.00124958	0.00124958	1	ENSMUSG00000000142,ENSMUSG00000001521,ENSMUSG00000021095,ENSMUSG00000021464,ENSMUSG00000024598,ENSMUSG00000027523,ENSMUSG00000027777,ENSMUSG00000029468,ENSMUSG00000030849,ENSMUSG00000032496,ENSMUSG00000032547,ENSMUSG00000033713,ENSMUSG00000040310,ENSMUSG00000044042,ENSMUSG00000054008,ENSMUSG00000058806
GO:0009914	hormone transport	0.00125241	0.00125241	1	ENSMUSG00000002489,ENSMUSG00000020679,ENSMUSG00000022957,ENSMUSG00000023826,ENSMUSG00000024027,ENSMUSG00000024907,ENSMUSG00000027168,ENSMUSG00000027523,ENSMUSG00000027882,ENSMUSG00000028964,ENSMUSG00000029361,ENSMUSG00000029716,ENSMUSG00000030314,ENSMUSG00000033717,ENSMUSG00000040136,ENSMUSG00000045038,ENSMUSG00000048915,ENSMUSG00000049044,ENSMUSG00000050953,ENSMUSG00000061751
GO:0030032	lamellipodium assembly	0.00160281	0.00160281	1	ENSMUSG00000022438,ENSMUSG00000025085,ENSMUSG00000029095,ENSMUSG00000029528,ENSMUSG00000029636,ENSMUSG00000031841,ENSMUSG00000033335,ENSMUSG00000050357
GO:0050773	regulation of dendrite development	0.00160281	0.00160281	1	ENSMUSG00000002489,ENSMUSG00000003575,ENSMUSG00000006435,ENSMUSG00000021451,ENSMUSG00000022957,ENSMUSG00000036264,ENSMUSG00000038545,ENSMUSG00000039621,ENSMUSG00000042589,ENSMUSG00000049044,ENSMUSG00000052934,ENSMUSG00000061751,ENSMUSG00000091519
GO:0048588	developmental cell growth	0.0017175	0.0017175	1	ENSMUSG00000000305,ENSMUSG00000002489,ENSMUSG00000021451,ENSMUSG00000023826,ENSMUSG00000024497,ENSMUSG00000024589,ENSMUSG00000024907,ENSMUSG00000029765,ENSMUSG00000030067,ENSMUSG00000032547,ENSMUSG00000033335,ENSMUSG00000036264,ENSMUSG00000042757,ENSMUSG00000048915,ENSMUSG00000052133,ENSMUSG00000056427
GO:0097581	lamellipodium organization	0.00173423	0.00173423	1	ENSMUSG00000022438,ENSMUSG00000025085,ENSMUSG00000029095,ENSMUSG00000029528,ENSMUSG00000029636,ENSMUSG00000031841,ENSMUSG00000032702,ENSMUSG00000033335,ENSMUSG00000050357
GO:1904063	negative regulation of cation transmembrane transport	0.00173423	0.00173423	1	ENSMUSG00000000359,ENSMUSG00000003352,ENSMUSG00000024589,ENSMUSG00000027030,ENSMUSG00000028964,ENSMUSG00000029361,ENSMUSG00000045038,ENSMUSG00000069601,ENSMUSG00000090122
GO:0019933	cAMP-mediated signaling	0.0018322	0.0018322	1	ENSMUSG00000006651,ENSMUSG00000018334,ENSMUSG00000021699,ENSMUSG00000024027,ENSMUSG00000024524,ENSMUSG00000024907,ENSMUSG00000027523,ENSMUSG00000028782,ENSMUSG00000029361,ENSMUSG00000032177,ENSMUSG00000034730,ENSMUSG00000049044,ENSMUSG00000057530
GO:0007416	synapse assembly	0.0018322	0.0018322	1	ENSMUSG00000021451,ENSMUSG00000025555,ENSMUSG00000028782,ENSMUSG00000031119,ENSMUSG00000032537,ENSMUSG00000033768,ENSMUSG00000034730,ENSMUSG00000041592,ENSMUSG00000042589,ENSMUSG00000043557,ENSMUSG00000048915,ENSMUSG00000053646,ENSMUSG00000070080
GO:0006513	protein monoubiquitination	0.00189444	0.00189444	1	ENSMUSG00000000275,ENSMUSG00000006435,ENSMUSG00000022400,ENSMUSG00000023826,ENSMUSG00000024589,ENSMUSG00000025261,ENSMUSG00000029475,ENSMUSG00000040363
GO:0034763	negative regulation of transmembrane transport	0.00205815	0.00205815	1	ENSMUSG00000000359,ENSMUSG00000003352,ENSMUSG00000019768,ENSMUSG00000024589,ENSMUSG00000027030,ENSMUSG00000027882,ENSMUSG00000028964,ENSMUSG00000029361,ENSMUSG00000045038,ENSMUSG00000069601,ENSMUSG00000090122
GO:0007224	smoothened signaling pathway	0.00218545	0.00218545	1	ENSMUSG00000001521,ENSMUSG00000020037,ENSMUSG00000021464,ENSMUSG00000027168,ENSMUSG00000030768,ENSMUSG00000032238,ENSMUSG00000041552,ENSMUSG00000046192,ENSMUSG00000048402,ENSMUSG00000054008,ENSMUSG00000091519
GO:0048593	camera-type eye morphogenesis	0.00235435	0.00235435	1	ENSMUSG00000021983,ENSMUSG00000027168,ENSMUSG00000028977,ENSMUSG00000029475,ENSMUSG00000031561,ENSMUSG00000032537,ENSMUSG00000033278,ENSMUSG00000041592,ENSMUSG00000044217,ENSMUSG00000056174
GO:0035023	regulation of Rho protein signal transduction	0.00241256	0.00241256	1	ENSMUSG00000002489,ENSMUSG00000021662,ENSMUSG00000022263,ENSMUSG00000022957,ENSMUSG00000025555,ENSMUSG00000031523,ENSMUSG00000032702,ENSMUSG00000036006,ENSMUSG00000039621,ENSMUSG00000040964,ENSMUSG00000061751
GO:0043267	negative regulation of potassium ion transport	0.00245603	0.00245603	1	ENSMUSG00000024589,ENSMUSG00000027030,ENSMUSG00000029361,ENSMUSG00000039943,ENSMUSG00000069601,ENSMUSG00000090122
GO:0010976	positive regulation of neuron projection development	0.00247775	0.00247775	1	ENSMUSG00000000305,ENSMUSG00000002489,ENSMUSG00000003575,ENSMUSG00000006435,ENSMUSG00000021451,ENSMUSG00000021983,ENSMUSG00000022957,ENSMUSG00000023826,ENSMUSG00000024589,ENSMUSG00000029765,ENSMUSG00000030102,ENSMUSG00000032536,ENSMUSG00000038545,ENSMUSG00000042589,ENSMUSG00000048915,ENSMUSG00000052934,ENSMUSG00000053646,ENSMUSG00000061751,ENSMUSG00000070080
GO:0050920	regulation of chemotaxis	0.00271095	0.00271095	1	ENSMUSG00000002489,ENSMUSG00000021451,ENSMUSG00000023886,ENSMUSG00000027030,ENSMUSG00000029765,ENSMUSG00000031465,ENSMUSG00000031841,ENSMUSG00000032547,ENSMUSG00000036006,ENSMUSG00000036585,ENSMUSG00000041187,ENSMUSG00000049107,ENSMUSG00000051212,ENSMUSG00000052133
GO:0051963	regulation of synapse assembly	0.00315259	0.00315259	1	ENSMUSG00000021451,ENSMUSG00000025555,ENSMUSG00000028782,ENSMUSG00000031119,ENSMUSG00000032537,ENSMUSG00000034730,ENSMUSG00000042589,ENSMUSG00000043557,ENSMUSG00000048915,ENSMUSG00000070080
GO:0030073	insulin secretion	0.00350429	0.00350429	1	ENSMUSG00000002489,ENSMUSG00000020679,ENSMUSG00000023826,ENSMUSG00000024027,ENSMUSG00000027882,ENSMUSG00000028964,ENSMUSG00000029361,ENSMUSG00000030314,ENSMUSG00000033717,ENSMUSG00000040136,ENSMUSG00000045038,ENSMUSG00000048915,ENSMUSG00000049044,ENSMUSG00000050953
GO:0050919	negative chemotaxis	0.00357886	0.00357886	1	ENSMUSG00000021451,ENSMUSG00000029765,ENSMUSG00000032547,ENSMUSG00000048915,ENSMUSG00000052133,ENSMUSG00000056427
GO:0071559	response to transforming growth factor beta	0.00448465	0.00448465	1	ENSMUSG00000001870,ENSMUSG00000019979,ENSMUSG00000024598,ENSMUSG00000029528,ENSMUSG00000030417,ENSMUSG00000030849,ENSMUSG00000033335,ENSMUSG00000038872,ENSMUSG00000039410,ENSMUSG00000045817,ENSMUSG00000045991,ENSMUSG00000051910,ENSMUSG00000052384,ENSMUSG00000091519
GO:0090276	regulation of peptide hormone secretion	0.0046631	0.0046631	1	ENSMUSG00000002489,ENSMUSG00000022957,ENSMUSG00000023826,ENSMUSG00000024027,ENSMUSG00000027168,ENSMUSG00000029361,ENSMUSG00000029716,ENSMUSG00000030314,ENSMUSG00000033717,ENSMUSG00000040136,ENSMUSG00000045038,ENSMUSG00000048915,ENSMUSG00000050953,ENSMUSG00000061751
GO:0042471	ear morphogenesis	0.0048139	0.0048139	1	ENSMUSG00000005917,ENSMUSG00000012819,ENSMUSG00000016028,ENSMUSG00000020105,ENSMUSG00000021095,ENSMUSG00000021464,ENSMUSG00000021983,ENSMUSG00000024497,ENSMUSG00000036006,ENSMUSG00000048402
GO:0042472	inner ear morphogenesis	0.00492098	0.00492098	1	ENSMUSG00000005917,ENSMUSG00000012819,ENSMUSG00000016028,ENSMUSG00000020105,ENSMUSG00000021464,ENSMUSG00000021983,ENSMUSG00000024497,ENSMUSG00000036006,ENSMUSG00000048402
GO:0034766	negative regulation of ion transmembrane transport	0.00492098	0.00492098	1	ENSMUSG00000000359,ENSMUSG00000003352,ENSMUSG00000024589,ENSMUSG00000027030,ENSMUSG00000028964,ENSMUSG00000029361,ENSMUSG00000045038,ENSMUSG00000069601,ENSMUSG00000090122
GO:0007160	cell-matrix adhesion	0.0049246	0.0049246	1	ENSMUSG00000002489,ENSMUSG00000020717,ENSMUSG00000027111,ENSMUSG00000029528,ENSMUSG00000031523,ENSMUSG00000031841,ENSMUSG00000037736,ENSMUSG00000039546,ENSMUSG00000044042,ENSMUSG00000045991,ENSMUSG00000048915,ENSMUSG00000057058,ENSMUSG00000058806
GO:0060081	membrane hyperpolarization	0.00496613	0.00496613	1	ENSMUSG00000003352,ENSMUSG00000003575,ENSMUSG00000028964,ENSMUSG00000033161
GO:0098885	modification of postsynaptic actin cytoskeleton	0.00496613	0.00496613	1	ENSMUSG00000002489,ENSMUSG00000022957,ENSMUSG00000029636,ENSMUSG00000061751
GO:0021532	neural tube patterning	0.00499394	0.00499394	1	ENSMUSG00000001521,ENSMUSG00000021095,ENSMUSG00000027168,ENSMUSG00000029475,ENSMUSG00000048402,ENSMUSG00000061887
GO:0046578	regulation of Ras protein signal transduction	0.00534715	0.00534715	1	ENSMUSG00000002489,ENSMUSG00000020143,ENSMUSG00000021662,ENSMUSG00000022263,ENSMUSG00000022957,ENSMUSG00000025555,ENSMUSG00000031523,ENSMUSG00000032702,ENSMUSG00000033335,ENSMUSG00000036006,ENSMUSG00000039621,ENSMUSG00000040964,ENSMUSG00000057315,ENSMUSG00000061751
GO:0030512	negative regulation of transforming growth factor beta receptor signaling pathway	0.00563581	0.00563581	1	ENSMUSG00000001870,ENSMUSG00000024598,ENSMUSG00000033335,ENSMUSG00000039410,ENSMUSG00000045991,ENSMUSG00000052384,ENSMUSG00000091519
GO:0032956	regulation of actin cytoskeleton organization	0.00581137	0.00581137	1	ENSMUSG00000016028,ENSMUSG00000019944,ENSMUSG00000020717,ENSMUSG00000023022,ENSMUSG00000023826,ENSMUSG00000024043,ENSMUSG00000029516,ENSMUSG00000029528,ENSMUSG00000031523,ENSMUSG00000032702,ENSMUSG00000037736,ENSMUSG00000039621,ENSMUSG00000040964,ENSMUSG00000044042,ENSMUSG00000045038,ENSMUSG00000048915,ENSMUSG00000049107,ENSMUSG00000050357
GO:0045165	cell fate commitment	0.00583179	0.00583179	1	ENSMUSG00000020679,ENSMUSG00000021095,ENSMUSG00000021464,ENSMUSG00000024420,ENSMUSG00000027168,ENSMUSG00000028640,ENSMUSG00000028977,ENSMUSG00000032238,ENSMUSG00000034762,ENSMUSG00000038151,ENSMUSG00000045991,ENSMUSG00000048402,ENSMUSG00000049107,ENSMUSG00000051910,ENSMUSG00000070643
GO:0071870	cellular response to catecholamine stimulus	0.00607227	0.00607227	1	ENSMUSG00000006651,ENSMUSG00000021699,ENSMUSG00000027523,ENSMUSG00000029361,ENSMUSG00000033335
GO:0110053	regulation of actin filament organization	0.00622738	0.00622738	1	ENSMUSG00000019944,ENSMUSG00000020717,ENSMUSG00000023022,ENSMUSG00000023826,ENSMUSG00000024043,ENSMUSG00000029516,ENSMUSG00000029528,ENSMUSG00000031523,ENSMUSG00000032702,ENSMUSG00000037736,ENSMUSG00000039621,ENSMUSG00000040964,ENSMUSG00000044042,ENSMUSG00000045038,ENSMUSG00000050357
GO:0046883	regulation of hormone secretion	0.00631019	0.00631019	1	ENSMUSG00000002489,ENSMUSG00000022957,ENSMUSG00000023826,ENSMUSG00000024027,ENSMUSG00000024907,ENSMUSG00000027168,ENSMUSG00000027523,ENSMUSG00000029361,ENSMUSG00000029716,ENSMUSG00000030314,ENSMUSG00000033717,ENSMUSG00000040136,ENSMUSG00000045038,ENSMUSG00000048915,ENSMUSG00000050953,ENSMUSG00000061751
GO:0048638	regulation of developmental growth	0.00641524	0.00641524	1	ENSMUSG00000000305,ENSMUSG00000010066,ENSMUSG00000018849,ENSMUSG00000020679,ENSMUSG00000021451,ENSMUSG00000021983,ENSMUSG00000023826,ENSMUSG00000024589,ENSMUSG00000024907,ENSMUSG00000027523,ENSMUSG00000029765,ENSMUSG00000030067,ENSMUSG00000032547,ENSMUSG00000033335,ENSMUSG00000036264,ENSMUSG00000048915,ENSMUSG00000050953,ENSMUSG00000052133,ENSMUSG00000052397
GO:1903845	negative regulation of cellular response to transforming growth factor beta stimulus	0.00657932	0.00657932	1	ENSMUSG00000001870,ENSMUSG00000024598,ENSMUSG00000033335,ENSMUSG00000039410,ENSMUSG00000045991,ENSMUSG00000052384,ENSMUSG00000091519
GO:0045185	maintenance of protein location	0.00657932	0.00657932	1	ENSMUSG00000001870,ENSMUSG00000020077,ENSMUSG00000024044,ENSMUSG00000024598,ENSMUSG00000028964,ENSMUSG00000052384,ENSMUSG00000052698,ENSMUSG00000063450,ENSMUSG00000069601
GO:0035108	limb morphogenesis	0.0066313	0.0066313	1	ENSMUSG00000001521,ENSMUSG00000021464,ENSMUSG00000024598,ENSMUSG00000025427,ENSMUSG00000027523,ENSMUSG00000040310,ENSMUSG00000044042,ENSMUSG00000048402,ENSMUSG00000050953,ENSMUSG00000057530,ENSMUSG00000066687
GO:0035107	appendage morphogenesis	0.0066313	0.0066313	1	ENSMUSG00000001521,ENSMUSG00000021464,ENSMUSG00000024598,ENSMUSG00000025427,ENSMUSG00000027523,ENSMUSG00000040310,ENSMUSG00000044042,ENSMUSG00000048402,ENSMUSG00000050953,ENSMUSG00000057530,ENSMUSG00000066687
GO:0071868	cellular response to monoamine stimulus	0.00687304	0.00687304	1	ENSMUSG00000006651,ENSMUSG00000021699,ENSMUSG00000027523,ENSMUSG00000029361,ENSMUSG00000033335
GO:0009952	anterior/posterior pattern specification	0.00693091	0.00693091	1	ENSMUSG00000000142,ENSMUSG00000001521,ENSMUSG00000005917,ENSMUSG00000016028,ENSMUSG00000020679,ENSMUSG00000021464,ENSMUSG00000027168,ENSMUSG00000029475,ENSMUSG00000040310,ENSMUSG00000048402,ENSMUSG00000061887,ENSMUSG00000066687,ENSMUSG00000067860
GO:0090287	regulation of cellular response to growth factor stimulus	0.00724057	0.00724057	1	ENSMUSG00000001870,ENSMUSG00000023886,ENSMUSG00000024598,ENSMUSG00000025427,ENSMUSG00000027560,ENSMUSG00000029648,ENSMUSG00000033335,ENSMUSG00000036585,ENSMUSG00000039410,ENSMUSG00000041187,ENSMUSG00000042757,ENSMUSG00000044857,ENSMUSG00000045991,ENSMUSG00000052384,ENSMUSG00000091519
GO:0021930	cerebellar granule cell precursor proliferation	0.00729281	0.00729281	1	ENSMUSG00000032238,ENSMUSG00000039852,ENSMUSG00000048402,ENSMUSG00000091519
GO:0021924	cell proliferation in external granule layer	0.00729281	0.00729281	1	ENSMUSG00000032238,ENSMUSG00000039852,ENSMUSG00000048402,ENSMUSG00000091519
GO:0086009	membrane repolarization	0.00733669	0.00733669	1	ENSMUSG00000003352,ENSMUSG00000024589,ENSMUSG00000033161,ENSMUSG00000040896,ENSMUSG00000050953,ENSMUSG00000090122
GO:0060173	limb development	0.0075374	0.0075374	1	ENSMUSG00000001521,ENSMUSG00000021464,ENSMUSG00000024598,ENSMUSG00000025427,ENSMUSG00000027111,ENSMUSG00000027523,ENSMUSG00000040310,ENSMUSG00000044042,ENSMUSG00000048402,ENSMUSG00000050953,ENSMUSG00000057530,ENSMUSG00000066687
GO:0048736	appendage development	0.0075374	0.0075374	1	ENSMUSG00000001521,ENSMUSG00000021464,ENSMUSG00000024598,ENSMUSG00000025427,ENSMUSG00000027111,ENSMUSG00000027523,ENSMUSG00000040310,ENSMUSG00000044042,ENSMUSG00000048402,ENSMUSG00000050953,ENSMUSG00000057530,ENSMUSG00000066687
GO:0034446	substrate adhesion-dependent cell spreading	0.00769826	0.00769826	1	ENSMUSG00000022438,ENSMUSG00000022439,ENSMUSG00000029528,ENSMUSG00000032702,ENSMUSG00000033335,ENSMUSG00000039621,ENSMUSG00000048915,ENSMUSG00000074570
GO:1990138	neuron projection extension	0.00786625	0.00786625	1	ENSMUSG00000000305,ENSMUSG00000002489,ENSMUSG00000021451,ENSMUSG00000023826,ENSMUSG00000024497,ENSMUSG00000024589,ENSMUSG00000029765,ENSMUSG00000032547,ENSMUSG00000033335,ENSMUSG00000042757,ENSMUSG00000052133,ENSMUSG00000056427
GO:0043266	regulation of potassium ion transport	0.00799543	0.00799543	1	ENSMUSG00000024589,ENSMUSG00000024907,ENSMUSG00000027030,ENSMUSG00000029361,ENSMUSG00000033335,ENSMUSG00000039943,ENSMUSG00000040136,ENSMUSG00000069601,ENSMUSG00000090122
GO:0042733	embryonic digit morphogenesis	0.00800795	0.00800795	1	ENSMUSG00000001521,ENSMUSG00000021464,ENSMUSG00000040310,ENSMUSG00000048402,ENSMUSG00000050953,ENSMUSG00000057530,ENSMUSG00000066687
GO:1901016	regulation of potassium ion transmembrane transporter activity	0.00800795	0.00800795	1	ENSMUSG00000024589,ENSMUSG00000024907,ENSMUSG00000027030,ENSMUSG00000033335,ENSMUSG00000040136,ENSMUSG00000069601,ENSMUSG00000090122
GO:0040013	negative regulation of locomotion	0.0080766	0.0080766	1	ENSMUSG00000000275,ENSMUSG00000020121,ENSMUSG00000020181,ENSMUSG00000021451,ENSMUSG00000027460,ENSMUSG00000031112,ENSMUSG00000031465,ENSMUSG00000031523,ENSMUSG00000032547,ENSMUSG00000032702,ENSMUSG00000033278,ENSMUSG00000034730,ENSMUSG00000036006,ENSMUSG00000037736,ENSMUSG00000040136,ENSMUSG00000051675,ENSMUSG00000052133
GO:0043405	regulation of MAP kinase activity	0.00827823	0.00827823	1	ENSMUSG00000002489,ENSMUSG00000005533,ENSMUSG00000018334,ENSMUSG00000018932,ENSMUSG00000021464,ENSMUSG00000027030,ENSMUSG00000029468,ENSMUSG00000029528,ENSMUSG00000029648,ENSMUSG00000032312,ENSMUSG00000032554,ENSMUSG00000033717,ENSMUSG00000036585,ENSMUSG00000045671,ENSMUSG00000049107,ENSMUSG00000071369
GO:0030282	bone mineralization	0.0083656	0.0083656	1	ENSMUSG00000000142,ENSMUSG00000019943,ENSMUSG00000020077,ENSMUSG00000021464,ENSMUSG00000024598,ENSMUSG00000029468,ENSMUSG00000032496,ENSMUSG00000040363,ENSMUSG00000050953
GO:0071869	response to catecholamine	0.00855689	0.00855689	1	ENSMUSG00000006651,ENSMUSG00000021699,ENSMUSG00000027523,ENSMUSG00000029361,ENSMUSG00000033335
GO:0021534	cell proliferation in hindbrain	0.00858038	0.00858038	1	ENSMUSG00000032238,ENSMUSG00000039852,ENSMUSG00000048402,ENSMUSG00000091519
GO:0032413	negative regulation of ion transmembrane transporter activity	0.00858038	0.00858038	1	ENSMUSG00000000359,ENSMUSG00000003352,ENSMUSG00000024589,ENSMUSG00000027030,ENSMUSG00000028964,ENSMUSG00000069601,ENSMUSG00000090122
GO:0048813	dendrite morphogenesis	0.00878263	0.00878263	1	ENSMUSG00000002489,ENSMUSG00000021451,ENSMUSG00000025555,ENSMUSG00000032536,ENSMUSG00000032537,ENSMUSG00000038545,ENSMUSG00000039852,ENSMUSG00000042589,ENSMUSG00000052934,ENSMUSG00000061751,ENSMUSG00000091519
GO:1903409	reactive oxygen species biosynthetic process	0.00879979	0.00879979	1	ENSMUSG00000015950,ENSMUSG00000019768,ENSMUSG00000023826,ENSMUSG00000028964,ENSMUSG00000029361,ENSMUSG00000032202,ENSMUSG00000032238,ENSMUSG00000033335,ENSMUSG00000034730
GO:0007015	actin filament organization	0.00939111	0.00939111	1	ENSMUSG00000019944,ENSMUSG00000020717,ENSMUSG00000023022,ENSMUSG00000023826,ENSMUSG00000024043,ENSMUSG00000029516,ENSMUSG00000029528,ENSMUSG00000031523,ENSMUSG00000032554,ENSMUSG00000032702,ENSMUSG00000037736,ENSMUSG00000038244,ENSMUSG00000039621,ENSMUSG00000040964,ENSMUSG00000044042,ENSMUSG00000045038,ENSMUSG00000050357,ENSMUSG00000052397,ENSMUSG00000074570
GO:0071867	response to monoamine	0.00961403	0.00961403	1	ENSMUSG00000006651,ENSMUSG00000021699,ENSMUSG00000027523,ENSMUSG00000029361,ENSMUSG00000033335
GO:0001654	eye development	0.00965116	0.00965116	1	ENSMUSG00000001521,ENSMUSG00000019943,ENSMUSG00000021983,ENSMUSG00000024598,ENSMUSG00000026837,ENSMUSG00000027168,ENSMUSG00000028977,ENSMUSG00000029475,ENSMUSG00000030583,ENSMUSG00000031561,ENSMUSG00000032537,ENSMUSG00000033278,ENSMUSG00000038151,ENSMUSG00000039577,ENSMUSG00000041592,ENSMUSG00000044217,ENSMUSG00000050953,ENSMUSG00000056174
GO:0071560	cellular response to transforming growth factor beta stimulus	0.0101066	0.0101066	1	ENSMUSG00000001870,ENSMUSG00000019979,ENSMUSG00000024598,ENSMUSG00000029528,ENSMUSG00000030417,ENSMUSG00000030849,ENSMUSG00000033335,ENSMUSG00000039410,ENSMUSG00000045817,ENSMUSG00000045991,ENSMUSG00000051910,ENSMUSG00000052384,ENSMUSG00000091519
GO:0060602	branch elongation of an epithelium	0.0101265	0.0101265	1	ENSMUSG00000019768,ENSMUSG00000020679,ENSMUSG00000028640,ENSMUSG00000036585
GO:0031290	retinal ganglion cell axon guidance	0.0101265	0.0101265	1	ENSMUSG00000024497,ENSMUSG00000032537,ENSMUSG00000033278,ENSMUSG00000048915
GO:0051961	negative regulation of nervous system development	0.0101265	0.0101265	1	ENSMUSG00000001521,ENSMUSG00000020037,ENSMUSG00000021451,ENSMUSG00000027168,ENSMUSG00000028977,ENSMUSG00000032547,ENSMUSG00000032702,ENSMUSG00000036264,ENSMUSG00000040136,ENSMUSG00000041351,ENSMUSG00000041544,ENSMUSG00000043557,ENSMUSG00000049556,ENSMUSG00000052133,ENSMUSG00000056222,ENSMUSG00000059974,ENSMUSG00000073411
GO:0150063	visual system development	0.0103489	0.0103489	1	ENSMUSG00000001521,ENSMUSG00000019943,ENSMUSG00000021983,ENSMUSG00000024598,ENSMUSG00000026837,ENSMUSG00000027168,ENSMUSG00000028977,ENSMUSG00000029475,ENSMUSG00000030583,ENSMUSG00000031561,ENSMUSG00000032537,ENSMUSG00000033278,ENSMUSG00000038151,ENSMUSG00000039577,ENSMUSG00000041592,ENSMUSG00000044217,ENSMUSG00000050953,ENSMUSG00000056174
GO:0050770	regulation of axonogenesis	0.0104921	0.0104921	1	ENSMUSG00000000305,ENSMUSG00000002489,ENSMUSG00000021451,ENSMUSG00000029765,ENSMUSG00000032536,ENSMUSG00000032547,ENSMUSG00000033335,ENSMUSG00000036264,ENSMUSG00000047712,ENSMUSG00000048915,ENSMUSG00000052133,ENSMUSG00000053646
GO:0003002	regionalization	0.0105116	0.0105116	1	ENSMUSG00000000142,ENSMUSG00000001521,ENSMUSG00000005917,ENSMUSG00000016028,ENSMUSG00000020037,ENSMUSG00000020679,ENSMUSG00000021095,ENSMUSG00000021464,ENSMUSG00000027168,ENSMUSG00000029475,ENSMUSG00000030768,ENSMUSG00000036585,ENSMUSG00000040310,ENSMUSG00000048402,ENSMUSG00000061887,ENSMUSG00000066687,ENSMUSG00000067860
GO:0045216	cell-cell junction organization	0.0105116	0.0105116	1	ENSMUSG00000000305,ENSMUSG00000021108,ENSMUSG00000024044,ENSMUSG00000031841,ENSMUSG00000039155,ENSMUSG00000039577,ENSMUSG00000040136,ENSMUSG00000045659,ENSMUSG00000050953,ENSMUSG00000053166
GO:0010721	negative regulation of cell development	0.0108673	0.0108673	1	ENSMUSG00000021451,ENSMUSG00000024907,ENSMUSG00000027168,ENSMUSG00000028977,ENSMUSG00000030067,ENSMUSG00000032496,ENSMUSG00000032547,ENSMUSG00000032702,ENSMUSG00000036264,ENSMUSG00000040136,ENSMUSG00000041351,ENSMUSG00000041544,ENSMUSG00000048915,ENSMUSG00000049556,ENSMUSG00000052133,ENSMUSG00000056222,ENSMUSG00000059974,ENSMUSG00000073411
GO:0043406	positive regulation of MAP kinase activity	0.0114995	0.0114995	1	ENSMUSG00000002489,ENSMUSG00000018932,ENSMUSG00000021464,ENSMUSG00000027030,ENSMUSG00000029468,ENSMUSG00000029528,ENSMUSG00000029648,ENSMUSG00000032312,ENSMUSG00000032554,ENSMUSG00000033717,ENSMUSG00000036585,ENSMUSG00000049107,ENSMUSG00000071369
GO:0048880	sensory system development	0.0114995	0.0114995	1	ENSMUSG00000001521,ENSMUSG00000019943,ENSMUSG00000021983,ENSMUSG00000024598,ENSMUSG00000026837,ENSMUSG00000027168,ENSMUSG00000028977,ENSMUSG00000029475,ENSMUSG00000030583,ENSMUSG00000031561,ENSMUSG00000032537,ENSMUSG00000033278,ENSMUSG00000038151,ENSMUSG00000039577,ENSMUSG00000041592,ENSMUSG00000044217,ENSMUSG00000050953,ENSMUSG00000056174
GO:0016601	Rac protein signal transduction	0.0118267	0.0118267	1	ENSMUSG00000002489,ENSMUSG00000020143,ENSMUSG00000031841,ENSMUSG00000033335,ENSMUSG00000057315
GO:0016339	calcium-dependent cell-cell adhesion via plasma membrane cell adhesion molecules	0.0118267	0.0118267	1	ENSMUSG00000000305,ENSMUSG00000012819,ENSMUSG00000031841,ENSMUSG00000039155,ENSMUSG00000053166
GO:0044331	cell-cell adhesion mediated by cadherin	0.0118267	0.0118267	1	ENSMUSG00000000305,ENSMUSG00000031841,ENSMUSG00000039155,ENSMUSG00000045659,ENSMUSG00000053166
GO:1902284	neuron projection extension involved in neuron projection guidance	0.0118267	0.0118267	1	ENSMUSG00000021451,ENSMUSG00000029765,ENSMUSG00000032547,ENSMUSG00000052133,ENSMUSG00000056427
GO:0048846	axon extension involved in axon guidance	0.0118267	0.0118267	1	ENSMUSG00000021451,ENSMUSG00000029765,ENSMUSG00000032547,ENSMUSG00000052133,ENSMUSG00000056427
GO:0010631	epithelial cell migration	0.0122597	0.0122597	1	ENSMUSG00000018932,ENSMUSG00000020717,ENSMUSG00000023886,ENSMUSG00000027460,ENSMUSG00000028434,ENSMUSG00000029528,ENSMUSG00000030067,ENSMUSG00000031465,ENSMUSG00000031841,ENSMUSG00000032702,ENSMUSG00000033278,ENSMUSG00000034730,ENSMUSG00000036585,ENSMUSG00000041187,ENSMUSG00000045038
GO:0061351	neural precursor cell proliferation	0.0126059	0.0126059	1	ENSMUSG00000027168,ENSMUSG00000029475,ENSMUSG00000029478,ENSMUSG00000032238,ENSMUSG00000032537,ENSMUSG00000032554,ENSMUSG00000039081,ENSMUSG00000039852,ENSMUSG00000041544,ENSMUSG00000048402,ENSMUSG00000091519
GO:0090132	epithelium migration	0.0133025	0.0133025	1	ENSMUSG00000018932,ENSMUSG00000020717,ENSMUSG00000023886,ENSMUSG00000027460,ENSMUSG00000028434,ENSMUSG00000029528,ENSMUSG00000030067,ENSMUSG00000031465,ENSMUSG00000031841,ENSMUSG00000032702,ENSMUSG00000033278,ENSMUSG00000034730,ENSMUSG00000036585,ENSMUSG00000041187,ENSMUSG00000045038
GO:0045741	positive regulation of epidermal growth factor-activated receptor activity	0.0133025	0.0133025	1	ENSMUSG00000006435,ENSMUSG00000015950,ENSMUSG00000033717
GO:0051271	negative regulation of cellular component movement	0.0133025	0.0133025	1	ENSMUSG00000020121,ENSMUSG00000020181,ENSMUSG00000021451,ENSMUSG00000027460,ENSMUSG00000029361,ENSMUSG00000031112,ENSMUSG00000031465,ENSMUSG00000031523,ENSMUSG00000032547,ENSMUSG00000032702,ENSMUSG00000033278,ENSMUSG00000034730,ENSMUSG00000036006,ENSMUSG00000037736,ENSMUSG00000040136,ENSMUSG00000052133
GO:1900115	extracellular regulation of signal transduction	0.0133025	0.0133025	1	ENSMUSG00000001870,ENSMUSG00000024598,ENSMUSG00000052384
GO:1900116	extracellular negative regulation of signal transduction	0.0133025	0.0133025	1	ENSMUSG00000001870,ENSMUSG00000024598,ENSMUSG00000052384
GO:1900006	positive regulation of dendrite development	0.0135068	0.0135068	1	ENSMUSG00000002489,ENSMUSG00000003575,ENSMUSG00000006435,ENSMUSG00000022957,ENSMUSG00000038545,ENSMUSG00000042589,ENSMUSG00000052934,ENSMUSG00000061751
GO:0048640	negative regulation of developmental growth	0.0136174	0.0136174	1	ENSMUSG00000018849,ENSMUSG00000021451,ENSMUSG00000024907,ENSMUSG00000027523,ENSMUSG00000030067,ENSMUSG00000032547,ENSMUSG00000036264,ENSMUSG00000050953,ENSMUSG00000052133
GO:0051965	positive regulation of synapse assembly	0.0136174	0.0136174	1	ENSMUSG00000021451,ENSMUSG00000028782,ENSMUSG00000032537,ENSMUSG00000034730,ENSMUSG00000042589,ENSMUSG00000048915,ENSMUSG00000070080
GO:0008360	regulation of cell shape	0.0136174	0.0136174	1	ENSMUSG00000021451,ENSMUSG00000022272,ENSMUSG00000022438,ENSMUSG00000024044,ENSMUSG00000029528,ENSMUSG00000029636,ENSMUSG00000029765,ENSMUSG00000031523,ENSMUSG00000052397,ENSMUSG00000053646
GO:0002064	epithelial cell development	0.0137268	0.0137268	1	ENSMUSG00000012819,ENSMUSG00000019768,ENSMUSG00000020717,ENSMUSG00000021699,ENSMUSG00000027168,ENSMUSG00000028640,ENSMUSG00000030583,ENSMUSG00000036006,ENSMUSG00000038151,ENSMUSG00000045991,ENSMUSG00000050953,ENSMUSG00000052397,ENSMUSG00000063564
GO:0032663	regulation of interleukin-2 production	0.013973	0.013973	1	ENSMUSG00000020181,ENSMUSG00000021699,ENSMUSG00000022952,ENSMUSG00000036526,ENSMUSG00000041187,ENSMUSG00000052397
GO:0008589	regulation of smoothened signaling pathway	0.0144195	0.0144195	1	ENSMUSG00000001521,ENSMUSG00000020037,ENSMUSG00000030768,ENSMUSG00000032238,ENSMUSG00000048402,ENSMUSG00000054008,ENSMUSG00000091519
GO:0042063	gliogenesis	0.0154904	0.0154904	1	ENSMUSG00000002489,ENSMUSG00000021108,ENSMUSG00000021464,ENSMUSG00000027168,ENSMUSG00000029636,ENSMUSG00000032312,ENSMUSG00000032554,ENSMUSG00000040136,ENSMUSG00000043924,ENSMUSG00000047875,ENSMUSG00000049107,ENSMUSG00000049556,ENSMUSG00000051212,ENSMUSG00000051910,ENSMUSG00000052384,ENSMUSG00000063450
GO:0090130	tissue migration	0.0156745	0.0156745	1	ENSMUSG00000018932,ENSMUSG00000020717,ENSMUSG00000023886,ENSMUSG00000027460,ENSMUSG00000028434,ENSMUSG00000029528,ENSMUSG00000030067,ENSMUSG00000031465,ENSMUSG00000031841,ENSMUSG00000032702,ENSMUSG00000033278,ENSMUSG00000034730,ENSMUSG00000036585,ENSMUSG00000041187,ENSMUSG00000045038
GO:1902903	regulation of supramolecular fiber organization	0.0163068	0.0163068	1	ENSMUSG00000019944,ENSMUSG00000020181,ENSMUSG00000020717,ENSMUSG00000022897,ENSMUSG00000023022,ENSMUSG00000023826,ENSMUSG00000024043,ENSMUSG00000029516,ENSMUSG00000029528,ENSMUSG00000031523,ENSMUSG00000032702,ENSMUSG00000037736,ENSMUSG00000039621,ENSMUSG00000040964,ENSMUSG00000044042,ENSMUSG00000045038,ENSMUSG00000050357
GO:0030500	regulation of bone mineralization	0.0164937	0.0164937	1	ENSMUSG00000019943,ENSMUSG00000020077,ENSMUSG00000024598,ENSMUSG00000029468,ENSMUSG00000032496,ENSMUSG00000040363,ENSMUSG00000050953
GO:1901888	regulation of cell junction assembly	0.0174613	0.0174613	1	ENSMUSG00000021108,ENSMUSG00000031523,ENSMUSG00000037736,ENSMUSG00000039577,ENSMUSG00000044042,ENSMUSG00000048915,ENSMUSG00000050953
GO:1990573	potassium ion import across plasma membrane	0.0175337	0.0175337	1	ENSMUSG00000032338,ENSMUSG00000033161,ENSMUSG00000035506,ENSMUSG00000040896,ENSMUSG00000062609
GO:0043542	endothelial cell migration	0.0176198	0.0176198	1	ENSMUSG00000018932,ENSMUSG00000020717,ENSMUSG00000023886,ENSMUSG00000027460,ENSMUSG00000029528,ENSMUSG00000030067,ENSMUSG00000031465,ENSMUSG00000031841,ENSMUSG00000033278,ENSMUSG00000034730,ENSMUSG00000036585,ENSMUSG00000041187
GO:0021513	spinal cord dorsal/ventral patterning	0.0179355	0.0179355	1	ENSMUSG00000001521,ENSMUSG00000020037,ENSMUSG00000027168,ENSMUSG00000048402
GO:1901017	negative regulation of potassium ion transmembrane transporter activity	0.0179355	0.0179355	1	ENSMUSG00000024589,ENSMUSG00000027030,ENSMUSG00000069601,ENSMUSG00000090122
GO:0099010	modification of postsynaptic structure	0.0179355	0.0179355	1	ENSMUSG00000002489,ENSMUSG00000022957,ENSMUSG00000029636,ENSMUSG00000061751
GO:0032410	negative regulation of transporter activity	0.0185131	0.0185131	1	ENSMUSG00000000359,ENSMUSG00000003352,ENSMUSG00000024589,ENSMUSG00000027030,ENSMUSG00000028964,ENSMUSG00000069601,ENSMUSG00000090122
GO:0045785	positive regulation of cell adhesion	0.0188223	0.0188223	1	ENSMUSG00000004415,ENSMUSG00000022272,ENSMUSG00000023886,ENSMUSG00000027111,ENSMUSG00000028434,ENSMUSG00000031841,ENSMUSG00000033335,ENSMUSG00000036526,ENSMUSG00000039621,ENSMUSG00000041187,ENSMUSG00000041351,ENSMUSG00000042961,ENSMUSG00000044042,ENSMUSG00000045038,ENSMUSG00000057058,ENSMUSG00000066687,ENSMUSG00000069601,ENSMUSG00000074570
GO:1905330	regulation of morphogenesis of an epithelium	0.0193907	0.0193907	1	ENSMUSG00000016028,ENSMUSG00000017724,ENSMUSG00000019768,ENSMUSG00000020679,ENSMUSG00000021464,ENSMUSG00000032547,ENSMUSG00000036585,ENSMUSG00000039546
GO:0007043	cell-cell junction assembly	0.0193907	0.0193907	1	ENSMUSG00000000305,ENSMUSG00000021108,ENSMUSG00000024044,ENSMUSG00000031841,ENSMUSG00000039155,ENSMUSG00000039577,ENSMUSG00000050953,ENSMUSG00000053166
GO:0010812	negative regulation of cell-substrate adhesion	0.0204324	0.0204324	1	ENSMUSG00000031465,ENSMUSG00000031523,ENSMUSG00000032702,ENSMUSG00000039546,ENSMUSG00000048915,ENSMUSG00000056222
GO:0007044	cell-substrate junction assembly	0.0208969	0.0208969	1	ENSMUSG00000026131,ENSMUSG00000029528,ENSMUSG00000031523,ENSMUSG00000037736,ENSMUSG00000044042,ENSMUSG00000048915,ENSMUSG00000055322
GO:0030278	regulation of ossification	0.0208969	0.0208969	1	ENSMUSG00000000142,ENSMUSG00000007805,ENSMUSG00000019943,ENSMUSG00000020077,ENSMUSG00000021451,ENSMUSG00000024598,ENSMUSG00000027523,ENSMUSG00000029468,ENSMUSG00000032496,ENSMUSG00000040363,ENSMUSG00000050953,ENSMUSG00000066687
GO:0010988	regulation of low-density lipoprotein particle clearance	0.0212963	0.0212963	1	ENSMUSG00000032312,ENSMUSG00000037295,ENSMUSG00000040136
GO:0099159	regulation of modification of postsynaptic structure	0.0212963	0.0212963	1	ENSMUSG00000002489,ENSMUSG00000022957,ENSMUSG00000061751
GO:0072593	reactive oxygen species metabolic process	0.0215535	0.0215535	1	ENSMUSG00000015950,ENSMUSG00000018697,ENSMUSG00000019577,ENSMUSG00000019768,ENSMUSG00000023826,ENSMUSG00000028964,ENSMUSG00000029361,ENSMUSG00000029468,ENSMUSG00000032202,ENSMUSG00000032238,ENSMUSG00000033335,ENSMUSG00000034730,ENSMUSG00000039621,ENSMUSG00000052384
GO:0120032	regulation of plasma membrane bounded cell projection assembly	0.0218148	0.0218148	1	ENSMUSG00000006435,ENSMUSG00000022272,ENSMUSG00000029468,ENSMUSG00000032702,ENSMUSG00000033335,ENSMUSG00000036006,ENSMUSG00000041351,ENSMUSG00000050357,ENSMUSG00000057315,ENSMUSG00000059248,ENSMUSG00000063450
GO:0043949	regulation of cAMP-mediated signaling	0.0218263	0.0218263	1	ENSMUSG00000006651,ENSMUSG00000021699,ENSMUSG00000027523,ENSMUSG00000029361,ENSMUSG00000032177,ENSMUSG00000057530
GO:0035113	embryonic appendage morphogenesis	0.0223255	0.0223255	1	ENSMUSG00000001521,ENSMUSG00000021464,ENSMUSG00000024598,ENSMUSG00000027523,ENSMUSG00000040310,ENSMUSG00000048402,ENSMUSG00000050953,ENSMUSG00000057530,ENSMUSG00000066687
GO:0030326	embryonic limb morphogenesis	0.0223255	0.0223255	1	ENSMUSG00000001521,ENSMUSG00000021464,ENSMUSG00000024598,ENSMUSG00000027523,ENSMUSG00000040310,ENSMUSG00000048402,ENSMUSG00000050953,ENSMUSG00000057530,ENSMUSG00000066687
GO:0090311	regulation of protein deacetylation	0.0230047	0.0230047	1	ENSMUSG00000022897,ENSMUSG00000029478,ENSMUSG00000041187,ENSMUSG00000045671,ENSMUSG00000056602
GO:2001258	negative regulation of cation channel activity	0.0230047	0.0230047	1	ENSMUSG00000000359,ENSMUSG00000003352,ENSMUSG00000028964,ENSMUSG00000069601,ENSMUSG00000090122
GO:0021511	spinal cord patterning	0.023159	0.023159	1	ENSMUSG00000001521,ENSMUSG00000020037,ENSMUSG00000027168,ENSMUSG00000048402
GO:0010984	regulation of lipoprotein particle clearance	0.023159	0.023159	1	ENSMUSG00000032312,ENSMUSG00000037295,ENSMUSG00000040136,ENSMUSG00000065505
GO:0060491	regulation of cell projection assembly	0.0231627	0.0231627	1	ENSMUSG00000006435,ENSMUSG00000022272,ENSMUSG00000029468,ENSMUSG00000032702,ENSMUSG00000033335,ENSMUSG00000036006,ENSMUSG00000041351,ENSMUSG00000050357,ENSMUSG00000057315,ENSMUSG00000059248,ENSMUSG00000063450
GO:0001503	ossification	0.0231627	0.0231627	1	ENSMUSG00000000142,ENSMUSG00000007805,ENSMUSG00000019943,ENSMUSG00000020077,ENSMUSG00000021451,ENSMUSG00000021464,ENSMUSG00000024598,ENSMUSG00000027523,ENSMUSG00000029468,ENSMUSG00000032496,ENSMUSG00000034762,ENSMUSG00000040363,ENSMUSG00000048402,ENSMUSG00000050953,ENSMUSG00000053646,ENSMUSG00000058806,ENSMUSG00000066687
GO:0090101	negative regulation of transmembrane receptor protein serine/threonine kinase signaling pathway	0.0234514	0.0234514	1	ENSMUSG00000001870,ENSMUSG00000024598,ENSMUSG00000033335,ENSMUSG00000039410,ENSMUSG00000044857,ENSMUSG00000045991,ENSMUSG00000052384,ENSMUSG00000091519
GO:2000027	regulation of animal organ morphogenesis	0.0248271	0.0248271	1	ENSMUSG00000016028,ENSMUSG00000017724,ENSMUSG00000019768,ENSMUSG00000020679,ENSMUSG00000021464,ENSMUSG00000028977,ENSMUSG00000030102,ENSMUSG00000032547,ENSMUSG00000036585,ENSMUSG00000039546,ENSMUSG00000040363
GO:0032623	interleukin-2 production	0.0248271	0.0248271	1	ENSMUSG00000020181,ENSMUSG00000021699,ENSMUSG00000022952,ENSMUSG00000036526,ENSMUSG00000041187,ENSMUSG00000052397
GO:0001504	neurotransmitter uptake	0.0248453	0.0248453	1	ENSMUSG00000005360,ENSMUSG00000023826,ENSMUSG00000023828,ENSMUSG00000028964,ENSMUSG00000029361
GO:0032941	secretion by tissue	0.0248453	0.0248453	1	ENSMUSG00000027030,ENSMUSG00000030314,ENSMUSG00000044217,ENSMUSG00000045038,ENSMUSG00000050953
GO:0021537	telencephalon development	0.0250251	0.0250251	1	ENSMUSG00000003070,ENSMUSG00000020037,ENSMUSG00000027168,ENSMUSG00000028640,ENSMUSG00000029475,ENSMUSG00000029478,ENSMUSG00000029765,ENSMUSG00000030067,ENSMUSG00000030314,ENSMUSG00000032547,ENSMUSG00000042401,ENSMUSG00000042757,ENSMUSG00000043557,ENSMUSG00000063450
GO:0031644	regulation of neurological system process	0.0252738	0.0252738	1	ENSMUSG00000003352,ENSMUSG00000023826,ENSMUSG00000029361,ENSMUSG00000029636,ENSMUSG00000032554,ENSMUSG00000042589,ENSMUSG00000042757,ENSMUSG00000043924,ENSMUSG00000047495,ENSMUSG00000049044
GO:0021953	central nervous system neuron differentiation	0.0253837	0.0253837	1	ENSMUSG00000001521,ENSMUSG00000027168,ENSMUSG00000028640,ENSMUSG00000029765,ENSMUSG00000030314,ENSMUSG00000032238,ENSMUSG00000032537,ENSMUSG00000032547,ENSMUSG00000048402,ENSMUSG00000049556,ENSMUSG00000091519
GO:0021903	rostrocaudal neural tube patterning	0.0253837	0.0253837	1	ENSMUSG00000027168,ENSMUSG00000029475,ENSMUSG00000061887
GO:0001952	regulation of cell-matrix adhesion	0.0253837	0.0253837	1	ENSMUSG00000031523,ENSMUSG00000031841,ENSMUSG00000037736,ENSMUSG00000039546,ENSMUSG00000044042,ENSMUSG00000045991,ENSMUSG00000048915,ENSMUSG00000057058
GO:0010985	negative regulation of lipoprotein particle clearance	0.0253837	0.0253837	1	ENSMUSG00000032312,ENSMUSG00000040136,ENSMUSG00000065505
GO:0090494	dopamine uptake	0.0253837	0.0253837	1	ENSMUSG00000023826,ENSMUSG00000023828,ENSMUSG00000028964
GO:0045742	positive regulation of epidermal growth factor receptor signaling pathway	0.0254835	0.0254835	1	ENSMUSG00000006435,ENSMUSG00000015950,ENSMUSG00000019768,ENSMUSG00000033717
GO:0043010	camera-type eye development	0.0260303	0.0260303	1	ENSMUSG00000001521,ENSMUSG00000019943,ENSMUSG00000021983,ENSMUSG00000024598,ENSMUSG00000027168,ENSMUSG00000028977,ENSMUSG00000029475,ENSMUSG00000031561,ENSMUSG00000032537,ENSMUSG00000033278,ENSMUSG00000039577,ENSMUSG00000041592,ENSMUSG00000044217,ENSMUSG00000050953,ENSMUSG00000056174
GO:0007163	establishment or maintenance of cell polarity	0.0260878	0.0260878	1	ENSMUSG00000020143,ENSMUSG00000022438,ENSMUSG00000022439,ENSMUSG00000027168,ENSMUSG00000030583,ENSMUSG00000032537,ENSMUSG00000032702,ENSMUSG00000036006,ENSMUSG00000047712,ENSMUSG00000050357,ENSMUSG00000050953,ENSMUSG00000052397
GO:0002028	regulation of sodium ion transport	0.026725	0.026725	1	ENSMUSG00000024589,ENSMUSG00000027030,ENSMUSG00000027523,ENSMUSG00000029361,ENSMUSG00000033161,ENSMUSG00000033335,ENSMUSG00000069601
GO:0043271	negative regulation of ion transport	0.0267589	0.0267589	1	ENSMUSG00000000359,ENSMUSG00000003352,ENSMUSG00000024589,ENSMUSG00000027030,ENSMUSG00000028964,ENSMUSG00000029361,ENSMUSG00000039943,ENSMUSG00000045038,ENSMUSG00000069601,ENSMUSG00000090122
GO:0099173	postsynapse organization	0.0267589	0.0267589	1	ENSMUSG00000002489,ENSMUSG00000020077,ENSMUSG00000025555,ENSMUSG00000032537,ENSMUSG00000033768,ENSMUSG00000034730,ENSMUSG00000042589,ENSMUSG00000042757,ENSMUSG00000049044,ENSMUSG00000061751,ENSMUSG00000063506
GO:1901380	negative regulation of potassium ion transmembrane transport	0.0284701	0.0284701	1	ENSMUSG00000024589,ENSMUSG00000027030,ENSMUSG00000069601,ENSMUSG00000090122
GO:0035019	somatic stem cell population maintenance	0.0285585	0.0285585	1	ENSMUSG00000020679,ENSMUSG00000028640,ENSMUSG00000038256,ENSMUSG00000039410,ENSMUSG00000045817
GO:0000187	activation of MAPK activity	0.0287087	0.0287087	1	ENSMUSG00000018932,ENSMUSG00000027030,ENSMUSG00000029468,ENSMUSG00000029528,ENSMUSG00000032554,ENSMUSG00000036585,ENSMUSG00000049107,ENSMUSG00000071369
GO:0009791	post-embryonic development	0.0287087	0.0287087	1	ENSMUSG00000012819,ENSMUSG00000027523,ENSMUSG00000027777,ENSMUSG00000030102,ENSMUSG00000030314,ENSMUSG00000038151,ENSMUSG00000040310,ENSMUSG00000051910
GO:0007156	homophilic cell adhesion via plasma membrane adhesion molecules	0.0297529	0.0297529	1	ENSMUSG00000000305,ENSMUSG00000012819,ENSMUSG00000016028,ENSMUSG00000020717,ENSMUSG00000031841,ENSMUSG00000033278,ENSMUSG00000039155,ENSMUSG00000041592,ENSMUSG00000053166,ENSMUSG00000074505
GO:0010644	cell communication by electrical coupling	0.0301889	0.0301889	1	ENSMUSG00000021699,ENSMUSG00000050953,ENSMUSG00000069601
GO:0061430	bone trabecula morphogenesis	0.0301889	0.0301889	1	ENSMUSG00000021451,ENSMUSG00000024598,ENSMUSG00000053646
GO:0090493	catecholamine uptake	0.0301889	0.0301889	1	ENSMUSG00000023826,ENSMUSG00000023828,ENSMUSG00000028964
GO:1901186	positive regulation of ERBB signaling pathway	0.0312378	0.0312378	1	ENSMUSG00000006435,ENSMUSG00000015950,ENSMUSG00000019768,ENSMUSG00000033717
GO:0099563	modification of synaptic structure	0.0312378	0.0312378	1	ENSMUSG00000002489,ENSMUSG00000022957,ENSMUSG00000029636,ENSMUSG00000061751
GO:0090277	positive regulation of peptide hormone secretion	0.0312378	0.0312378	1	ENSMUSG00000022957,ENSMUSG00000023826,ENSMUSG00000024027,ENSMUSG00000027168,ENSMUSG00000029716,ENSMUSG00000030314,ENSMUSG00000045038,ENSMUSG00000050953
GO:0008361	regulation of cell size	0.0312378	0.0312378	1	ENSMUSG00000000305,ENSMUSG00000021451,ENSMUSG00000029468,ENSMUSG00000029765,ENSMUSG00000032547,ENSMUSG00000033335,ENSMUSG00000035506,ENSMUSG00000036264,ENSMUSG00000037622,ENSMUSG00000048915,ENSMUSG00000052133
GO:0008045	motor neuron axon guidance	0.0312378	0.0312378	1	ENSMUSG00000017724,ENSMUSG00000025427,ENSMUSG00000029765,ENSMUSG00000030067
GO:1901379	regulation of potassium ion transmembrane transport	0.0322651	0.0322651	1	ENSMUSG00000024589,ENSMUSG00000024907,ENSMUSG00000027030,ENSMUSG00000033335,ENSMUSG00000040136,ENSMUSG00000069601,ENSMUSG00000090122
GO:0070167	regulation of biomineral tissue development	0.0322651	0.0322651	1	ENSMUSG00000019943,ENSMUSG00000020077,ENSMUSG00000024598,ENSMUSG00000029468,ENSMUSG00000032496,ENSMUSG00000040363,ENSMUSG00000050953
GO:0030902	hindbrain development	0.0325984	0.0325984	1	ENSMUSG00000005917,ENSMUSG00000020679,ENSMUSG00000027168,ENSMUSG00000029475,ENSMUSG00000030314,ENSMUSG00000032238,ENSMUSG00000039057,ENSMUSG00000039852,ENSMUSG00000048402,ENSMUSG00000091519
GO:0031345	negative regulation of cell projection organization	0.0330633	0.0330633	1	ENSMUSG00000021451,ENSMUSG00000032547,ENSMUSG00000032702,ENSMUSG00000033335,ENSMUSG00000036264,ENSMUSG00000041351,ENSMUSG00000052133,ENSMUSG00000056222,ENSMUSG00000057315,ENSMUSG00000059974,ENSMUSG00000073411
GO:0061387	regulation of extent of cell growth	0.0339352	0.0339352	1	ENSMUSG00000000305,ENSMUSG00000021451,ENSMUSG00000029765,ENSMUSG00000032547,ENSMUSG00000033335,ENSMUSG00000036264,ENSMUSG00000048915,ENSMUSG00000052133
GO:0120033	negative regulation of plasma membrane bounded cell projection assembly	0.0347652	0.0347652	1	ENSMUSG00000032702,ENSMUSG00000033335,ENSMUSG00000041351,ENSMUSG00000057315
GO:0021781	glial cell fate commitment	0.0354938	0.0354938	1	ENSMUSG00000027168,ENSMUSG00000049107,ENSMUSG00000051910
GO:0021545	cranial nerve development	0.0354938	0.0354938	1	ENSMUSG00000005360,ENSMUSG00000024497,ENSMUSG00000029765,ENSMUSG00000032537,ENSMUSG00000052512
GO:0035020	regulation of Rac protein signal transduction	0.0354938	0.0354938	1	ENSMUSG00000020143,ENSMUSG00000033335,ENSMUSG00000057315
GO:1905244	regulation of modification of synaptic structure	0.0354938	0.0354938	1	ENSMUSG00000002489,ENSMUSG00000022957,ENSMUSG00000061751
GO:0007589	body fluid secretion	0.0354938	0.0354938	1	ENSMUSG00000006435,ENSMUSG00000027030,ENSMUSG00000029478,ENSMUSG00000030314,ENSMUSG00000044217,ENSMUSG00000045038,ENSMUSG00000050953,ENSMUSG00000061751
GO:1902904	negative regulation of supramolecular fiber organization	0.0376014	0.0376014	1	ENSMUSG00000020181,ENSMUSG00000020717,ENSMUSG00000022897,ENSMUSG00000023022,ENSMUSG00000023826,ENSMUSG00000024043,ENSMUSG00000031523,ENSMUSG00000032702,ENSMUSG00000050357
GO:0048863	stem cell differentiation	0.0376454	0.0376454	1	ENSMUSG00000017724,ENSMUSG00000019768,ENSMUSG00000020679,ENSMUSG00000021095,ENSMUSG00000021451,ENSMUSG00000027168,ENSMUSG00000039481,ENSMUSG00000045817,ENSMUSG00000051910,ENSMUSG00000052133,ENSMUSG00000069769
GO:0009953	dorsal/ventral pattern formation	0.0376454	0.0376454	1	ENSMUSG00000000142,ENSMUSG00000001521,ENSMUSG00000020037,ENSMUSG00000021095,ENSMUSG00000027168,ENSMUSG00000030768,ENSMUSG00000048402
GO:0008544	epidermis development	0.0377332	0.0377332	1	ENSMUSG00000012819,ENSMUSG00000016028,ENSMUSG00000021108,ENSMUSG00000022218,ENSMUSG00000024497,ENSMUSG00000024907,ENSMUSG00000026638,ENSMUSG00000027168,ENSMUSG00000027523,ENSMUSG00000028640,ENSMUSG00000036006,ENSMUSG00000040310,ENSMUSG00000048402,ENSMUSG00000049107
GO:0048841	regulation of axon extension involved in axon guidance	0.038293	0.038293	1	ENSMUSG00000021451,ENSMUSG00000029765,ENSMUSG00000032547,ENSMUSG00000052133
GO:0003254	regulation of membrane depolarization	0.038293	0.038293	1	ENSMUSG00000024589,ENSMUSG00000029468,ENSMUSG00000032338,ENSMUSG00000050953,ENSMUSG00000069601
GO:0032743	positive regulation of interleukin-2 production	0.038293	0.038293	1	ENSMUSG00000021699,ENSMUSG00000022952,ENSMUSG00000036526,ENSMUSG00000041187
GO:1900024	regulation of substrate adhesion-dependent cell spreading	0.038293	0.038293	1	ENSMUSG00000032702,ENSMUSG00000033335,ENSMUSG00000039621,ENSMUSG00000048915,ENSMUSG00000074570
GO:0043588	skin development	0.0389434	0.0389434	1	ENSMUSG00000016028,ENSMUSG00000021108,ENSMUSG00000021983,ENSMUSG00000022218,ENSMUSG00000024907,ENSMUSG00000026638,ENSMUSG00000026837,ENSMUSG00000027111,ENSMUSG00000027168,ENSMUSG00000027523,ENSMUSG00000028640,ENSMUSG00000033508,ENSMUSG00000040310
GO:0050772	positive regulation of axonogenesis	0.0392185	0.0392185	1	ENSMUSG00000000305,ENSMUSG00000002489,ENSMUSG00000021451,ENSMUSG00000029765,ENSMUSG00000032536,ENSMUSG00000048915,ENSMUSG00000053646
GO:0050775	positive regulation of dendrite morphogenesis	0.0411553	0.0411553	1	ENSMUSG00000002489,ENSMUSG00000038545,ENSMUSG00000042589,ENSMUSG00000052934,ENSMUSG00000061751
GO:0031646	positive regulation of neurological system process	0.0412962	0.0412962	1	ENSMUSG00000003352,ENSMUSG00000029636,ENSMUSG00000032554,ENSMUSG00000042589,ENSMUSG00000043924,ENSMUSG00000049044
GO:0034767	positive regulation of ion transmembrane transport	0.0413304	0.0413304	1	ENSMUSG00000003352,ENSMUSG00000024907,ENSMUSG00000027030,ENSMUSG00000028964,ENSMUSG00000029361,ENSMUSG00000029468,ENSMUSG00000033335,ENSMUSG00000040136,ENSMUSG00000069601,ENSMUSG00000090122
GO:0021680	cerebellar Purkinje cell layer development	0.0413731	0.0413731	1	ENSMUSG00000030314,ENSMUSG00000032238,ENSMUSG00000039852,ENSMUSG00000091519
GO:0031643	positive regulation of myelination	0.0413731	0.0413731	1	ENSMUSG00000029636,ENSMUSG00000032554,ENSMUSG00000043924
GO:0006814	sodium ion transport	0.0413731	0.0413731	1	ENSMUSG00000022464,ENSMUSG00000023033,ENSMUSG00000023169,ENSMUSG00000024589,ENSMUSG00000027030,ENSMUSG00000027523,ENSMUSG00000029361,ENSMUSG00000032338,ENSMUSG00000033161,ENSMUSG00000033335,ENSMUSG00000069601
GO:0003401	axis elongation	0.0413731	0.0413731	1	ENSMUSG00000019768,ENSMUSG00000020679,ENSMUSG00000028640,ENSMUSG00000036585
GO:0098696	regulation of neurotransmitter receptor localization to postsynaptic specialization membrane	0.0413731	0.0413731	1	ENSMUSG00000031119,ENSMUSG00000049044,ENSMUSG00000061751
GO:0071902	positive regulation of protein serine/threonine kinase activity	0.0414922	0.0414922	1	ENSMUSG00000002489,ENSMUSG00000018932,ENSMUSG00000021464,ENSMUSG00000027030,ENSMUSG00000029468,ENSMUSG00000029528,ENSMUSG00000029648,ENSMUSG00000032312,ENSMUSG00000032496,ENSMUSG00000032554,ENSMUSG00000033717,ENSMUSG00000036585,ENSMUSG00000049107,ENSMUSG00000071369
GO:0071496	cellular response to external stimulus	0.0420902	0.0420902	1	ENSMUSG00000003352,ENSMUSG00000019577,ENSMUSG00000019943,ENSMUSG00000021294,ENSMUSG00000023826,ENSMUSG00000027111,ENSMUSG00000029361,ENSMUSG00000029468,ENSMUSG00000030314,ENSMUSG00000031112,ENSMUSG00000033161,ENSMUSG00000033628,ENSMUSG00000036006,ENSMUSG00000050953,ENSMUSG00000071369
GO:0048015	phosphatidylinositol-mediated signaling	0.0420902	0.0420902	1	ENSMUSG00000005533,ENSMUSG00000015950,ENSMUSG00000021451,ENSMUSG00000028073,ENSMUSG00000029648,ENSMUSG00000033628,ENSMUSG00000039057,ENSMUSG00000052397,ENSMUSG00000053646
GO:0010256	endomembrane system organization	0.0421245	0.0421245	1	ENSMUSG00000016664,ENSMUSG00000020077,ENSMUSG00000023826,ENSMUSG00000024044,ENSMUSG00000026837,ENSMUSG00000027519,ENSMUSG00000028917,ENSMUSG00000029468,ENSMUSG00000029516,ENSMUSG00000032202,ENSMUSG00000033335,ENSMUSG00000033628,ENSMUSG00000036591,ENSMUSG00000038545,ENSMUSG00000044857,ENSMUSG00000069601
GO:0008154	actin polymerization or depolymerization	0.0423579	0.0423579	1	ENSMUSG00000019944,ENSMUSG00000020717,ENSMUSG00000023022,ENSMUSG00000024043,ENSMUSG00000029516,ENSMUSG00000032702,ENSMUSG00000038244,ENSMUSG00000039621,ENSMUSG00000044042,ENSMUSG00000045038,ENSMUSG00000050357
GO:0045599	negative regulation of fat cell differentiation	0.0427462	0.0427462	1	ENSMUSG00000022263,ENSMUSG00000029478,ENSMUSG00000032238,ENSMUSG00000045817,ENSMUSG00000049577
GO:0045665	negative regulation of neuron differentiation	0.0431673	0.0431673	1	ENSMUSG00000021451,ENSMUSG00000027168,ENSMUSG00000028977,ENSMUSG00000032547,ENSMUSG00000032702,ENSMUSG00000036264,ENSMUSG00000041351,ENSMUSG00000041544,ENSMUSG00000052133,ENSMUSG00000056222,ENSMUSG00000059974,ENSMUSG00000073411
GO:0031214	biomineral tissue development	0.043411	0.043411	1	ENSMUSG00000000142,ENSMUSG00000019943,ENSMUSG00000020077,ENSMUSG00000021464,ENSMUSG00000024598,ENSMUSG00000029468,ENSMUSG00000032496,ENSMUSG00000040363,ENSMUSG00000050953
GO:0035725	sodium ion transmembrane transport	0.0438765	0.0438765	1	ENSMUSG00000023033,ENSMUSG00000024589,ENSMUSG00000027030,ENSMUSG00000029361,ENSMUSG00000032338,ENSMUSG00000033161,ENSMUSG00000033335,ENSMUSG00000069601
GO:0050796	regulation of insulin secretion	0.0439841	0.0439841	1	ENSMUSG00000002489,ENSMUSG00000023826,ENSMUSG00000024027,ENSMUSG00000029361,ENSMUSG00000030314,ENSMUSG00000033717,ENSMUSG00000040136,ENSMUSG00000045038,ENSMUSG00000048915,ENSMUSG00000050953
GO:0098742	cell-cell adhesion via plasma-membrane adhesion molecules	0.0439841	0.0439841	1	ENSMUSG00000000305,ENSMUSG00000012819,ENSMUSG00000016028,ENSMUSG00000020717,ENSMUSG00000031119,ENSMUSG00000031841,ENSMUSG00000033278,ENSMUSG00000039155,ENSMUSG00000041592,ENSMUSG00000043557,ENSMUSG00000048915,ENSMUSG00000053166,ENSMUSG00000074505
GO:0060603	mammary gland duct morphogenesis	0.0447718	0.0447718	1	ENSMUSG00000017724,ENSMUSG00000019768,ENSMUSG00000028640,ENSMUSG00000048402
GO:0008064	regulation of actin polymerization or depolymerization	0.0453863	0.0453863	1	ENSMUSG00000019944,ENSMUSG00000020717,ENSMUSG00000023022,ENSMUSG00000024043,ENSMUSG00000029516,ENSMUSG00000032702,ENSMUSG00000039621,ENSMUSG00000044042,ENSMUSG00000045038,ENSMUSG00000050357
GO:0046850	regulation of bone remodeling	0.0454266	0.0454266	1	ENSMUSG00000019577,ENSMUSG00000029468,ENSMUSG00000032312,ENSMUSG00000032554,ENSMUSG00000050953
GO:0045778	positive regulation of ossification	0.0454775	0.0454775	1	ENSMUSG00000019943,ENSMUSG00000024598,ENSMUSG00000027523,ENSMUSG00000029468,ENSMUSG00000032496,ENSMUSG00000050953,ENSMUSG00000066687
GO:0007009	plasma membrane organization	0.0454775	0.0454775	1	ENSMUSG00000016664,ENSMUSG00000024044,ENSMUSG00000026837,ENSMUSG00000028917,ENSMUSG00000029468,ENSMUSG00000033335,ENSMUSG00000069601
GO:0048017	inositol lipid-mediated signaling	0.0460046	0.0460046	1	ENSMUSG00000005533,ENSMUSG00000015950,ENSMUSG00000021451,ENSMUSG00000028073,ENSMUSG00000029648,ENSMUSG00000033628,ENSMUSG00000039057,ENSMUSG00000052397,ENSMUSG00000053646
GO:0046887	positive regulation of hormone secretion	0.0460046	0.0460046	1	ENSMUSG00000022957,ENSMUSG00000023826,ENSMUSG00000024027,ENSMUSG00000024907,ENSMUSG00000027168,ENSMUSG00000029716,ENSMUSG00000030314,ENSMUSG00000045038,ENSMUSG00000050953
GO:2000810	regulation of bicellular tight junction assembly	0.0460781	0.0460781	1	ENSMUSG00000021108,ENSMUSG00000039577,ENSMUSG00000050953
GO:0030033	microvillus assembly	0.0460781	0.0460781	1	ENSMUSG00000031112,ENSMUSG00000041351,ENSMUSG00000052397
GO:0030832	regulation of actin filament length	0.0461683	0.0461683	1	ENSMUSG00000019944,ENSMUSG00000020717,ENSMUSG00000023022,ENSMUSG00000024043,ENSMUSG00000029516,ENSMUSG00000032702,ENSMUSG00000039621,ENSMUSG00000044042,ENSMUSG00000045038,ENSMUSG00000050357
GO:1905475	regulation of protein localization to membrane	0.0461683	0.0461683	1	ENSMUSG00000003352,ENSMUSG00000023826,ENSMUSG00000030417,ENSMUSG00000031119,ENSMUSG00000032312,ENSMUSG00000037295,ENSMUSG00000049044,ENSMUSG00000052397,ENSMUSG00000061751,ENSMUSG00000069601
GO:0051651	maintenance of location in cell	0.0471867	0.0471867	1	ENSMUSG00000020077,ENSMUSG00000024044,ENSMUSG00000028964,ENSMUSG00000036591,ENSMUSG00000052698,ENSMUSG00000063450,ENSMUSG00000069601
GO:0031532	actin cytoskeleton reorganization	0.0471867	0.0471867	1	ENSMUSG00000019944,ENSMUSG00000021279,ENSMUSG00000022438,ENSMUSG00000022439,ENSMUSG00000049107,ENSMUSG00000052397,ENSMUSG00000074570
GO:0051494	negative regulation of cytoskeleton organization	0.0473121	0.0473121	1	ENSMUSG00000020181,ENSMUSG00000020717,ENSMUSG00000022897,ENSMUSG00000023022,ENSMUSG00000023826,ENSMUSG00000024043,ENSMUSG00000031523,ENSMUSG00000032702,ENSMUSG00000050357
GO:1990778	protein localization to cell periphery	0.0478688	0.0478688	1	ENSMUSG00000001521,ENSMUSG00000003352,ENSMUSG00000024044,ENSMUSG00000028152,ENSMUSG00000031119,ENSMUSG00000032312,ENSMUSG00000033530,ENSMUSG00000036918,ENSMUSG00000037295,ENSMUSG00000049044,ENSMUSG00000052397,ENSMUSG00000056515,ENSMUSG00000057058,ENSMUSG00000061751,ENSMUSG00000069601
GO:0060562	epithelial tube morphogenesis	0.0478688	0.0478688	1	ENSMUSG00000001521,ENSMUSG00000016028,ENSMUSG00000017724,ENSMUSG00000019768,ENSMUSG00000019979,ENSMUSG00000020679,ENSMUSG00000028640,ENSMUSG00000029475,ENSMUSG00000029528,ENSMUSG00000036585,ENSMUSG00000038244,ENSMUSG00000044042,ENSMUSG00000048402,ENSMUSG00000050953,ENSMUSG00000067860
GO:0001763	morphogenesis of a branching structure	0.0478688	0.0478688	1	ENSMUSG00000016028,ENSMUSG00000017724,ENSMUSG00000019768,ENSMUSG00000020679,ENSMUSG00000028640,ENSMUSG00000029528,ENSMUSG00000036585,ENSMUSG00000038151,ENSMUSG00000039852,ENSMUSG00000048402,ENSMUSG00000058806
GO:0045598	regulation of fat cell differentiation	0.0483238	0.0483238	1	ENSMUSG00000022263,ENSMUSG00000029478,ENSMUSG00000032238,ENSMUSG00000039410,ENSMUSG00000044646,ENSMUSG00000045817,ENSMUSG00000049577,ENSMUSG00000066687
GO:0015893	drug transport	0.0488875	0.0488875	1	ENSMUSG00000005360,ENSMUSG00000015112,ENSMUSG00000023826,ENSMUSG00000023828,ENSMUSG00000024907,ENSMUSG00000028964,ENSMUSG00000030495,ENSMUSG00000031482,ENSMUSG00000040918,ENSMUSG00000044217,ENSMUSG00000050953
GO:0060348	bone development	0.0488875	0.0488875	1	ENSMUSG00000000142,ENSMUSG00000001521,ENSMUSG00000021451,ENSMUSG00000027523,ENSMUSG00000030067,ENSMUSG00000032496,ENSMUSG00000033713,ENSMUSG00000049577,ENSMUSG00000050953,ENSMUSG00000053646,ENSMUSG00000058806
GO:0002573	myeloid leukocyte differentiation	0.0488875	0.0488875	1	ENSMUSG00000003070,ENSMUSG00000021464,ENSMUSG00000022952,ENSMUSG00000027523,ENSMUSG00000030067,ENSMUSG00000032496,ENSMUSG00000032554,ENSMUSG00000039410,ENSMUSG00000049577,ENSMUSG00000051212,ENSMUSG00000052384
GO:0005912	adherens junction	4.50547e-08	4.50547e-08	1	ENSMUSG00000000305,ENSMUSG00000022438,ENSMUSG00000022439,ENSMUSG00000023022,ENSMUSG00000026131,ENSMUSG00000027111,ENSMUSG00000029528,ENSMUSG00000031523,ENSMUSG00000031841,ENSMUSG00000033278,ENSMUSG00000034730,ENSMUSG00000036452,ENSMUSG00000038366,ENSMUSG00000039155,ENSMUSG00000039546,ENSMUSG00000044042,ENSMUSG00000045095,ENSMUSG00000045659,ENSMUSG00000048915,ENSMUSG00000050953,ENSMUSG00000052397,…
GO:0070161	anchoring junction	9.39001e-08	9.39001e-08	1	ENSMUSG00000000305,ENSMUSG00000022438,ENSMUSG00000022439,ENSMUSG00000023022,ENSMUSG00000026131,ENSMUSG00000027111,ENSMUSG00000029528,ENSMUSG00000031523,ENSMUSG00000031841,ENSMUSG00000033278,ENSMUSG00000034730,ENSMUSG00000036452,ENSMUSG00000038366,ENSMUSG00000039155,ENSMUSG00000039546,ENSMUSG00000044042,ENSMUSG00000045095,ENSMUSG00000045659,ENSMUSG00000048915,ENSMUSG00000050953,ENSMUSG00000052397,…
GO:0001726	ruffle	7.40086e-06	7.40086e-06	1	ENSMUSG00000002489,ENSMUSG00000016664,ENSMUSG00000018334,ENSMUSG00000018849,ENSMUSG00000020717,ENSMUSG00000022272,ENSMUSG00000023022,ENSMUSG00000023805,ENSMUSG00000027519,ENSMUSG00000027523,ENSMUSG00000031523,ENSMUSG00000032702,ENSMUSG00000033335,ENSMUSG00000050357,ENSMUSG00000052397,ENSMUSG00000052698,ENSMUSG00000057058
GO:0030055	cell-substrate junction	3.60661e-05	3.60661e-05	1	ENSMUSG00000022438,ENSMUSG00000022439,ENSMUSG00000023022,ENSMUSG00000026131,ENSMUSG00000027111,ENSMUSG00000029528,ENSMUSG00000031523,ENSMUSG00000034730,ENSMUSG00000036452,ENSMUSG00000038366,ENSMUSG00000052397,ENSMUSG00000052698,ENSMUSG00000055322,ENSMUSG00000057315,ENSMUSG00000063450,ENSMUSG00000074570
GO:0005925	focal adhesion	6.76989e-05	6.76989e-05	1	ENSMUSG00000022438,ENSMUSG00000022439,ENSMUSG00000023022,ENSMUSG00000026131,ENSMUSG00000029528,ENSMUSG00000031523,ENSMUSG00000034730,ENSMUSG00000036452,ENSMUSG00000038366,ENSMUSG00000052397,ENSMUSG00000052698,ENSMUSG00000055322,ENSMUSG00000057315,ENSMUSG00000063450,ENSMUSG00000074570
GO:0005924	cell-substrate adherens junction	8.70904e-05	8.70904e-05	1	ENSMUSG00000022438,ENSMUSG00000022439,ENSMUSG00000023022,ENSMUSG00000026131,ENSMUSG00000029528,ENSMUSG00000031523,ENSMUSG00000034730,ENSMUSG00000036452,ENSMUSG00000038366,ENSMUSG00000052397,ENSMUSG00000052698,ENSMUSG00000055322,ENSMUSG00000057315,ENSMUSG00000063450,ENSMUSG00000074570
GO:0005581	collagen trimer	0.000298217	0.000298217	1	ENSMUSG00000004415,ENSMUSG00000006763,ENSMUSG00000026837,ENSMUSG00000028339,ENSMUSG00000036907,ENSMUSG00000043719,ENSMUSG00000056174,ENSMUSG00000058806,ENSMUSG00000058897,ENSMUSG00000063564
GO:0098857	membrane microdomain	0.00032581	0.00032581	1	ENSMUSG00000016664,ENSMUSG00000019943,ENSMUSG00000020717,ENSMUSG00000023805,ENSMUSG00000023826,ENSMUSG00000027523,ENSMUSG00000028964,ENSMUSG00000029361,ENSMUSG00000030102,ENSMUSG00000031523,ENSMUSG00000031841,ENSMUSG00000032312,ENSMUSG00000032537,ENSMUSG00000033161,ENSMUSG00000036526,ENSMUSG00000040896,ENSMUSG00000042249,ENSMUSG00000043557,ENSMUSG00000048915,ENSMUSG00000050953,ENSMUSG00000052397,…
GO:0045121	membrane raft	0.00032581	0.00032581	1	ENSMUSG00000016664,ENSMUSG00000019943,ENSMUSG00000020717,ENSMUSG00000023805,ENSMUSG00000023826,ENSMUSG00000027523,ENSMUSG00000028964,ENSMUSG00000029361,ENSMUSG00000030102,ENSMUSG00000031523,ENSMUSG00000031841,ENSMUSG00000032312,ENSMUSG00000032537,ENSMUSG00000033161,ENSMUSG00000036526,ENSMUSG00000040896,ENSMUSG00000042249,ENSMUSG00000043557,ENSMUSG00000048915,ENSMUSG00000050953,ENSMUSG00000052397,…
GO:0098589	membrane region	0.000555642	0.000555642	1	ENSMUSG00000016664,ENSMUSG00000019943,ENSMUSG00000020717,ENSMUSG00000023805,ENSMUSG00000023826,ENSMUSG00000027523,ENSMUSG00000028964,ENSMUSG00000029361,ENSMUSG00000030102,ENSMUSG00000031523,ENSMUSG00000031841,ENSMUSG00000032312,ENSMUSG00000032537,ENSMUSG00000033161,ENSMUSG00000036526,ENSMUSG00000040896,ENSMUSG00000042249,ENSMUSG00000043557,ENSMUSG00000048915,ENSMUSG00000050953,ENSMUSG00000052397,…
GO:0062023	collagen-containing extracellular matrix	0.00133479	0.00133479	1	ENSMUSG00000001870,ENSMUSG00000001930,ENSMUSG00000023886,ENSMUSG00000024598,ENSMUSG00000026479,ENSMUSG00000026837,ENSMUSG00000027111,ENSMUSG00000028339,ENSMUSG00000030849,ENSMUSG00000031119,ENSMUSG00000032554,ENSMUSG00000042961,ENSMUSG00000043719,ENSMUSG00000048915,ENSMUSG00000052512,ENSMUSG00000056174,ENSMUSG00000058145,ENSMUSG00000058897,ENSMUSG00000063564
GO:0031256	leading edge membrane	0.00139961	0.00139961	1	ENSMUSG00000002489,ENSMUSG00000016664,ENSMUSG00000018334,ENSMUSG00000018849,ENSMUSG00000019943,ENSMUSG00000023805,ENSMUSG00000024044,ENSMUSG00000031523,ENSMUSG00000032702,ENSMUSG00000033335,ENSMUSG00000036006,ENSMUSG00000052397,ENSMUSG00000063450
GO:0032587	ruffle membrane	0.0016322	0.0016322	1	ENSMUSG00000002489,ENSMUSG00000016664,ENSMUSG00000018334,ENSMUSG00000018849,ENSMUSG00000023805,ENSMUSG00000031523,ENSMUSG00000032702,ENSMUSG00000033335,ENSMUSG00000052397
GO:0016235	aggresome	0.00178712	0.00178712	1	ENSMUSG00000023826,ENSMUSG00000029130,ENSMUSG00000038644,ENSMUSG00000039410,ENSMUSG00000061186,ENSMUSG00000063450
GO:0019898	extrinsic component of membrane	0.00181673	0.00181673	1	ENSMUSG00000000305,ENSMUSG00000002489,ENSMUSG00000015950,ENSMUSG00000016664,ENSMUSG00000023805,ENSMUSG00000024524,ENSMUSG00000025555,ENSMUSG00000027030,ENSMUSG00000027523,ENSMUSG00000029608,ENSMUSG00000031841,ENSMUSG00000032554,ENSMUSG00000033628,ENSMUSG00000039155,ENSMUSG00000040009,ENSMUSG00000041831,ENSMUSG00000052397,ENSMUSG00000053166
GO:0005604	basement membrane	0.00291894	0.00291894	1	ENSMUSG00000023886,ENSMUSG00000026479,ENSMUSG00000026837,ENSMUSG00000027111,ENSMUSG00000028339,ENSMUSG00000032554,ENSMUSG00000042961,ENSMUSG00000048915,ENSMUSG00000056174
GO:0005913	cell-cell adherens junction	0.00291894	0.00291894	1	ENSMUSG00000000305,ENSMUSG00000027111,ENSMUSG00000031841,ENSMUSG00000033278,ENSMUSG00000039155,ENSMUSG00000039546,ENSMUSG00000045659,ENSMUSG00000050953,ENSMUSG00000053166
GO:0016459	myosin complex	0.00370776	0.00370776	1	ENSMUSG00000022272,ENSMUSG00000025885,ENSMUSG00000037736,ENSMUSG00000039057,ENSMUSG00000051675,ENSMUSG00000066952,ENSMUSG00000072720
GO:0016324	apical plasma membrane	0.00399387	0.00399387	1	ENSMUSG00000003352,ENSMUSG00000019943,ENSMUSG00000021699,ENSMUSG00000027030,ENSMUSG00000027523,ENSMUSG00000027882,ENSMUSG00000030583,ENSMUSG00000031112,ENSMUSG00000032202,ENSMUSG00000032554,ENSMUSG00000033161,ENSMUSG00000036006,ENSMUSG00000039546,ENSMUSG00000042268,ENSMUSG00000044217,ENSMUSG00000049044,ENSMUSG00000050953,ENSMUSG00000052397
GO:0097730	non-motile cilium	0.00589935	0.00589935	1	ENSMUSG00000001521,ENSMUSG00000012819,ENSMUSG00000021983,ENSMUSG00000028125,ENSMUSG00000032202,ENSMUSG00000038115,ENSMUSG00000039577,ENSMUSG00000049044,ENSMUSG00000059248,ENSMUSG00000075410
GO:0030315	T-tubule	0.00655087	0.00655087	1	ENSMUSG00000003352,ENSMUSG00000019768,ENSMUSG00000029361,ENSMUSG00000033161,ENSMUSG00000045038,ENSMUSG00000052397,ENSMUSG00000069601
GO:0031253	cell projection membrane	0.00838574	0.00838574	1	ENSMUSG00000002489,ENSMUSG00000016664,ENSMUSG00000018334,ENSMUSG00000018849,ENSMUSG00000019943,ENSMUSG00000022272,ENSMUSG00000023022,ENSMUSG00000023805,ENSMUSG00000024044,ENSMUSG00000031523,ENSMUSG00000032702,ENSMUSG00000033335,ENSMUSG00000036006,ENSMUSG00000047875,ENSMUSG00000052397,ENSMUSG00000063450,ENSMUSG00000075410
GO:0042383	sarcolemma	0.00842556	0.00842556	1	ENSMUSG00000003352,ENSMUSG00000019768,ENSMUSG00000026131,ENSMUSG00000027523,ENSMUSG00000029361,ENSMUSG00000033161,ENSMUSG00000040136,ENSMUSG00000040896,ENSMUSG00000045038,ENSMUSG00000052397,ENSMUSG00000069601
GO:0044853	plasma membrane raft	0.0105711	0.0105711	1	ENSMUSG00000016664,ENSMUSG00000029361,ENSMUSG00000031523,ENSMUSG00000031841,ENSMUSG00000033161,ENSMUSG00000040896,ENSMUSG00000048915,ENSMUSG00000052397,ENSMUSG00000057058
GO:0014069	postsynaptic density	0.0128059	0.0128059	1	ENSMUSG00000002489,ENSMUSG00000003575,ENSMUSG00000006435,ENSMUSG00000022197,ENSMUSG00000023826,ENSMUSG00000024044,ENSMUSG00000025085,ENSMUSG00000026131,ENSMUSG00000029361,ENSMUSG00000030102,ENSMUSG00000033161,ENSMUSG00000033335,ENSMUSG00000034730,ENSMUSG00000039943,ENSMUSG00000042757,ENSMUSG00000047495,ENSMUSG00000049044,ENSMUSG00000061751
GO:0016323	basolateral plasma membrane	0.0135788	0.0135788	1	ENSMUSG00000005360,ENSMUSG00000019943,ENSMUSG00000027030,ENSMUSG00000027111,ENSMUSG00000027882,ENSMUSG00000032554,ENSMUSG00000033161,ENSMUSG00000037295,ENSMUSG00000039546,ENSMUSG00000044217,ENSMUSG00000049044,ENSMUSG00000052397,ENSMUSG00000069601
GO:0032279	asymmetric synapse	0.0139402	0.0139402	1	ENSMUSG00000002489,ENSMUSG00000003575,ENSMUSG00000006435,ENSMUSG00000022197,ENSMUSG00000023826,ENSMUSG00000024044,ENSMUSG00000025085,ENSMUSG00000026131,ENSMUSG00000029361,ENSMUSG00000030102,ENSMUSG00000033161,ENSMUSG00000033335,ENSMUSG00000034730,ENSMUSG00000039943,ENSMUSG00000042757,ENSMUSG00000047495,ENSMUSG00000049044,ENSMUSG00000061751
GO:0019897	extrinsic component of plasma membrane	0.0164316	0.0164316	1	ENSMUSG00000000305,ENSMUSG00000002489,ENSMUSG00000024524,ENSMUSG00000025555,ENSMUSG00000027523,ENSMUSG00000031841,ENSMUSG00000032554,ENSMUSG00000039155,ENSMUSG00000040009,ENSMUSG00000041831,ENSMUSG00000053166
GO:0030175	filopodium	0.0164316	0.0164316	1	ENSMUSG00000000794,ENSMUSG00000022272,ENSMUSG00000025555,ENSMUSG00000027111,ENSMUSG00000032537,ENSMUSG00000036006,ENSMUSG00000052397,ENSMUSG00000063450
GO:0042641	actomyosin	0.0178626	0.0178626	1	ENSMUSG00000021279,ENSMUSG00000023022,ENSMUSG00000025085,ENSMUSG00000029528,ENSMUSG00000030583,ENSMUSG00000037736,ENSMUSG00000059248
GO:0005891	voltage-gated calcium channel complex	0.0184655	0.0184655	1	ENSMUSG00000003352,ENSMUSG00000004110,ENSMUSG00000010066,ENSMUSG00000021699,ENSMUSG00000041460
GO:0030027	lamellipodium	0.0184655	0.0184655	1	ENSMUSG00000021279,ENSMUSG00000022272,ENSMUSG00000022438,ENSMUSG00000022957,ENSMUSG00000025085,ENSMUSG00000029528,ENSMUSG00000029636,ENSMUSG00000033278,ENSMUSG00000033335,ENSMUSG00000050357,ENSMUSG00000063450
GO:0009925	basal plasma membrane	0.0199738	0.0199738	1	ENSMUSG00000027111,ENSMUSG00000032554,ENSMUSG00000037295,ENSMUSG00000044217,ENSMUSG00000069601
GO:0034703	cation channel complex	0.0200583	0.0200583	1	ENSMUSG00000003352,ENSMUSG00000004110,ENSMUSG00000010066,ENSMUSG00000021699,ENSMUSG00000023033,ENSMUSG00000032017,ENSMUSG00000032338,ENSMUSG00000040136,ENSMUSG00000040896,ENSMUSG00000041460,ENSMUSG00000045246,ENSMUSG00000090122
GO:0016342	catenin complex	0.0210279	0.0210279	1	ENSMUSG00000000305,ENSMUSG00000031841,ENSMUSG00000039155,ENSMUSG00000053166
GO:0043197	dendritic spine	0.0226957	0.0226957	1	ENSMUSG00000002489,ENSMUSG00000005360,ENSMUSG00000006435,ENSMUSG00000022957,ENSMUSG00000025555,ENSMUSG00000029361,ENSMUSG00000033335,ENSMUSG00000034730,ENSMUSG00000042249,ENSMUSG00000047495,ENSMUSG00000049044
GO:0044309	neuron spine	0.0261354	0.0261354	1	ENSMUSG00000002489,ENSMUSG00000005360,ENSMUSG00000006435,ENSMUSG00000022957,ENSMUSG00000025555,ENSMUSG00000029361,ENSMUSG00000033335,ENSMUSG00000034730,ENSMUSG00000042249,ENSMUSG00000047495,ENSMUSG00000049044
GO:0098982	GABA-ergic synapse	0.0261354	0.0261354	1	ENSMUSG00000019943,ENSMUSG00000030102,ENSMUSG00000031841,ENSMUSG00000039809,ENSMUSG00000040896,ENSMUSG00000043557,ENSMUSG00000048915
GO:0005614	interstitial matrix	0.0310213	0.0310213	1	ENSMUSG00000023886,ENSMUSG00000042961,ENSMUSG00000052512
GO:0005901	caveola	0.0311283	0.0311283	1	ENSMUSG00000016664,ENSMUSG00000029361,ENSMUSG00000031523,ENSMUSG00000031841,ENSMUSG00000033161,ENSMUSG00000040896,ENSMUSG00000048915
GO:0001725	stress fiber	0.0323487	0.0323487	1	ENSMUSG00000023022,ENSMUSG00000025085,ENSMUSG00000029528,ENSMUSG00000030583,ENSMUSG00000037736,ENSMUSG00000059248
GO:0097517	contractile actin filament bundle	0.0323487	0.0323487	1	ENSMUSG00000023022,ENSMUSG00000025085,ENSMUSG00000029528,ENSMUSG00000030583,ENSMUSG00000037736,ENSMUSG00000059248
GO:0097731	9+0 non-motile cilium	0.0351754	0.0351754	1	ENSMUSG00000001521,ENSMUSG00000021983,ENSMUSG00000028125,ENSMUSG00000032202,ENSMUSG00000039577,ENSMUSG00000049044,ENSMUSG00000075410
GO:0033270	paranode region of axon	0.0351754	0.0351754	1	ENSMUSG00000024044,ENSMUSG00000043924,ENSMUSG00000069601
GO:0016234	inclusion body	0.0356745	0.0356745	1	ENSMUSG00000023826,ENSMUSG00000029130,ENSMUSG00000038644,ENSMUSG00000039410,ENSMUSG00000061186,ENSMUSG00000063450
GO:0044291	cell-cell contact zone	0.037217	0.037217	1	ENSMUSG00000002489,ENSMUSG00000020717,ENSMUSG00000033161,ENSMUSG00000039546,ENSMUSG00000050953,ENSMUSG00000069601
GO:0009898	cytoplasmic side of plasma membrane	0.0392118	0.0392118	1	ENSMUSG00000002489,ENSMUSG00000019943,ENSMUSG00000024524,ENSMUSG00000025555,ENSMUSG00000027523,ENSMUSG00000037295,ENSMUSG00000039546,ENSMUSG00000040009,ENSMUSG00000052397
GO:0017053	transcriptional repressor complex	0.0407207	0.0407207	1	ENSMUSG00000029478,ENSMUSG00000039410,ENSMUSG00000040761,ENSMUSG00000049577,ENSMUSG00000066687,ENSMUSG00000085793
GO:1902495	transmembrane transporter complex	0.0410781	0.0410781	1	ENSMUSG00000003352,ENSMUSG00000004110,ENSMUSG00000010066,ENSMUSG00000021699,ENSMUSG00000023033,ENSMUSG00000032017,ENSMUSG00000032338,ENSMUSG00000033161,ENSMUSG00000038115,ENSMUSG00000040136,ENSMUSG00000040896,ENSMUSG00000041460,ENSMUSG00000045246,ENSMUSG00000090122
GO:0001772	immunological synapse	0.0462639	0.0462639	1	ENSMUSG00000019943,ENSMUSG00000036526,ENSMUSG00000052397,ENSMUSG00000057058
GO:0032432	actin filament bundle	0.0493102	0.0493102	1	ENSMUSG00000023022,ENSMUSG00000025085,ENSMUSG00000029528,ENSMUSG00000030583,ENSMUSG00000037736,ENSMUSG00000059248
GO:1990351	transporter complex	0.0493102	0.0493102	1	ENSMUSG00000003352,ENSMUSG00000004110,ENSMUSG00000010066,ENSMUSG00000021699,ENSMUSG00000023033,ENSMUSG00000032017,ENSMUSG00000032338,ENSMUSG00000033161,ENSMUSG00000038115,ENSMUSG00000040136,ENSMUSG00000040896,ENSMUSG00000041460,ENSMUSG00000045246,ENSMUSG00000090122
REAC:R-MMU-8948216	Collagen chain trimerization	0.00310661	0.00310661	1	ENSMUSG00000004415,ENSMUSG00000026837,ENSMUSG00000028339,ENSMUSG00000043719,ENSMUSG00000056174,ENSMUSG00000058806,ENSMUSG00000058897,ENSMUSG00000063564
REAC:R-MMU-422475	Axon guidance	0.00310661	0.00310661	1	ENSMUSG00000002489,ENSMUSG00000003070,ENSMUSG00000021451,ENSMUSG00000021662,ENSMUSG00000022263,ENSMUSG00000022957,ENSMUSG00000026837,ENSMUSG00000027560,ENSMUSG00000028661,ENSMUSG00000029765,ENSMUSG00000032537,ENSMUSG00000033335,ENSMUSG00000039481,ENSMUSG00000041351,ENSMUSG00000043719,ENSMUSG00000048915,ENSMUSG00000052397,ENSMUSG00000053646,ENSMUSG00000056427,ENSMUSG00000061751,ENSMUSG00000069601
REAC:R-MMU-194840	Rho GTPase cycle	0.00310661	0.00310661	1	ENSMUSG00000002489,ENSMUSG00000019944,ENSMUSG00000020121,ENSMUSG00000022263,ENSMUSG00000022957,ENSMUSG00000024043,ENSMUSG00000031523,ENSMUSG00000036452,ENSMUSG00000036591,ENSMUSG00000039621,ENSMUSG00000040964,ENSMUSG00000057315,ENSMUSG00000061751,ENSMUSG00000063506
REAC:R-MMU-422356	Regulation of insulin secretion	0.00358151	0.00358151	1	ENSMUSG00000003352,ENSMUSG00000004110,ENSMUSG00000010066,ENSMUSG00000024027,ENSMUSG00000027523,ENSMUSG00000030102,ENSMUSG00000033717,ENSMUSG00000040136,ENSMUSG00000049044
REAC:R-MMU-1474290	Collagen formation	0.006081	0.006081	1	ENSMUSG00000004415,ENSMUSG00000026131,ENSMUSG00000026479,ENSMUSG00000026837,ENSMUSG00000027111,ENSMUSG00000028339,ENSMUSG00000043719,ENSMUSG00000056174,ENSMUSG00000058806,ENSMUSG00000058897,ENSMUSG00000063564
REAC:R-MMU-163685	Integration of energy metabolism	0.00629839	0.00629839	1	ENSMUSG00000003352,ENSMUSG00000004110,ENSMUSG00000010066,ENSMUSG00000024027,ENSMUSG00000025855,ENSMUSG00000027523,ENSMUSG00000030102,ENSMUSG00000033717,ENSMUSG00000040136,ENSMUSG00000049044
REAC:R-MMU-2682334	EPH-Ephrin signaling	0.0155704	0.0155704	1	ENSMUSG00000002489,ENSMUSG00000003070,ENSMUSG00000021662,ENSMUSG00000022957,ENSMUSG00000028661,ENSMUSG00000032537,ENSMUSG00000048915,ENSMUSG00000061751
REAC:R-MMU-1650814	Collagen biosynthesis and modifying enzymes	0.0211926	0.0211926	1	ENSMUSG00000004415,ENSMUSG00000026837,ENSMUSG00000028339,ENSMUSG00000043719,ENSMUSG00000056174,ENSMUSG00000058806,ENSMUSG00000058897,ENSMUSG00000063564
WP:WP1983	Splicing factor NOVA regulated synaptic proteins	0.00688284	0.00688284	1	ENSMUSG00000019943,ENSMUSG00000024044,ENSMUSG00000039809,ENSMUSG00000039943,ENSMUSG00000041351,ENSMUSG00000048915,ENSMUSG00000069601
WP:WP232	G Protein Signaling Pathways	0.0178271	0.0178271	1	ENSMUSG00000021108,ENSMUSG00000021699,ENSMUSG00000024524,ENSMUSG00000025855,ENSMUSG00000027523,ENSMUSG00000030102,ENSMUSG00000032177,ENSMUSG00000040009,ENSMUSG00000045038
WP:WP553	Calcium Regulation in the Cardiac Cell	0.0329228	0.0329228	1	ENSMUSG00000003352,ENSMUSG00000004110,ENSMUSG00000019943,ENSMUSG00000021108,ENSMUSG00000025855,ENSMUSG00000027523,ENSMUSG00000030102,ENSMUSG00000040009,ENSMUSG00000045038,ENSMUSG00000050953,ENSMUSG00000059810
MANGO:MANGO	MANGO	0.02	0.02	1	ENSMUSG00000022897, ENSMUSG00000024027, ENSMUSG00000027168,ENSMUSG00000029361,ENSMUSG00000029516, ENSMUSG00000029648,ENSMUSG00000030849,ENSMUSG00000032537, ENSMUSG00000036585, ENSMUSG00000049107
SynGO:synapse	synapse	0.00261	0.0248	1	ENSMUSG00000002489,ENSMUSG00000003575,ENSMUSG00000004110,ENSMUSG00000012819,ENSMUSG00000019943,ENSMUSG00000020077,ENSMUSG00000021464,ENSMUSG00000022263,ENSMUSG00000022957,ENSMUSG00000023033,ENSMUSG00000023805,ENSMUSG00000023826,ENSMUSG00000025555,ENSMUSG00000025855,ENSMUSG00000025885,ENSMUSG00000027882,ENSMUSG00000029361,ENSMUSG00000029608,ENSMUSG00000029636,ENSMUSG00000030102,ENSMUSG00000031119,…
SynGO:postsynapse	postsynapse	0.00382	0.0248	1	ENSMUSG00000002489,ENSMUSG00000003575,ENSMUSG00000004110,ENSMUSG00000020077,ENSMUSG00000021464,ENSMUSG00000022263,ENSMUSG00000022957,ENSMUSG00000023033,ENSMUSG00000023826,ENSMUSG00000025555,ENSMUSG00000025885,ENSMUSG00000029361,ENSMUSG00000029636,ENSMUSG00000030102,ENSMUSG00000032017,ENSMUSG00000033335,ENSMUSG00000033717,ENSMUSG00000034730,ENSMUSG00000034898,ENSMUSG00000039809,ENSMUSG00000039943,…
SynGO:synaptic signaling	synaptic signaling	4.03e-06	9.27e-05	1	ENSMUSG00000005533,ENSMUSG00000016664,ENSMUSG00000020077,ENSMUSG00000021464,ENSMUSG00000022263,ENSMUSG00000025555,ENSMUSG00000025855,ENSMUSG00000025885,ENSMUSG00000029361,ENSMUSG00000031561,ENSMUSG00000032177,ENSMUSG00000032537,ENSMUSG00000033717,ENSMUSG00000039943,ENSMUSG00000045038,ENSMUSG00000047495,ENSMUSG00000049336,
SynGO:trans-synaptic signaling	trans-synaptic signaling	1.35e-05	0.000155	1	ENSMUSG00000005533,ENSMUSG00000016664,ENSMUSG00000020077,ENSMUSG00000021464,ENSMUSG00000022263,ENSMUSG00000025555,ENSMUSG00000025855,ENSMUSG00000025885,ENSMUSG00000031561,ENSMUSG00000032177,ENSMUSG00000032537,ENSMUSG00000033717,ENSMUSG00000039943,ENSMUSG00000045038,ENSMUSG00000047495,ENSMUSG00000049336,
SynGO:synapse organization	synapse organization	7.06e-05	0.000542	1	ENSMUSG00000002489,ENSMUSG00000020077,ENSMUSG00000021464,ENSMUSG00000022957,ENSMUSG00000025555,ENSMUSG00000025885,ENSMUSG00000029636,ENSMUSG00000029765,ENSMUSG00000031119,ENSMUSG00000031561,ENSMUSG00000034730,ENSMUSG00000034898,ENSMUSG00000035226,ENSMUSG00000036907,ENSMUSG00000043557,ENSMUSG00000048915,ENSMUSG00000049044,ENSMUSG00000049336,ENSMUSG00000061751,ENSMUSG00000063506,
SynGO:process in the synapse	process in the synapse	0.000134	0.000617	1	ENSMUSG00000002489,ENSMUSG00000004110,ENSMUSG00000005533,ENSMUSG00000016664,ENSMUSG00000020077,ENSMUSG00000021464,ENSMUSG00000022263,ENSMUSG00000022957,ENSMUSG00000023826,ENSMUSG00000025555,ENSMUSG00000025855,ENSMUSG00000025885,ENSMUSG00000029361,ENSMUSG00000029468,ENSMUSG00000029608,ENSMUSG00000029636,ENSMUSG00000029765,ENSMUSG00000030102,ENSMUSG00000031119,ENSMUSG00000031561,ENSMUSG00000032017,…
SynGO:chemical synaptic transmission	chemical synaptic transmission	0.000124	0.000617	1	ENSMUSG00000005533,ENSMUSG00000016664,ENSMUSG00000020077,ENSMUSG00000021464,ENSMUSG00000022263,ENSMUSG00000025855,ENSMUSG00000025885,ENSMUSG00000032177,ENSMUSG00000032537,ENSMUSG00000033717,ENSMUSG00000039943,ENSMUSG00000045038,ENSMUSG00000047495
SynGO:modification of postsynaptic structure	modification of postsynaptic structure	0.00027	0.00103	1	ENSMUSG00000002489,ENSMUSG00000022957,ENSMUSG00000025885,ENSMUSG00000029636,ENSMUSG00000034898,ENSMUSG00000061751,
SynGO:modulation of chemical synaptic transmission	modulation of chemical synaptic transmission	0.000438	0.00144	1	ENSMUSG00000016664,ENSMUSG00000020077,ENSMUSG00000021464,ENSMUSG00000025855,ENSMUSG00000025885,ENSMUSG00000032177,ENSMUSG00000032537,ENSMUSG00000039943,ENSMUSG00000047495,
SynGO:regulation of postsynapse organization	regulation of postsynapse organization	0.00181	0.00462	1	ENSMUSG00000002489,ENSMUSG00000020077,ENSMUSG00000021464,ENSMUSG00000022957,ENSMUSG00000049044,ENSMUSG00000063506,
SynGO:retrograde trans-synaptic signaling by trans-synaptic protein complex	retrograde trans-synaptic signaling by trans-synaptic protein complex	0.00173	0.00462	1	ENSMUSG00000025555,ENSMUSG00000031561,ENSMUSG00000049336,
SynGO:modification of postsynaptic actin cytoskeleton	modification of postsynaptic actin cytoskeleton	0.00251	0.00577	1	ENSMUSG00000002489,ENSMUSG00000022957,ENSMUSG00000029636,ENSMUSG00000061751,
SynGO:regulation of modification of postsynaptic actin cytoskeleton	regulation of modification of postsynaptic actin cytoskeleton	0.00305	0.00637	1	ENSMUSG00000002489,ENSMUSG00000022957,ENSMUSG00000061751,
SynGO:postsynaptic cytoskeleton organization	postsynaptic cytoskeleton organization	0.00459	0.00879	1	ENSMUSG00000025555,ENSMUSG00000031561,ENSMUSG00000034730,ENSMUSG00000049336,
SynGO:maintenance of synapse structure	maintenance of synapse structure	0.0101	0.0178	1	ENSMUSG00000029765,ENSMUSG00000031561,ENSMUSG00000049336,
SynGO:regulation of neurotransmitter receptor localization to postsynaptic specialization membrane	regulation of neurotransmitter receptor localization to postsynaptic specialization membrane	0.0199	0.0327	1	ENSMUSG00000031119,ENSMUSG00000049044,ENSMUSG00000061751,
SynGO:neurotransmitter receptor localization to postsynaptic specialization membrane	neurotransmitter receptor localization to postsynaptic specialization membrane	0.0293	0.0449	1	ENSMUSG00000031119,ENSMUSG00000036907,ENSMUSG00000049044,ENSMUSG00000061751,
SynGO:postsynaptic actin cytoskeleton	postsynaptic actin cytoskeleton	0.0101	0.0437	1	ENSMUSG00000022957,ENSMUSG00000025885,ENSMUSG00000034898,

## Sheet: Genes
Ensembl ID	Gene symbol
ENSMUSG00000000142	Axin2
ENSMUSG00000000275	Trim25
ENSMUSG00000000305	Cdh4
ENSMUSG00000000359	Rem1
ENSMUSG00000000782	Tcf7
ENSMUSG00000000794	Kcnn3
ENSMUSG00000001521	Tulp3
ENSMUSG00000001767	Crnkl1
ENSMUSG00000001870	Ltbp1
ENSMUSG00000001930	Vwf
ENSMUSG00000001995	Sipa1l2
ENSMUSG00000002489	Tiam1
ENSMUSG00000003070	Efna2
ENSMUSG00000003352	Cacnb3
ENSMUSG00000003575	Crtc1
ENSMUSG00000003812	Dnase2a
ENSMUSG00000004110	Cacna1e
ENSMUSG00000004415	Col26a1
ENSMUSG00000004934	Pias4
ENSMUSG00000005360	Slc1a3
ENSMUSG00000005474	Myl10
ENSMUSG00000005533	Igf1r
ENSMUSG00000005611	Mrvi1
ENSMUSG00000005917	Otx1
ENSMUSG00000006435	Neurl1a
ENSMUSG00000006651	Aplp1
ENSMUSG00000006763	Saal1
ENSMUSG00000007805	Twist2
ENSMUSG00000010066	Cacna2d2
ENSMUSG00000010476	Ebf3
ENSMUSG00000010607	Pigyl
ENSMUSG00000012819	Cdh23
ENSMUSG00000014329	Bicc1
ENSMUSG00000014592	Camta1
ENSMUSG00000015112	Slc25a13
ENSMUSG00000015542	Nat9
ENSMUSG00000015950	Ncf1
ENSMUSG00000016028	Celsr1
ENSMUSG00000016520	Lnx2
ENSMUSG00000016664	Pacsin2
ENSMUSG00000017724	Etv4
ENSMUSG00000017897	Eya2
ENSMUSG00000018334	Ksr1
ENSMUSG00000018378	Cuedc1
ENSMUSG00000018697	Aatf
ENSMUSG00000018800	Abca5
ENSMUSG00000018849	Wwc1
ENSMUSG00000018932	Map2k3
ENSMUSG00000019230	Lhx9
ENSMUSG00000019577	Pdk4
ENSMUSG00000019768	Esr1
ENSMUSG00000019943	Atp2b1
ENSMUSG00000019944	Rhobtb1
ENSMUSG00000019979	Apaf1
ENSMUSG00000019996	Map7
ENSMUSG00000020037	Rfx4
ENSMUSG00000020077	Srgn
ENSMUSG00000020083	Fam241b
ENSMUSG00000020105	Lrig3
ENSMUSG00000020121	Srgap1
ENSMUSG00000020143	Dock2
ENSMUSG00000020164	Kcnmb4os1
ENSMUSG00000020181	Nav3
ENSMUSG00000020679	Hnf1b
ENSMUSG00000020717	Pecam1
ENSMUSG00000021095	Gsc
ENSMUSG00000021108	Prkch
ENSMUSG00000021211	Akr1c12
ENSMUSG00000021259	Cyp46a1
ENSMUSG00000021279	Cdc42bpb
ENSMUSG00000021294	Kif26a
ENSMUSG00000021414	Fam217a
ENSMUSG00000021451	Sema4d
ENSMUSG00000021460	Auh
ENSMUSG00000021464	Ror2
ENSMUSG00000021556	Golm1
ENSMUSG00000021662	Arhgef28
ENSMUSG00000021699	Pde4d
ENSMUSG00000021799	Opn4
ENSMUSG00000021884	Hacl1
ENSMUSG00000021983	Atp8a2
ENSMUSG00000022010	Tsc22d1
ENSMUSG00000022197	Pdzd2
ENSMUSG00000022218	Tgm1
ENSMUSG00000022253	Nadk2
ENSMUSG00000022263	Trio
ENSMUSG00000022270	Fam134b
ENSMUSG00000022272	Myo10
ENSMUSG00000022400	Rbx1
ENSMUSG00000022438	Parvb
ENSMUSG00000022439	Parvg
ENSMUSG00000022464	Slc38a4
ENSMUSG00000022537	Tmem44
ENSMUSG00000022570	Tsta3
ENSMUSG00000022707	Gbe1
ENSMUSG00000022747	St3gal6
ENSMUSG00000022897	Dyrk1a
ENSMUSG00000022952	Runx1
ENSMUSG00000022957	Itsn1
ENSMUSG00000022978	Mis18a
ENSMUSG00000023022	Lima1
ENSMUSG00000023033	Scn8a
ENSMUSG00000023039	Krt7
ENSMUSG00000023169	Slc38a1
ENSMUSG00000023805	Synj2
ENSMUSG00000023826	Park2
ENSMUSG00000023828	Slc22a3
ENSMUSG00000023886	Smoc2
ENSMUSG00000023923	Tbc1d5
ENSMUSG00000024027	Glp1r
ENSMUSG00000024043	Arhgap28
ENSMUSG00000024044	Epb41l3
ENSMUSG00000024059	Clip4
ENSMUSG00000024078	Ttc27
ENSMUSG00000024120	Lrpprc
ENSMUSG00000024420	Zfp521
ENSMUSG00000024497	Pou4f3
ENSMUSG00000024513	Mbd2
ENSMUSG00000024524	Gnal
ENSMUSG00000024589	Nedd4l
ENSMUSG00000024598	Fbn2
ENSMUSG00000024767	Otub1
ENSMUSG00000024907	Gal
ENSMUSG00000025016	Tm9sf3
ENSMUSG00000025024	Smndc1
ENSMUSG00000025085	Ablim1
ENSMUSG00000025184	R3hcc1l
ENSMUSG00000025261	Huwe1
ENSMUSG00000025316	Banp
ENSMUSG00000025330	Padi4
ENSMUSG00000025427	Rnf165
ENSMUSG00000025555	Farp1
ENSMUSG00000025558	Dock9
ENSMUSG00000025576	Rbfox3
ENSMUSG00000025855	Prkar1b
ENSMUSG00000025885	Myo5b
ENSMUSG00000026131	Dst
ENSMUSG00000026479	Lamc2
ENSMUSG00000026511	Srp9
ENSMUSG00000026604	Ptpn14
ENSMUSG00000026638	Irf6
ENSMUSG00000026821	Ralgds
ENSMUSG00000026837	Col5a1
ENSMUSG00000026918	Brd3
ENSMUSG00000026970	Rbms1
ENSMUSG00000027030	Stk39
ENSMUSG00000027111	Itga6
ENSMUSG00000027168	Pax6
ENSMUSG00000027460	Angpt4
ENSMUSG00000027519	Rab22a
ENSMUSG00000027523	Gnas
ENSMUSG00000027560	Dok5
ENSMUSG00000027655	Dhx35
ENSMUSG00000027777	Schip1
ENSMUSG00000027882	Stxbp3
ENSMUSG00000028073	Pear1
ENSMUSG00000028125	Abca4
ENSMUSG00000028152	Tspan5
ENSMUSG00000028339	Col15a1
ENSMUSG00000028434	Epb41l4b
ENSMUSG00000028634	Hivep3
ENSMUSG00000028640	Tfap2c
ENSMUSG00000028661	Epha8
ENSMUSG00000028677	Rnf220
ENSMUSG00000028782	Adgrb2
ENSMUSG00000028804	Csmd2
ENSMUSG00000028838	Extl1
ENSMUSG00000028917	Plekhm2
ENSMUSG00000028964	Park7
ENSMUSG00000028977	Casz1
ENSMUSG00000029095	Ablim2
ENSMUSG00000029130	Rnf32
ENSMUSG00000029361	Nos1
ENSMUSG00000029468	P2rx7
ENSMUSG00000029475	Kdm2b
ENSMUSG00000029478	Ncor2
ENSMUSG00000029516	Cit
ENSMUSG00000029528	Pxn
ENSMUSG00000029608	Rph3a
ENSMUSG00000029636	Wasf3
ENSMUSG00000029641	Rasl11a
ENSMUSG00000029648	Flt1
ENSMUSG00000029651	Mtus2
ENSMUSG00000029705	Cux1
ENSMUSG00000029716	Tfr2
ENSMUSG00000029765	Plxna4
ENSMUSG00000029790	Cep41
ENSMUSG00000030067	Foxp1
ENSMUSG00000030102	Itpr1
ENSMUSG00000030109	Slc6a12
ENSMUSG00000030283	St8sia1
ENSMUSG00000030314	Atg7
ENSMUSG00000030417	Pdcd5
ENSMUSG00000030495	Slc7a10
ENSMUSG00000030583	Sipa1l3
ENSMUSG00000030768	Disp1
ENSMUSG00000030849	Fgfr2
ENSMUSG00000030976	Tex36
ENSMUSG00000031060	Rbm10
ENSMUSG00000031112	Stk26
ENSMUSG00000031119	Gpc4
ENSMUSG00000031158	Timm17b
ENSMUSG00000031465	Angpt2
ENSMUSG00000031482	Slc25a15
ENSMUSG00000031487	Brf2
ENSMUSG00000031523	Dlc1
ENSMUSG00000031561	Tenm3
ENSMUSG00000031822	Gse1
ENSMUSG00000031841	Cdh13
ENSMUSG00000031907	Zfp90
ENSMUSG00000032017	Grik4
ENSMUSG00000032028	Nxpe2
ENSMUSG00000032177	Pde4a
ENSMUSG00000032202	Rab27a
ENSMUSG00000032238	Rora
ENSMUSG00000032312	Csk
ENSMUSG00000032314	Etfa
ENSMUSG00000032338	Hcn4
ENSMUSG00000032373	Car12
ENSMUSG00000032496	Ltf
ENSMUSG00000032536	Trak1
ENSMUSG00000032537	Ephb1
ENSMUSG00000032547	Ryk
ENSMUSG00000032554	Trf
ENSMUSG00000032564	Cpne4
ENSMUSG00000032702	Kank1
ENSMUSG00000032803	Cdv3
ENSMUSG00000032846	Zswim6
ENSMUSG00000033161	Atp1a1
ENSMUSG00000033278	Ptprm
ENSMUSG00000033335	Dnm2
ENSMUSG00000033508	Asprv1
ENSMUSG00000033530	Ttc7b
ENSMUSG00000033628	Pik3c3
ENSMUSG00000033713	Foxn3
ENSMUSG00000033717	Adra2a
ENSMUSG00000033768	Nrxn2
ENSMUSG00000034031	Ccdc182
ENSMUSG00000034324	Tmem132c
ENSMUSG00000034390	Cmip
ENSMUSG00000034413	Neurl1b
ENSMUSG00000034471	Caskin2
ENSMUSG00000034730	Adgrb1
ENSMUSG00000034751	Mast4
ENSMUSG00000034762	Glis1
ENSMUSG00000034898	Filip1
ENSMUSG00000034940	Synrg
ENSMUSG00000035226	Rims4
ENSMUSG00000035506	Slc12a8
ENSMUSG00000035969	Rusc2
ENSMUSG00000036006	Ripor2
ENSMUSG00000036264	Fstl4
ENSMUSG00000036377	C530008M17Rik
ENSMUSG00000036450	Hif1an
ENSMUSG00000036452	Arhgap26
ENSMUSG00000036526	Card11
ENSMUSG00000036585	Fgf1
ENSMUSG00000036591	Arhgap21
ENSMUSG00000036907	C1ql2
ENSMUSG00000036916	Zfp280c
ENSMUSG00000036918	Ttc7
ENSMUSG00000037295	Ldlrap1
ENSMUSG00000037347	Chst7
ENSMUSG00000037353	Letmd1
ENSMUSG00000037622	Wdtc1
ENSMUSG00000037736	Limch1
ENSMUSG00000038115	Ano2
ENSMUSG00000038143	Stox2
ENSMUSG00000038151	Prdm1
ENSMUSG00000038244	Mical2
ENSMUSG00000038256	Bcl9
ENSMUSG00000038290	Smg6
ENSMUSG00000038347	Tcte2
ENSMUSG00000038366	Lasp1
ENSMUSG00000038545	Cul7
ENSMUSG00000038644	Pold1
ENSMUSG00000038797	Zscan2
ENSMUSG00000038872	Zfhx3
ENSMUSG00000039057	Myo16
ENSMUSG00000039081	Zfp503
ENSMUSG00000039126	Prune2
ENSMUSG00000039155	Cdh26
ENSMUSG00000039158	Akna
ENSMUSG00000039410	Prdm16
ENSMUSG00000039477	Tnrc18
ENSMUSG00000039481	Nrtn
ENSMUSG00000039546	Ajap1
ENSMUSG00000039577	Nphp4
ENSMUSG00000039601	Rcan2
ENSMUSG00000039621	Prex1
ENSMUSG00000039768	Dnajc11
ENSMUSG00000039809	Gabbr2
ENSMUSG00000039852	Rere
ENSMUSG00000039865	Slc44a3
ENSMUSG00000039903	Eva1c
ENSMUSG00000039911	Spsb1
ENSMUSG00000039934	Gsap
ENSMUSG00000039943	Plcb4
ENSMUSG00000040009	Gnaz
ENSMUSG00000040136	Abcc8
ENSMUSG00000040310	Alx4
ENSMUSG00000040350	Trim7
ENSMUSG00000040363	Bcor
ENSMUSG00000040451	Sgms1
ENSMUSG00000040761	Spen
ENSMUSG00000040896	Kcnd3
ENSMUSG00000040918	Slc19a2
ENSMUSG00000040964	Arhgef10l
ENSMUSG00000041187	Prkd2
ENSMUSG00000041351	Rap1gap
ENSMUSG00000041460	Cacna2d4
ENSMUSG00000041515	Irf8
ENSMUSG00000041544	Disp3
ENSMUSG00000041552	Ptchd1
ENSMUSG00000041592	Sdk2
ENSMUSG00000041674	BC006965
ENSMUSG00000041757	Plekha6
ENSMUSG00000041831	Sytl3
ENSMUSG00000041930	Fam222a
ENSMUSG00000042249	Grk3
ENSMUSG00000042268	Slc26a9
ENSMUSG00000042401	Crtac1
ENSMUSG00000042589	Cux2
ENSMUSG00000042647	Acad12
ENSMUSG00000042751	Nmnat2
ENSMUSG00000042757	Tmem108
ENSMUSG00000042961	Egflam
ENSMUSG00000043557	Mdga1
ENSMUSG00000043719	Col6a6
ENSMUSG00000043903	Zfp469
ENSMUSG00000043924	Ncmap
ENSMUSG00000044006	Cilp2
ENSMUSG00000044042	Fmn1
ENSMUSG00000044068	Zrsr1
ENSMUSG00000044150	Bclaf3
ENSMUSG00000044217	Aqp5
ENSMUSG00000044250	Pced1b
ENSMUSG00000044348	Slc25a53
ENSMUSG00000044522	A730020M07Rik
ENSMUSG00000044646	Zbtb7c
ENSMUSG00000044857	Lemd2
ENSMUSG00000045038	Prkce
ENSMUSG00000045095	Magi1
ENSMUSG00000045179	Sox3
ENSMUSG00000045246	Kcng4
ENSMUSG00000045251	Zfp688
ENSMUSG00000045636	Mtus1
ENSMUSG00000045659	Plekha7
ENSMUSG00000045671	Spred2
ENSMUSG00000045817	Zfp36l2
ENSMUSG00000045991	Onecut2
ENSMUSG00000046192	Iqub
ENSMUSG00000046572	Zfp518b
ENSMUSG00000046598	Bdh1
ENSMUSG00000046637	Ttc34
ENSMUSG00000046658	Zfp316
ENSMUSG00000047094	Ofcc1
ENSMUSG00000047409	Ctdspl
ENSMUSG00000047495	Dlgap2
ENSMUSG00000047712	Ust
ENSMUSG00000047773	Ankfn1
ENSMUSG00000047842	Diras2
ENSMUSG00000047875	Gpr157
ENSMUSG00000047907	Tshz2
ENSMUSG00000048402	Gli2
ENSMUSG00000048915	Efna5
ENSMUSG00000048949	Gm6206
ENSMUSG00000049044	Rapgef4
ENSMUSG00000049107	Ntf3
ENSMUSG00000049336	Tenm2
ENSMUSG00000049556	Lingo1
ENSMUSG00000049577	Zfpm1
ENSMUSG00000050122	Vwa3b
ENSMUSG00000050357	Carmil2
ENSMUSG00000050751	Pgbd5
ENSMUSG00000050953	Gja1
ENSMUSG00000051212	Gpr183
ENSMUSG00000051351	Zfp46
ENSMUSG00000051675	Trim32
ENSMUSG00000051910	Sox6
ENSMUSG00000052133	Sema5b
ENSMUSG00000052364	B630019K06Rik
ENSMUSG00000052384	Nrros
ENSMUSG00000052397	Ezr
ENSMUSG00000052512	Nav2
ENSMUSG00000052544	St6galnac3
ENSMUSG00000052698	Tln2
ENSMUSG00000052934	Fbxo31
ENSMUSG00000053166	Cdh22
ENSMUSG00000053317	Sec61b
ENSMUSG00000053414	Hunk
ENSMUSG00000053646	Plxnb1
ENSMUSG00000053873	Aym1
ENSMUSG00000053889	Kirrel3os
ENSMUSG00000054008	Ndst1
ENSMUSG00000054117	Zdhhc25
ENSMUSG00000054863	Fam19a5
ENSMUSG00000055013	Agap1
ENSMUSG00000055067	Smyd3
ENSMUSG00000055322	Tns1
ENSMUSG00000055403	4933427D06Rik
ENSMUSG00000055538	Zcchc24
ENSMUSG00000055972	2810407A14Rik
ENSMUSG00000056174	Col8a2
ENSMUSG00000056222	Spock1
ENSMUSG00000056427	Slit3
ENSMUSG00000056515	Rab31
ENSMUSG00000056602	Fry
ENSMUSG00000057058	Skap1
ENSMUSG00000057098	Ebf1
ENSMUSG00000057315	Arhgap24
ENSMUSG00000057530	Ece1
ENSMUSG00000057751	Megf6
ENSMUSG00000058145	Adamts17
ENSMUSG00000058806	Col13a1
ENSMUSG00000058897	Col25a1
ENSMUSG00000059248	2009-09-01
ENSMUSG00000059401	Mamld1
ENSMUSG00000059406	Tmprss9
ENSMUSG00000059810	Rgs3
ENSMUSG00000059891	Tsks
ENSMUSG00000059974	Ntm
ENSMUSG00000060402	Chst8
ENSMUSG00000060419	Rps16-ps2
ENSMUSG00000060862	Zbtb40
ENSMUSG00000061186	Sfmbt2
ENSMUSG00000061751	Kalrn
ENSMUSG00000061887	Ssbp3
ENSMUSG00000062609	Kcnj15
ENSMUSG00000062713	Sim2
ENSMUSG00000063428	Ddo
ENSMUSG00000063450	Syne2
ENSMUSG00000063506	Arhgap22
ENSMUSG00000063564	Col23a1
ENSMUSG00000063586	Gm5513
ENSMUSG00000063919	Srrm4
ENSMUSG00000064043	Trerf1
ENSMUSG00000064758	Gm26331
ENSMUSG00000065505	Mir148a
ENSMUSG00000065763	Gm23847
ENSMUSG00000066687	Zbtb16
ENSMUSG00000066952	Myo1h
ENSMUSG00000067860	Zic3
ENSMUSG00000069378	Prdm6
ENSMUSG00000069601	Ank3
ENSMUSG00000069769	Msi2
ENSMUSG00000070080	Mir431
ENSMUSG00000070643	Sox13
ENSMUSG00000070687	Htr1d
ENSMUSG00000071235	Vrtn
ENSMUSG00000071369	Map3k5
ENSMUSG00000071477	Zfp777
ENSMUSG00000071669	Snx29
ENSMUSG00000071708	Sms
ENSMUSG00000072679	D6Ertd474e
ENSMUSG00000072720	Myo18b
ENSMUSG00000073144	4930599N23Rik
ENSMUSG00000073411	H2-D1
ENSMUSG00000073805	Fam196a
ENSMUSG00000073894	Rbmxl2
ENSMUSG00000074505	Fat3
ENSMUSG00000074570	Cass4
ENSMUSG00000074607	Tox2
ENSMUSG00000074873	AI606181
ENSMUSG00000075410	Prcd
ENSMUSG00000075415	Fnbp1
ENSMUSG00000075549	Gm6878
ENSMUSG00000076435	Acsf2
ENSMUSG00000077039	Gm25537
ENSMUSG00000077161	Gm24117
ENSMUSG00000077290	Gm25407
ENSMUSG00000077476	Gm24794
ENSMUSG00000077519	Gm25880
ENSMUSG00000077599	Gm26012
ENSMUSG00000077708	Gm24071
ENSMUSG00000077815	Mir290a
ENSMUSG00000078251	Gm16487
ENSMUSG00000078531	Gm831
ENSMUSG00000079010	Gm11032
ENSMUSG00000079243	Xirp1
ENSMUSG00000080474	Gm25317
ENSMUSG00000080955	Gm14263
ENSMUSG00000081572	Gm14138
ENSMUSG00000082254	Gm11922
ENSMUSG00000082551	Gm15065
ENSMUSG00000083226	Gm7831
ENSMUSG00000083410	Gm14300
ENSMUSG00000083483	Gm14044
ENSMUSG00000083492	Gm14515
ENSMUSG00000083803	Gm12455
ENSMUSG00000084130	Gm11704
ENSMUSG00000084288	Gm5228
ENSMUSG00000084361	Gm8202
ENSMUSG00000084411	Gm11510
ENSMUSG00000084587	n-R5s174
ENSMUSG00000084757	1700057H15Rik
ENSMUSG00000084824	Gm16344
ENSMUSG00000084840	Gm11468
ENSMUSG00000084989	Crocc2
ENSMUSG00000085044	1700109G15Rik
ENSMUSG00000085053	Gm14809
ENSMUSG00000085369	9430093N23Rik
ENSMUSG00000085530	Gm13901
ENSMUSG00000085545	Gm13553
ENSMUSG00000085562	2610028E06Rik
ENSMUSG00000085593	4930589P08Rik
ENSMUSG00000085638	Gm15521
ENSMUSG00000085734	Gm11684
ENSMUSG00000085793	Lin52
ENSMUSG00000085968	Gm13027
ENSMUSG00000086238	Gm14258
ENSMUSG00000086410	Gm16158
ENSMUSG00000086424	Gm15569
ENSMUSG00000086631	Gm12784
ENSMUSG00000086655	C330018A13Rik
ENSMUSG00000086694	Gm16237
ENSMUSG00000086740	Gm17029
ENSMUSG00000086767	Gm13070
ENSMUSG00000086804	Gm43154
ENSMUSG00000087252	Gm14379
ENSMUSG00000087273	Gm13203
ENSMUSG00000087454	Gm13174
ENSMUSG00000087470	A630031M04Rik
ENSMUSG00000087605	Gm15742
ENSMUSG00000087829	Gm22277
ENSMUSG00000088143	Gm24720
ENSMUSG00000088179	Gm23106
ENSMUSG00000088187	Gm22219
ENSMUSG00000088353	Gm24014
ENSMUSG00000088428	Gm22556
ENSMUSG00000088733	Gm23895
ENSMUSG00000088737	Gm23899
ENSMUSG00000089004	Gm23857
ENSMUSG00000089222	Gm25049
ENSMUSG00000089301	Gm24841
ENSMUSG00000089385	Gm24681
ENSMUSG00000089460	Gm23699
ENSMUSG00000089727	Klra8
ENSMUSG00000090040	Gm16232
ENSMUSG00000090048	Runx2os3
ENSMUSG00000090122	Kcne1l
ENSMUSG00000090212	Gm15647
ENSMUSG00000090255	4921534H16Rik
ENSMUSG00000090263	D730045A05Rik
ENSMUSG00000090322	Gm17090
ENSMUSG00000091105	Mrto4-ps2
ENSMUSG00000091280	Gm17032
ENSMUSG00000091519	Skor2
ENSMUSG00000091577	Gm6211
ENSMUSG00000091970	Gm4868
ENSMUSG00000092066	1700121N20Rik
ENSMUSG00000092731	Gm24026
ENSMUSG00000092761	Mir5120
ENSMUSG00000093029	Gm25306
ENSMUSG00000093160	Gm22773
ENSMUSG00000093573	Gm20610
ENSMUSG00000093757	Mir5623
ENSMUSG00000094136	Gm5973
ENSMUSG00000094403	Mir692-2
ENSMUSG00000094910	D430019H16Rik
ENSMUSG00000095142	Gm24389
ENSMUSG00000095477	Gm25076
ENSMUSG00000095638	Gm8888
ENSMUSG00000096432	Gm22132
ENSMUSG00000096914	Galntl6
ENSMUSG00000097087	Gm26878
ENSMUSG00000097181	4930594M17Rik
ENSMUSG00000097248	Gm2694
ENSMUSG00000097330	Gm26672
ENSMUSG00000097384	Gm26815
ENSMUSG00000097398	Platr5
ENSMUSG00000097575	Gm26796
ENSMUSG00000097601	Gm26660
ENSMUSG00000097632	4930552P12Rik
ENSMUSG00000097640	Gm20033
ENSMUSG00000097657	Gm7389
ENSMUSG00000097666	A330094K24Rik
ENSMUSG00000097707	Gm26742
ENSMUSG00000097727	F630040K05Rik
ENSMUSG00000097803	Rpl31-ps16
ENSMUSG00000097892	Gm26801
ENSMUSG00000097930	C330002G04Rik
ENSMUSG00000097947	Gm26970
ENSMUSG00000098253	Mir7219
ENSMUSG00000098276	Mir6358
ENSMUSG00000098314	Gm27952
ENSMUSG00000098648	Mir6239
ENSMUSG00000098833	Mir6349
ENSMUSG00000098884	Mir7689
ENSMUSG00000099134	Mir7018
ENSMUSG00000099382	Gm28631
ENSMUSG00000099407	1700060O08Rik
ENSMUSG00000099476	4930488N24Rik
ENSMUSG00000099798	Gm29168
ENSMUSG00000100345	Gm29418
ENSMUSG00000100593	1700119H24Rik
ENSMUSG00000100706	Gm19744
ENSMUSG00000101133	Gm29050
ENSMUSG00000101287	Gm28166
ENSMUSG00000101433	Gm29441
ENSMUSG00000101797	Gm29266
ENSMUSG00000101834	Gm5829
ENSMUSG00000101878	Gm8203
ENSMUSG00000102279	Gm37146
ENSMUSG00000102484	Gm37923
ENSMUSG00000102628	Gm37671
ENSMUSG00000102702	Gm37260
ENSMUSG00000102810	Gm37815
ENSMUSG00000103160	C130012C08Rik
ENSMUSG00000103378	Gm37176
ENSMUSG00000103644	Gm29678
ENSMUSG00000103678	Gm37624
ENSMUSG00000103935	AY702102
ENSMUSG00000103963	Gm30932
ENSMUSG00000104424	Gm19058
ENSMUSG00000104538	1700016B01Rik
ENSMUSG00000104595	Gm42593
ENSMUSG00000104612	Gm42449
ENSMUSG00000104681	Gm43001
ENSMUSG00000104884	Mir5046
ENSMUSG00000105115	Rnu3b2
ENSMUSG00000105237	Gm42580
ENSMUSG00000105328	Gm43180
ENSMUSG00000105520	Gm42837
ENSMUSG00000105942	Gm43175
ENSMUSG00000106060	Gm42488
ENSMUSG00000106137	Gm42538
ENSMUSG00000106153	Gm43677
ENSMUSG00000106416	Gm5857
ENSMUSG00000106825	2510016D11Rik
ENSMUSG00000106847	Peg13
ENSMUSG00000107061	Gm19590
ENSMUSG00000107063	Gm38554
ENSMUSG00000107199	Gm42550
ENSMUSG00000107248	Gm43851
ENSMUSG00000107386	Gm42800
ENSMUSG00000107739	Gm7812
ENSMUSG00000108145	Gm38811
ENSMUSG00000108398	Gm30191
ENSMUSG00000108811	4933432K03Rik
ENSMUSG00000108839	Gm44547
ENSMUSG00000109802	Gm30808
ENSMUSG00000109868	Gm39244
ENSMUSG00000109995	B020031H02Rik
ENSMUSG00000110067	6330411D24Rik
ENSMUSG00000110174	Gm45499
ENSMUSG00000110408	Gm45881
ENSMUSG00000110625	5033426E14Rik
ENSMUSG00000110741	Gm48091
ENSMUSG00000111054	4930545L08Rik
ENSMUSG00000111058	Gm36033
ENSMUSG00000111236	Gm31614
ENSMUSG00000111296	2010001M07Rik
ENSMUSG00000111335	Gm39375
ENSMUSG00000111346	Gm18586
ENSMUSG00000112399	Gm32235
ENSMUSG00000112452	Gm48075
ENSMUSG00000112510	Gm47566
ENSMUSG00000112592	Gm19972
ENSMUSG00000112612	Gm7775
ENSMUSG00000112857	Gm35041
ENSMUSG00000112939	Gm48251
ENSMUSG00000112940	4930511J24Rik
ENSMUSG00000113402	Gm40848
ENSMUSG00000113502	Gm47411
ENSMUSG00000113582	Gm33929
ENSMUSG00000113599	9530014B07Rik
ENSMUSG00000113737	BB123696
ENSMUSG00000113742	Gm48262
ENSMUSG00000113900	Gm40437
ENSMUSG00000114411	Gm48176
ENSMUSG00000114424	Gm47414
ENSMUSG00000114510	Gm48859
ENSMUSG00000115918	AC146911.1
ENSMUSG00000116350	AC157944.1
ENSMUSG00000116413	AL772386.2
