# Supplementary material for: Environmental enrichment preserves a young DNA methylation landscape in the aged mouse hippocampus
Source: Nat Commun. 2021 Jun 23;12:3892. doi: 10.1038/s41467-021-23993-1 (PMC8222384; doi:10.1038/s41467-021-23993-1)
Supplement: Supplementary file 10 — Supplementary Data 7 [file 41467_2021_23993_MOESM10_ESM.xlsx]

## Sheet: Sheet1
Corresponsing Figure	Dataset	Comparison	Genomic region	Methylation change (hypo or hyper)	Number of Genes	Significantly enriched "Reactome" terms*	Significantly enriched "Reactome" identifier*	MANGO (number of genes)	MANGO (p-value)
Figure 1	3M ENR, young	ENR versus STD	Enhancer	hypo	17	x		0	x
Figure 1	3M ENR, young	ENR versus STD	Enhancer	hyper	5	x		0	x
Figure 1	3M ENR, young	ENR versus STD	Promoter	hypo	34	Metabolism of amino acids and derivates; Metabolism of polyamines	R-MMU-71291; R-MMU-351202	0	x
Figure 1	3M ENR, young	ENR versus STD	Promoter	hyper	13	x		0	x
Figure 1	3M ENR, young	ENR versus STD	Gene body	hypo	137	x		3
Figure 1	3M ENR, young	ENR versus STD	Gene body	hyper	16	Import of palmitoyl-CoA into the mitochondrial matrix	R-MMU-200425	0	x
Figure 2-4	1Y ENR, aged	ENR versus STD	Enhancer	hypo	33	x		1	0.317198
Figure 2-4	1Y ENR, aged	ENR versus STD	Enhancer	hyper	108	x		3	0.127119
Figure 2-4	1Y ENR, aged	ENR versus STD	Promoter	hypo	79	x		0	x
Figure 2-4	1Y ENR, aged	ENR versus STD	Promoter	hyper	175	A tetrasaccharide linker sequence is required for GAG synthesis; Chondroitin sulfate/dermatan sulfate metabolism	R-MMU-1971475; R-MMU-1793185	2	0.952526
Figure 2-4	1Y ENR, aged	ENR versus STD	Gene body	hypo	610	Extracellular matrix organization; Collagen chain trimerization; Collagen formation	R-MMU-1474244; R-MMU-8948216; R-MMU-1474290	12	0.00975696
Figure 2-4	1Y ENR, aged	ENR versus STD	Gene body	hyper	1049	Axon guidance; Phase 0 - rapid depolarisation; Extracellular matrix organization	R-MMU-422475; R-MMU-5576892; R-MMU-1474244	28	3.25401e-07
Figure 5	3M ENR, aged	ENR versus STD	Enhancer	hypo	170	x		4	0.123055
Figure 5	3M ENR, aged	ENR versus STD	Enhancer	hyper	125	Degradation of beta-catenin by the destruction complex	R-MMU-195253	4	0.0514129
Figure 5	3M ENR, aged	ENR versus STD	Promoter	hypo	374	x		10	0.0111234
Figure 5	3M ENR, aged	ENR versus STD	Promoter	hyper	279	x		5	0.214974
Figure 5	3M ENR, aged	ENR versus STD	Gene body	hypo	1744	Rho GTPase cycle; Protein-protein interactions at synapses; Axon guidance	R-MMU-194840; R-MMU-6794362; R-MMU-422475	41	1.57639e-08
Figure 5	3M ENR, aged	ENR versus STD	Gene body	hyper	1263	Axon guidance; Extracellular matrix organization; Protein-protein interactions at synapses	R-MMU-422475; R-MMU-1474244; R-MMU-6794362	23	0.00112594
* the top three enriched pathways are listed (adjusted p < 0.05)
x no significant enrichment
