# Supplementary material for: Environmental enrichment preserves a young DNA methylation landscape in the aged mouse hippocampus
Source: Nat Commun. 2021 Jun 23;12:3892. doi: 10.1038/s41467-021-23993-1 (PMC8222384; doi:10.1038/s41467-021-23993-1)
Supplement: Supplementary file 11 — Supplementary Data 8 [file 41467_2021_23993_MOESM11_ESM.xlsx]

## Sheet: Overlapping human genes
nearest.geneids	mouse_genesymbol	mouse_ENTREZID	human_geneid	human_genesymbol	human_ENTREZID
ENSMUSG00000000142	Axin2	12006	ENSG00000168646	AXIN2	8313
ENSMUSG00000000275	Trim25	217069	ENSG00000121060	TRIM25	7706
ENSMUSG00000000305	Cdh4	12561	ENSG00000179242	CDH4	1002
ENSMUSG00000000794	Kcnn3	140493	ENSG00000143603	KCNN3	3782
ENSMUSG00000001521	Tulp3	22158	ENSG00000078246	TULP3	7289
ENSMUSG00000001767	Crnkl1	66877	ENSG00000101343	CRNKL1	51340
ENSMUSG00000001870	Ltbp1	268977	ENSG00000049323	LTBP1	4052
ENSMUSG00000002489	Tiam1	21844	ENSG00000156299	TIAM1	7074
ENSMUSG00000003352	Cacnb3	12297	ENSG00000167535	CACNB3	784
ENSMUSG00000003575	Crtc1	382056	ENSG00000105662	CRTC1	23373
ENSMUSG00000004110	Cacna1e	12290	ENSG00000198216	CACNA1E	777
ENSMUSG00000004934	Pias4	59004	ENSG00000105229	PIAS4	51588
ENSMUSG00000005360	Slc1a3	20512	ENSG00000079215	SLC1A3	6507
ENSMUSG00000005533	Igf1r	16001	ENSG00000140443	IGF1R	3480
ENSMUSG00000006651	Aplp1	11803	ENSG00000105290	APLP1	333
ENSMUSG00000007805	Twist2	13345	ENSG00000233608	TWIST2	117581
ENSMUSG00000010066	Cacna2d2	56808	ENSG00000007402	CACNA2D2	9254
ENSMUSG00000012819	Cdh23	22295	ENSG00000107736	CDH23	64072
ENSMUSG00000014329	Bicc1	83675	ENSG00000122870	BICC1	80114
ENSMUSG00000014592	Camta1	100072	ENSG00000171735	CAMTA1	23261
ENSMUSG00000015112	Slc25a13	50799	ENSG00000004864	SLC25A13	10165
ENSMUSG00000015542	Nat9	66176	ENSG00000109065	NAT9	26151
ENSMUSG00000016664	Pacsin2	23970	ENSG00000100266	PACSIN2	11252
ENSMUSG00000017897	Eya2	14049	ENSG00000064655	EYA2	2139
ENSMUSG00000018378	Cuedc1	70393	ENSG00000180891	CUEDC1	404093
ENSMUSG00000018378	Cuedc1	103841	ENSG00000180891	CUEDC1	404093
ENSMUSG00000018849	Wwc1	211652	ENSG00000113645	WWC1	23286
ENSMUSG00000018932	Map2k3	26397	ENSG00000034152	MAP2K3	5606
ENSMUSG00000019577	Pdk4	27273	ENSG00000004799	PDK4	5166
ENSMUSG00000019943	Atp2b1	67972	ENSG00000070961	ATP2B1	490
ENSMUSG00000019944	Rhobtb1	69288	ENSG00000072422	RHOBTB1	9886
ENSMUSG00000019979	Apaf1	11783	ENSG00000120868	APAF1	317
ENSMUSG00000019996	Map7	17761	ENSG00000135525	MAP7	9053
ENSMUSG00000020037	Rfx4	71137	ENSG00000111783	RFX4	5992
ENSMUSG00000020077	Srgn	19073	ENSG00000122862	SRGN	5552
ENSMUSG00000020083	Fam241b	69894	ENSG00000171224	FAM241B	219738
ENSMUSG00000020121	Srgap1	117600	ENSG00000196935	SRGAP1	57522
ENSMUSG00000020181	Nav3	260315	ENSG00000067798	NAV3	89795
ENSMUSG00000021259	Cyp46a1	13116	ENSG00000036530	CYP46A1	10858
ENSMUSG00000021279	Cdc42bpb	217866	ENSG00000198752	CDC42BPB	9578
ENSMUSG00000021451	Sema4d	20354	ENSG00000187764	SEMA4D	10507
ENSMUSG00000021460	Auh	11992	ENSG00000148090	AUH	549
ENSMUSG00000021556	Golm1	105348	ENSG00000135052	GOLM1	51280
ENSMUSG00000021699	Pde4d	238871	ENSG00000113448	PDE4D	5144
ENSMUSG00000021884	Hacl1	56794	ENSG00000131373	HACL1	26061
ENSMUSG00000022010	Tsc22d1	21807	ENSG00000102804	TSC22D1	8848
ENSMUSG00000022253	Nadk2	68646	ENSG00000152620	NADK2	133686
ENSMUSG00000022263	Trio	223435	ENSG00000038382	TRIO	7204
ENSMUSG00000022272	Myo10	17909	ENSG00000145555	MYO10	4651
ENSMUSG00000022400	Rbx1	56438	ENSG00000100387	RBX1	9978
ENSMUSG00000022537	Tmem44	224090	ENSG00000145014	TMEM44	93109
ENSMUSG00000022570	Tsta3	22122	ENSG00000104522	TSTA3	7264
ENSMUSG00000022707	Gbe1	74185	ENSG00000114480	GBE1	2632
ENSMUSG00000022897	Dyrk1a	13548	ENSG00000157540	DYRK1A	1859
ENSMUSG00000022957	Itsn1	16443	ENSG00000205726	ITSN1	6453
ENSMUSG00000022978	Mis18a	66578	ENSG00000159055	MIS18A	54069
ENSMUSG00000023022	Lima1	65970	ENSG00000050405	LIMA1	51474
ENSMUSG00000023033	Scn8a	20273	ENSG00000196876	SCN8A	6334
ENSMUSG00000023805	Synj2	20975	ENSG00000078269	SYNJ2	8871
ENSMUSG00000023826	Prkn	50873	ENSG00000185345	PRKN	5071
ENSMUSG00000023886	Smoc2	64074	ENSG00000112562	SMOC2	64094
ENSMUSG00000023923	Tbc1d5	72238	ENSG00000131374	TBC1D5	9779
ENSMUSG00000024043	Arhgap28	268970	ENSG00000088756	ARHGAP28	79822
ENSMUSG00000024044	Epb41l3	13823	ENSG00000082397	EPB41L3	23136
ENSMUSG00000024120	Lrpprc	72416	ENSG00000138095	LRPPRC	10128
ENSMUSG00000024420	Zfp521	225207	ENSG00000198795	ZNF521	25925
ENSMUSG00000024513	Mbd2	17191	ENSG00000134046	MBD2	8932
ENSMUSG00000024524	Gnal	14680	ENSG00000141404	GNAL	2774
ENSMUSG00000024589	Nedd4l	83814	ENSG00000049759	NEDD4L	23327
ENSMUSG00000024767	Otub1	107260	ENSG00000167770	OTUB1	55611
ENSMUSG00000025016	Tm9sf3	107358	ENSG00000077147	TM9SF3	56889
ENSMUSG00000025085	Ablim1	226251	ENSG00000099204	ABLIM1	3983
ENSMUSG00000025261	Huwe1	59026	ENSG00000086758	HUWE1	10075
ENSMUSG00000025427	Rnf165	225743	ENSG00000141622	RNF165	494470
ENSMUSG00000025555	Farp1	223254	ENSG00000152767	FARP1	10160
ENSMUSG00000025558	Dock9	105445	ENSG00000088387	DOCK9	23348
ENSMUSG00000025576	Rbfox3	52897	ENSG00000167281	RBFOX3	146713
ENSMUSG00000025855	Prkar1b	19085	ENSG00000188191	PRKAR1B	5575
ENSMUSG00000026131	Dst	13518	ENSG00000151914	DST	667
ENSMUSG00000026511	Srp9	27058	ENSG00000143742	SRP9	6726
ENSMUSG00000026821	Ralgds	19730	ENSG00000160271	RALGDS	5900
ENSMUSG00000026821	Ralgds	19730	ENSG00000285245	AL162417.1	NA
ENSMUSG00000026837	Col5a1	12831	ENSG00000130635	COL5A1	1289
ENSMUSG00000026918	Brd3	67382	ENSG00000169925	BRD3	8019
ENSMUSG00000027030	Stk39	53416	ENSG00000198648	STK39	27347
ENSMUSG00000027111	Itga6	16403	ENSG00000091409	ITGA6	3655
ENSMUSG00000027168	Pax6	18508	ENSG00000007372	PAX6	5080
ENSMUSG00000027519	Rab22a	19334	ENSG00000124209	RAB22A	57403
ENSMUSG00000027523	Gnas	14683	ENSG00000087460	GNAS	2778
ENSMUSG00000027655	Dhx35	71715	ENSG00000101452	DHX35	60625
ENSMUSG00000027777	Schip1	30953	ENSG00000283154	IQCJ-SCHIP1	100505385
ENSMUSG00000027777	Schip1	30953	ENSG00000151967	SCHIP1	29970
ENSMUSG00000027777	Schip1	30953	ENSG00000283154	IQCJ-SCHIP1	29970
ENSMUSG00000027882	Stxbp3	20912	ENSG00000116266	STXBP3	6814
ENSMUSG00000028125	Abca4	11304	ENSG00000198691	ABCA4	24
ENSMUSG00000028152	Tspan5	56224	ENSG00000168785	TSPAN5	10098
ENSMUSG00000028434	Epb41l4b	54357	ENSG00000095203	EPB41L4B	54566
ENSMUSG00000028634	Hivep3	16656	ENSG00000127124	HIVEP3	59269
ENSMUSG00000028677	Rnf220	66743	ENSG00000187147	RNF220	55182
ENSMUSG00000028838	Extl1	56219	ENSG00000158008	EXTL1	2134
ENSMUSG00000028917	Plekhm2	69582	ENSG00000116786	PLEKHM2	23207
ENSMUSG00000028964	Park7	57320	ENSG00000116288	PARK7	11315
ENSMUSG00000029095	Ablim2	231148	ENSG00000163995	ABLIM2	84448
ENSMUSG00000029468	P2rx7	18439	ENSG00000089041	P2RX7	5027
ENSMUSG00000029478	Ncor2	20602	ENSG00000196498	NCOR2	9612
ENSMUSG00000029516	Cit	12704	ENSG00000122966	CIT	11113
ENSMUSG00000029528	Pxn	19303	ENSG00000089159	PXN	5829
ENSMUSG00000029608	Rph3a	19894	ENSG00000089169	RPH3A	22895
ENSMUSG00000029636	Wasf3	245880	ENSG00000132970	WASF3	10810
ENSMUSG00000029641	Rasl11a	68895	ENSG00000122035	RASL11A	387496
ENSMUSG00000029648	Flt1	14254	ENSG00000102755	FLT1	2321
ENSMUSG00000029651	Mtus2	77521	ENSG00000132938	MTUS2	23281
ENSMUSG00000029765	Plxna4	243743	ENSG00000221866	PLXNA4	91584
ENSMUSG00000029790	Cep41	83922	ENSG00000106477	CEP41	95681
ENSMUSG00000030102	Itpr1	16438	ENSG00000150995	ITPR1	3708
ENSMUSG00000030109	Slc6a12	14411	ENSG00000111181	SLC6A12	6539
ENSMUSG00000030314	Atg7	74244	ENSG00000197548	ATG7	10533
ENSMUSG00000030417	Pdcd5	56330	ENSG00000105185	PDCD5	9141
ENSMUSG00000030583	Sipa1l3	74206	ENSG00000105738	SIPA1L3	23094
ENSMUSG00000030849	Fgfr2	14183	ENSG00000066468	FGFR2	2263
ENSMUSG00000031060	Rbm10	236732	ENSG00000182872	RBM10	8241
ENSMUSG00000031119	Gpc4	14735	ENSG00000076716	GPC4	2239
ENSMUSG00000031158	Timm17b	21855	ENSG00000126768	TIMM17B	10245
ENSMUSG00000031465	Angpt2	11601	ENSG00000091879	ANGPT2	285
ENSMUSG00000031487	Brf2	66653	ENSG00000104221	BRF2	55290
ENSMUSG00000031523	Dlc1	50768	ENSG00000164741	DLC1	10395
ENSMUSG00000031841	Cdh13	12554	ENSG00000140945	CDH13	1012
ENSMUSG00000032017	Grik4	110637	ENSG00000149403	GRIK4	2900
ENSMUSG00000032238	Rora	19883	ENSG00000069667	RORA	6095
ENSMUSG00000032312	Csk	12988	ENSG00000103653	CSK	1445
ENSMUSG00000032314	Etfa	110842	ENSG00000140374	ETFA	2108
ENSMUSG00000032496	Ltf	17002	ENSG00000012223	LTF	4057
ENSMUSG00000032536	Trak1	67095	ENSG00000182606	TRAK1	22906
ENSMUSG00000032537	Ephb1	270190	ENSG00000154928	EPHB1	2047
ENSMUSG00000032554	Trf	22041	ENSG00000091513	TF	7018
ENSMUSG00000032564	Cpne4	74020	ENSG00000196353	CPNE4	131034
ENSMUSG00000032702	Kank1	107351	ENSG00000107104	KANK1	23189
ENSMUSG00000032803	Cdv3	321022	ENSG00000091527	CDV3	55573
ENSMUSG00000033161	Atp1a1	11928	ENSG00000163399	ATP1A1	476
ENSMUSG00000033278	Ptprm	19274	ENSG00000173482	PTPRM	5797
ENSMUSG00000033335	Dnm2	13430	ENSG00000079805	DNM2	1785
ENSMUSG00000033530	Ttc7b	104718	ENSG00000165914	TTC7B	145567
ENSMUSG00000033713	Foxn3	71375	ENSG00000053254	FOXN3	1112
ENSMUSG00000033768	Nrxn2	18190	ENSG00000110076	NRXN2	9379
ENSMUSG00000034031	Ccdc182	74297	ENSG00000166329	CCDC182	101927581
ENSMUSG00000034413	Neurl1b	240055	ENSG00000214357	NEURL1B	54492
ENSMUSG00000034471	Caskin2	140721	ENSG00000177303	CASKIN2	57513
ENSMUSG00000034940	Synrg	217030	ENSG00000275066	SYNRG	11276
ENSMUSG00000035506	Slc12a8	171286	ENSG00000221955	SLC12A8	84561
ENSMUSG00000035969	Rusc2	100213	ENSG00000198853	RUSC2	9853
ENSMUSG00000036264	Fstl4	320027	ENSG00000053108	FSTL4	23105
ENSMUSG00000036450	Hif1an	319594	ENSG00000166135	HIF1AN	55662
ENSMUSG00000036452	Arhgap26	71302	ENSG00000145819	ARHGAP26	23092
ENSMUSG00000036585	Fgf1	14164	ENSG00000113578	FGF1	2246
ENSMUSG00000036591	Arhgap21	71435	ENSG00000107863	ARHGAP21	57584
ENSMUSG00000036907	C1ql2	226359	ENSG00000144119	C1QL2	165257
ENSMUSG00000036918	Ttc7	225049	ENSG00000068724	TTC7A	57217
ENSMUSG00000037295	Ldlrap1	100017	ENSG00000157978	LDLRAP1	26119
ENSMUSG00000037353	Letmd1	68614	ENSG00000050426	LETMD1	25875
ENSMUSG00000037736	Limch1	77569	ENSG00000064042	LIMCH1	22998
ENSMUSG00000038143	Stox2	71069	ENSG00000173320	STOX2	56977
ENSMUSG00000038290	Smg6	103677	ENSG00000070366	SMG6	23293
ENSMUSG00000038366	Lasp1	16796	ENSG00000002834	LASP1	3927
ENSMUSG00000038644	Pold1	18971	ENSG00000062822	POLD1	5424
ENSMUSG00000038872	Zfhx3	11906	ENSG00000140836	ZFHX3	388289
ENSMUSG00000038872	Zfhx3	11906	ENSG00000140836	ZFHX3	463
ENSMUSG00000039126	Prune2	353211	ENSG00000106772	PRUNE2	158471
ENSMUSG00000039155	Cdh26	381409	ENSG00000124215	CDH26	60437
ENSMUSG00000039158	Akna	100182	ENSG00000106948	AKNA	80709
ENSMUSG00000039410	Prdm16	70673	ENSG00000142611	PRDM16	63976
ENSMUSG00000039477	Tnrc18	231861	ENSG00000182095	TNRC18	84629
ENSMUSG00000039546	Ajap1	230959	ENSG00000196581	AJAP1	55966
ENSMUSG00000039577	Nphp4	260305	ENSG00000131697	NPHP4	261734
ENSMUSG00000039601	Rcan2	53901	ENSG00000172348	RCAN2	10231
ENSMUSG00000039621	Prex1	277360	ENSG00000124126	PREX1	57580
ENSMUSG00000039768	Dnajc11	230935	ENSG00000007923	DNAJC11	55735
ENSMUSG00000039809	Gabbr2	242425	ENSG00000136928	GABBR2	9568
ENSMUSG00000039852	Rere	68703	ENSG00000142599	RERE	473
ENSMUSG00000039865	Slc44a3	213603	ENSG00000143036	SLC44A3	126969
ENSMUSG00000039911	Spsb1	74646	ENSG00000171621	SPSB1	80176
ENSMUSG00000040009	Gnaz	14687	ENSG00000128266	GNAZ	2781
ENSMUSG00000040761	Spen	56381	ENSG00000065526	SPEN	23013
ENSMUSG00000040896	Kcnd3	56543	ENSG00000171385	KCND3	3752
ENSMUSG00000040964	Arhgef10l	72754	ENSG00000074964	ARHGEF10L	55160
ENSMUSG00000041351	Rap1gap	110351	ENSG00000076864	RAP1GAP	5909
ENSMUSG00000041460	Cacna2d4	319734	ENSG00000151062	CACNA2D4	93589
ENSMUSG00000041515	Irf8	15900	ENSG00000140968	IRF8	3394
ENSMUSG00000041592	Sdk2	237979	ENSG00000069188	SDK2	54549
ENSMUSG00000041757	Plekha6	240753	ENSG00000143850	PLEKHA6	22874
ENSMUSG00000041930	Fam222a	433940	ENSG00000139438	FAM222A	84915
ENSMUSG00000042401	Crtac1	72832	ENSG00000095713	CRTAC1	55118
ENSMUSG00000042589	Cux2	13048	ENSG00000111249	CUX2	23316
ENSMUSG00000042647	Acad12	338350	ENSG00000111271	ACAD10	80724
ENSMUSG00000042751	Nmnat2	226518	ENSG00000157064	NMNAT2	23057
ENSMUSG00000043557	Mdga1	74762	ENSG00000112139	MDGA1	266727
ENSMUSG00000044068	Zrsr1	22183	ENSG00000169249	ZRSR2	8233
ENSMUSG00000045038	Prkce	18754	ENSG00000171132	PRKCE	5581
ENSMUSG00000045251	Zfp688	69234	ENSG00000229809	ZNF688	146542
ENSMUSG00000045636	Mtus1	102103	ENSG00000129422	MTUS1	57509
ENSMUSG00000045659	Plekha7	233765	ENSG00000166689	PLEKHA7	144100
ENSMUSG00000045817	Zfp36l2	12193	ENSG00000152518	ZFP36L2	678
ENSMUSG00000046598	Bdh1	71911	ENSG00000161267	BDH1	622
ENSMUSG00000047409	Ctdspl	69274	ENSG00000144677	CTDSPL	10217
ENSMUSG00000047495	Dlgap2	244310	ENSG00000198010	DLGAP2	9228
ENSMUSG00000047712	Ust	338362	ENSG00000111962	UST	10090
ENSMUSG00000047842	Diras2	68203	ENSG00000165023	DIRAS2	54769
ENSMUSG00000048402	Gli2	14633	ENSG00000074047	GLI2	2736
ENSMUSG00000048915	Efna5	13640	ENSG00000184349	EFNA5	1946
ENSMUSG00000049044	Rapgef4	56508	ENSG00000091428	RAPGEF4	11069
ENSMUSG00000049336	Tenm2	23964	ENSG00000145934	TENM2	57451
ENSMUSG00000049556	Lingo1	235402	ENSG00000169783	LINGO1	84894
ENSMUSG00000050751	Pgbd5	209966	ENSG00000177614	PGBD5	79605
ENSMUSG00000050953	Gja1	14609	ENSG00000152661	GJA1	2697
ENSMUSG00000051675	Trim32	69807	ENSG00000119401	TRIM32	22954
ENSMUSG00000051910	Sox6	20679	ENSG00000110693	SOX6	55553
ENSMUSG00000052133	Sema5b	20357	ENSG00000082684	SEMA5B	54437
ENSMUSG00000052397	Ezr	22350	ENSG00000092820	EZR	7430
ENSMUSG00000052512	Nav2	78286	ENSG00000166833	NAV2	89797
ENSMUSG00000052698	Tln2	70549	ENSG00000171914	TLN2	83660
ENSMUSG00000053166	Cdh22	104010	ENSG00000149654	CDH22	64405
ENSMUSG00000053317	Sec61b	66212	ENSG00000106803	SEC61B	10952
ENSMUSG00000053646	Plxnb1	235611	ENSG00000164050	PLXNB1	5364
ENSMUSG00000054863	Tafa5	106014	ENSG00000219438	TAFA5	25817
ENSMUSG00000055013	Agap1	347722	ENSG00000157985	AGAP1	116987
ENSMUSG00000055067	Smyd3	69726	ENSG00000185420	SMYD3	64754
ENSMUSG00000055322	Tns1	21961	ENSG00000079308	TNS1	7145
ENSMUSG00000055538	Zcchc24	71918	ENSG00000165424	ZCCHC24	219654
ENSMUSG00000056222	Spock1	20745	ENSG00000152377	SPOCK1	6695
ENSMUSG00000056427	Slit3	20564	ENSG00000184347	SLIT3	6586
ENSMUSG00000056515	Rab31	106572	ENSG00000168461	RAB31	11031
ENSMUSG00000057530	Ece1	230857	ENSG00000117298	ECE1	1889
ENSMUSG00000058145	Adamts17	233332	ENSG00000140470	ADAMTS17	170691
ENSMUSG00000059248	2009-09-01	53860	ENSG00000184640	2009-09-01	10801
ENSMUSG00000059401	Mamld1	333639	ENSG00000013619	MAMLD1	10046
ENSMUSG00000059810	Rgs3	50780	ENSG00000138835	RGS3	5998
ENSMUSG00000059974	Ntm	235106	ENSG00000182667	NTM	50863
ENSMUSG00000060862	Zbtb40	230848	ENSG00000184677	ZBTB40	9923
ENSMUSG00000061186	Sfmbt2	353282	ENSG00000198879	SFMBT2	57713
ENSMUSG00000061751	Kalrn	545156	ENSG00000160145	KALRN	8997
ENSMUSG00000061887	Ssbp3	72475	ENSG00000157216	SSBP3	23648
ENSMUSG00000062713	Sim2	20465	ENSG00000159263	SIM2	6493
ENSMUSG00000063450	Syne2	319565	ENSG00000054654	SYNE2	23224
ENSMUSG00000063564	Col23a1	237759	ENSG00000050767	COL23A1	91522
ENSMUSG00000063919	Srrm4	68955	ENSG00000139767	SRRM4	84530
ENSMUSG00000066687	Zbtb16	235320	ENSG00000109906	ZBTB16	7704
ENSMUSG00000069601	Ank3	11735	ENSG00000151150	ANK3	288
ENSMUSG00000069769	Msi2	76626	ENSG00000153944	MSI2	124540
ENSMUSG00000070643	Sox13	20668	ENSG00000143842	SOX13	9580
ENSMUSG00000071369	Map3k5	26408	ENSG00000197442	MAP3K5	4217
ENSMUSG00000071669	Snx29	74478	ENSG00000048471	SNX29	92017
ENSMUSG00000071708	Sms	20603	ENSG00000102172	SMS	6611
ENSMUSG00000072720	Myo18b	74376	ENSG00000133454	MYO18B	84700
ENSMUSG00000074505	Fat3	270120	ENSG00000165323	FAT3	120114
ENSMUSG00000074607	Tox2	269389	ENSG00000124191	TOX2	84969
ENSMUSG00000075410	Prcd	100038570	ENSG00000214140	PRCD	768206
ENSMUSG00000075415	Fnbp1	14269	ENSG00000187239	FNBP1	23048
ENSMUSG00000076435	Acsf2	264895	ENSG00000167107	ACSF2	80221
ENSMUSG00000085793	Lin52	217708	ENSG00000205659	LIN52	91750

## Sheet: STRING GO enrichment
#term ID	term description	observed gene count	background gene count	false discovery rate	matching proteins in your network (IDs)	matching proteins in your network (labels)
GO:0007399	nervous system development	71	2206	1.25e-09	ENSP00000220003,ENSP00000221891,ENSP00000240874,ENSP00000261523,ENSP00000261726,ENSP00000261835,ENSP00000265113,ENSP00000265342,ENSP00000265459,ENSP00000267260,ENSP00000269439,ENSP00000270722,ENSP00000274498,ENSP00000276297,ENSP00000280772,ENSP00000282561,ENSP00000286827,ENSP00000290399,ENSP00000328777,ENSP00000328998,ENSP00000332164,ENSP00000335055,ENSP00000338157,ENSP00000338629,ENSP00000343158…	ANK3,APAF1,APLP1,ARHGAP26,ATP2B1,CDH22,CDH23,CDH4,CIT,CRTAC1,CRTC1,CSK,CUX2,CYP46A1,DLC1,DNM2,DYRK1A,EFNA5,EPB41L3,EPHB1,EZR,FARP1,FGFR2,FSTL4,GJA1,GLI2,KALRN,KANK1,LINGO1,MDGA1,NAV2,NEDD4L,NPHP4,NRXN2,NTM,PARK2,PAX6,PLXNA4,PLXNB1,PRDM16,PREX1,PTPRM,RAP1GAP,RBFOX3,RERE,RFX4,RNF165,RORA,SCN8A,SDK2,SEMA4D,SEMA5B,SIM2,SLC1A3,SLIT3,SOX6,SPEN,SPOCK1,SRRM4,SSBP3,STXBP3,SYNE2,TENM2,TIAM1,TRAK1,TRIM32,TU…
GO:0022008	neurogenesis	53	1519	8.27e-08	ENSP00000220003,ENSP00000240874,ENSP00000261523,ENSP00000261726,ENSP00000265113,ENSP00000265342,ENSP00000269439,ENSP00000270722,ENSP00000280772,ENSP00000282561,ENSP00000286827,ENSP00000328777,ENSP00000328998,ENSP00000332164,ENSP00000335055,ENSP00000338629,ENSP00000343158,ENSP00000345001,ENSP00000347451,ENSP00000350719,ENSP00000351338,ENSP00000352882,ENSP00000354794,ENSP00000355865,ENSP00000356042…	ANK3,CDH23,CDH4,CIT,CRTAC1,CRTC1,CSK,CUX2,DNM2,EFNA5,EPB41L3,EPHB1,EZR,FARP1,FGFR2,FSTL4,GJA1,GLI2,KALRN,KANK1,LINGO1,MDGA1,NEDD4L,NPHP4,NTM,PARK2,PAX6,PLXNA4,PLXNB1,PRDM16,PREX1,PTPRM,RAP1GAP,RERE,RNF165,RORA,SDK2,SEMA4D,SEMA5B,SLC1A3,SLIT3,SOX6,SPEN,SPOCK1,SYNE2,TENM2,TIAM1,TRAK1,TRIM32,TULP3,UST,WASF3,ZNF521
GO:0048731	system development	99	4144	9.77e-08	ENSP00000220003,ENSP00000221891,ENSP00000222345,ENSP00000231751,ENSP00000240874,ENSP00000242465,ENSP00000256429,ENSP00000261523,ENSP00000261726,ENSP00000261835,ENSP00000265113,ENSP00000265342,ENSP00000265459,ENSP00000267260,ENSP00000268489,ENSP00000268613,ENSP00000268638,ENSP00000269439,ENSP00000270722,ENSP00000274498,ENSP00000276297,ENSP00000277895,ENSP00000280772,ENSP00000282388,ENSP00000282397…	ABLIM1,ANGPT2,ANK3,APAF1,APLP1,ARHGAP26,ATP2B1,AXIN2,BICC1,CCDC182,CDH13,CDH22,CDH23,CDH4,CIT,COL5A1,CRTAC1,CRTC1,CSK,CUX2,CYP46A1,DLC1,DNM2,DYRK1A,ECE1,EFNA5,EPB41L3,EPHB1,EXTL1,EZR,FARP1,FGF1,FGFR2,FLT1,FOXN3,FSTL4,GJA1,GLI2,GNAS,HIVEP3,IRF8,ITGA6,KALRN,KANK1,LINGO1,LTBP1,LTF,MAMLD1,MBD2,MDGA1,NAV2,NEDD4L,NPHP4,NRXN2,NTM,P2RX7,PARK2,PAX6,PLXNA4,PLXNB1,PRDM16,PREX1,PTPRM,RAP1GAP,RBFOX3,RERE,RFX4…
GO:0023051	regulation of signaling	84	3360	5.4e-07	ENSP00000216225,ENSP00000220003,ENSP00000221891,ENSP00000222345,ENSP00000231751,ENSP00000240874,ENSP00000256429,ENSP00000261523,ENSP00000261726,ENSP00000262971,ENSP00000265113,ENSP00000265342,ENSP00000267257,ENSP00000268035,ENSP00000268613,ENSP00000269439,ENSP00000270722,ENSP00000274498,ENSP00000276297,ENSP00000282397,ENSP00000282561,ENSP00000286827,ENSP00000299163,ENSP00000301050,ENSP00000302625…	APAF1,APLP1,ARHGAP21,ARHGAP26,ARHGAP28,ARHGEF10L,ATP2B1,AXIN2,BICC1,CACNA1E,CACNA2D2,CACNB3,CAMTA1,CDH13,CRTC1,CSK,CUX2,DLC1,DNM2,DYRK1A,ECE1,EFNA5,EPHB1,EYA2,EZR,FARP1,FGF1,FGFR2,FLT1,FSTL4,GJA1,GLI2,GNAS,GPC4,HIF1AN,IGF1R,ITGA6,ITPR1,ITSN1,KALRN,KANK1,LASP1,LDLRAP1,LTBP1,LTF,MAP2K3,MAP3K5,MBD2,NPHP4,P2RX7,PARK2,PARK7,PDCD5,PDE4D,PIAS4,PLXNB1,PRDM16,PREX1,PRKCE,PXN,RAP1GAP,RAPGEF4,RBX1,RCAN2,RFX…
GO:0010646	regulation of cell communication	83	3327	6.43e-07	ENSP00000216225,ENSP00000220003,ENSP00000221891,ENSP00000222345,ENSP00000231751,ENSP00000240874,ENSP00000256429,ENSP00000261523,ENSP00000261726,ENSP00000262971,ENSP00000265113,ENSP00000265342,ENSP00000267257,ENSP00000268035,ENSP00000268613,ENSP00000269439,ENSP00000270722,ENSP00000274498,ENSP00000276297,ENSP00000280772,ENSP00000282397,ENSP00000282561,ENSP00000286827,ENSP00000299163,ENSP00000301050…	ANK3,APAF1,APLP1,ARHGAP21,ARHGAP26,ARHGAP28,ARHGEF10L,AXIN2,BICC1,CACNA1E,CACNA2D2,CACNB3,CAMTA1,CDH13,CRTC1,CSK,CUX2,DLC1,DNM2,DYRK1A,EFNA5,EPHB1,EYA2,EZR,FARP1,FGF1,FGFR2,FLT1,FSTL4,GJA1,GLI2,GNAS,GPC4,HIF1AN,IGF1R,ITGA6,ITPR1,ITSN1,KALRN,KANK1,LASP1,LDLRAP1,LTBP1,LTF,MAP2K3,MAP3K5,MBD2,NPHP4,P2RX7,PARK2,PARK7,PDCD5,PDE4D,PIAS4,PLXNB1,PRDM16,PREX1,PRKCE,PXN,RAP1GAP,RAPGEF4,RBX1,RCAN2,RFX4,RGS3,…
GO:0048699	generation of neurons	48	1422	8.06e-07	ENSP00000240874,ENSP00000261523,ENSP00000261726,ENSP00000265113,ENSP00000265342,ENSP00000269439,ENSP00000280772,ENSP00000282561,ENSP00000286827,ENSP00000328777,ENSP00000328998,ENSP00000332164,ENSP00000338629,ENSP00000343158,ENSP00000345001,ENSP00000347451,ENSP00000351338,ENSP00000352882,ENSP00000354794,ENSP00000355865,ENSP00000356042,ENSP00000356433,ENSP00000359629,ENSP00000361009,ENSP00000364912…	ANK3,CDH23,CDH4,CIT,CRTAC1,CRTC1,CUX2,DNM2,EFNA5,EPB41L3,EPHB1,EZR,FARP1,FGFR2,FSTL4,GJA1,GLI2,KALRN,KANK1,LINGO1,MDGA1,NEDD4L,NPHP4,NTM,PARK2,PAX6,PLXNA4,PLXNB1,PREX1,PTPRM,RAP1GAP,RERE,RNF165,RORA,SDK2,SEMA4D,SEMA5B,SLC1A3,SLIT3,SPEN,SPOCK1,TENM2,TIAM1,TRAK1,TRIM32,TULP3,UST,ZNF521
GO:0048856	anatomical structure development	109	5085	1.53e-06	ENSP00000220003,ENSP00000221891,ENSP00000222345,ENSP00000231751,ENSP00000240874,ENSP00000242465,ENSP00000256429,ENSP00000261523,ENSP00000261726,ENSP00000261835,ENSP00000263246,ENSP00000265113,ENSP00000265342,ENSP00000265459,ENSP00000267260,ENSP00000268489,ENSP00000268613,ENSP00000268638,ENSP00000269439,ENSP00000270722,ENSP00000274498,ENSP00000276297,ENSP00000277895,ENSP00000280772,ENSP00000282388…	ABLIM1,ANGPT2,ANK3,APAF1,APLP1,ARHGAP26,ATP2B1,AXIN2,BICC1,CACNA2D2,CCDC182,CDH13,CDH22,CDH23,CDH4,CIT,COL5A1,CRTAC1,CRTC1,CSK,CUX2,CYP46A1,DLC1,DNM2,DYRK1A,ECE1,EFNA5,EPB41L3,EPHB1,EXTL1,EYA2,EZR,FARP1,FAT3,FGF1,FGFR2,FLT1,FOXN3,FSTL4,GJA1,GLI2,GNAS,HIVEP3,IRF8,ITGA6,ITPR1,KALRN,KANK1,LINGO1,LTBP1,LTF,MAMLD1,MBD2,MDGA1,MSI2,NAV2,NEDD4L,NPHP4,NRXN2,NTM,P2RX7,PACSIN2,PARK2,PAX6,PDE4D,PLXNA4,PLXNB1…
GO:0048858	cell projection morphogenesis	25	454	1.53e-06	ENSP00000263246,ENSP00000269439,ENSP00000280772,ENSP00000282561,ENSP00000286827,ENSP00000328777,ENSP00000328998,ENSP00000332164,ENSP00000338629,ENSP00000343158,ENSP00000347451,ENSP00000351338,ENSP00000352882,ENSP00000356042,ENSP00000373905,ENSP00000381097,ENSP00000389588,ENSP00000390436,ENSP00000404100,ENSP00000410294,ENSP00000429430,ENSP00000434033,ENSP00000463325,ENSP00000471242,ENSP00000484928	ANK3,CDH4,DNM2,EFNA5,EPB41L3,EPHB1,EZR,FARP1,FGFR2,GJA1,GLI2,LINGO1,PACSIN2,PAX6,PLXNA4,PLXNB1,PTPRM,RAP1GAP,RERE,RNF165,SEMA5B,SLIT3,TENM2,TIAM1,TRAK1
GO:0000902	cell morphogenesis	29	626	2.08e-06	ENSP00000222345,ENSP00000263246,ENSP00000265113,ENSP00000269439,ENSP00000280772,ENSP00000282561,ENSP00000286827,ENSP00000328777,ENSP00000328998,ENSP00000330696,ENSP00000332164,ENSP00000338629,ENSP00000343158,ENSP00000347451,ENSP00000351338,ENSP00000352882,ENSP00000356042,ENSP00000373905,ENSP00000379644,ENSP00000381097,ENSP00000389588,ENSP00000390436,ENSP00000404100,ENSP00000410294,ENSP00000429430…	ANK3,CDH4,DNM2,EFNA5,EPB41L3,EPHB1,EZR,FARP1,FGFR2,GJA1,GLI2,LINGO1,P2RX7,PACSIN2,PAX6,PLXNA4,PLXNB1,PTPRM,RAP1GAP,RERE,RNF165,SEMA5B,SIPA1L3,SLC1A3,SLIT3,SOX6,TENM2,TIAM1,TRAK1
GO:0007275	multicellular organism development	103	4726	2.08e-06	ENSP00000220003,ENSP00000221891,ENSP00000222345,ENSP00000231751,ENSP00000240874,ENSP00000242465,ENSP00000256429,ENSP00000261523,ENSP00000261726,ENSP00000261835,ENSP00000265113,ENSP00000265342,ENSP00000265459,ENSP00000267260,ENSP00000268489,ENSP00000268613,ENSP00000268638,ENSP00000269439,ENSP00000270722,ENSP00000274498,ENSP00000276297,ENSP00000277895,ENSP00000280772,ENSP00000282388,ENSP00000282397…	ABLIM1,ANGPT2,ANK3,APAF1,APLP1,ARHGAP26,ATP2B1,AXIN2,BICC1,CCDC182,CDH13,CDH22,CDH23,CDH4,CIT,COL5A1,CRTAC1,CRTC1,CSK,CUX2,CYP46A1,DLC1,DNM2,DYRK1A,ECE1,EFNA5,EPB41L3,EPHB1,EXTL1,EYA2,EZR,FARP1,FAT3,FGF1,FGFR2,FLT1,FOXN3,FSTL4,GJA1,GLI2,GNAS,HIVEP3,IRF8,ITGA6,ITPR1,KALRN,KANK1,LINGO1,LTBP1,LTF,MAMLD1,MBD2,MDGA1,NAV2,NEDD4L,NPHP4,NRXN2,NTM,P2RX7,PARK2,PAX6,PLXNA4,PLXNB1,PRDM16,PREX1,PTPRM,RAP1GAP,…
GO:0009966	regulation of signal transduction	76	3033	2.08e-06	ENSP00000216225,ENSP00000220003,ENSP00000221891,ENSP00000222345,ENSP00000231751,ENSP00000240874,ENSP00000256429,ENSP00000261523,ENSP00000261726,ENSP00000262971,ENSP00000265342,ENSP00000267257,ENSP00000268035,ENSP00000268613,ENSP00000269439,ENSP00000270722,ENSP00000274498,ENSP00000276297,ENSP00000282397,ENSP00000286827,ENSP00000299163,ENSP00000301050,ENSP00000302625,ENSP00000306124,ENSP00000306253…	APAF1,APLP1,ARHGAP21,ARHGAP26,ARHGAP28,ARHGEF10L,AXIN2,BICC1,CACNB3,CAMTA1,CDH13,CSK,CUX2,DLC1,DNM2,DYRK1A,EFNA5,EPHB1,EYA2,EZR,FARP1,FGF1,FGFR2,FLT1,FSTL4,GLI2,GNAS,GPC4,HIF1AN,IGF1R,ITGA6,ITPR1,ITSN1,KALRN,KANK1,LASP1,LDLRAP1,LTBP1,LTF,MAP2K3,MAP3K5,MBD2,NPHP4,P2RX7,PARK2,PARK7,PDCD5,PDE4D,PIAS4,PLXNB1,PRDM16,PREX1,PRKCE,PXN,RAP1GAP,RBX1,RCAN2,RFX4,RGS3,RHOBTB1,RNF165,RNF220,RORA,SEMA4D,SIPA1L3…
GO:0030182	neuron differentiation	36	940	2.8e-06	ENSP00000261523,ENSP00000265113,ENSP00000269439,ENSP00000280772,ENSP00000282561,ENSP00000286827,ENSP00000328777,ENSP00000328998,ENSP00000332164,ENSP00000338629,ENSP00000343158,ENSP00000347451,ENSP00000351338,ENSP00000352882,ENSP00000354794,ENSP00000356042,ENSP00000359629,ENSP00000367398,ENSP00000373905,ENSP00000376421,ENSP00000378401,ENSP00000380321,ENSP00000381097,ENSP00000381768,ENSP00000389588…	ANK3,CDH23,CDH4,CRTAC1,DNM2,EFNA5,EPB41L3,EPHB1,EZR,FARP1,FGFR2,GJA1,GLI2,LINGO1,MDGA1,NPHP4,NTM,PAX6,PLXNA4,PLXNB1,PTPRM,RAP1GAP,RERE,RNF165,RORA,SDK2,SEMA5B,SLC1A3,SLIT3,SPOCK1,TENM2,TIAM1,TRAK1,TRIM32,TULP3,ZNF521
GO:0048812	neuron projection morphogenesis	24	448	2.8e-06	ENSP00000269439,ENSP00000280772,ENSP00000282561,ENSP00000286827,ENSP00000328777,ENSP00000328998,ENSP00000332164,ENSP00000338629,ENSP00000343158,ENSP00000347451,ENSP00000351338,ENSP00000352882,ENSP00000356042,ENSP00000373905,ENSP00000381097,ENSP00000389588,ENSP00000390436,ENSP00000404100,ENSP00000410294,ENSP00000429430,ENSP00000434033,ENSP00000463325,ENSP00000471242,ENSP00000484928	ANK3,CDH4,DNM2,EFNA5,EPB41L3,EPHB1,EZR,FARP1,FGFR2,GJA1,GLI2,LINGO1,PAX6,PLXNA4,PLXNB1,PTPRM,RAP1GAP,RERE,RNF165,SEMA5B,SLIT3,TENM2,TIAM1,TRAK1
GO:0030030	cell projection organization	38	1067	5.44e-06	ENSP00000223208,ENSP00000263246,ENSP00000268035,ENSP00000268613,ENSP00000269439,ENSP00000277895,ENSP00000280772,ENSP00000282561,ENSP00000286827,ENSP00000328777,ENSP00000328998,ENSP00000330696,ENSP00000332164,ENSP00000335055,ENSP00000338629,ENSP00000343158,ENSP00000347451,ENSP00000350552,ENSP00000351338,ENSP00000352882,ENSP00000356042,ENSP00000359629,ENSP00000367398,ENSP00000373905,ENSP00000378400…	ABLIM1,ANK3,CDH13,CDH23,CDH4,CEP41,CRTAC1,DNM2,EFNA5,EPB41L3,EPHB1,EZR,FARP1,FGFR2,GJA1,GLI2,IGF1R,ITGA6,LIMA1,LINGO1,NPHP4,P2RX7,PACSIN2,PAX6,PLXNA4,PLXNB1,PTPRM,RAP1GAP,RERE,RFX4,RNF165,SEMA5B,SLIT3,TENM2,TIAM1,TRAK1,TRIM32,WASF3
GO:0032502	developmental process	111	5401	5.44e-06	ENSP00000220003,ENSP00000221891,ENSP00000222345,ENSP00000231751,ENSP00000240874,ENSP00000242465,ENSP00000256429,ENSP00000261523,ENSP00000261726,ENSP00000261835,ENSP00000263246,ENSP00000265113,ENSP00000265342,ENSP00000265459,ENSP00000267260,ENSP00000268489,ENSP00000268613,ENSP00000268638,ENSP00000269439,ENSP00000270722,ENSP00000274498,ENSP00000276297,ENSP00000277895,ENSP00000280772,ENSP00000282388…	ABLIM1,ANGPT2,ANK3,APAF1,APLP1,ARHGAP26,ATG7,ATP2B1,AXIN2,BICC1,CACNA2D2,CCDC182,CDH13,CDH22,CDH23,CDH4,CIT,COL5A1,CRTAC1,CRTC1,CSK,CUX2,CYP46A1,DLC1,DNM2,DYRK1A,ECE1,EFNA5,EPB41L3,EPHB1,EXTL1,EYA2,EZR,FARP1,FAT3,FGF1,FGFR2,FLT1,FOXN3,FSTL4,GJA1,GLI2,GNAS,HIVEP3,HUWE1,IRF8,ITGA6,ITPR1,KALRN,KANK1,LINGO1,LTBP1,LTF,MAMLD1,MBD2,MDGA1,MSI2,NAV2,NEDD4L,NPHP4,NRXN2,NTM,P2RX7,PACSIN2,PARK2,PAX6,PDE4D,PL…
GO:0051239	regulation of multicellular organismal process	70	2788	5.44e-06	ENSP00000005178,ENSP00000220003,ENSP00000231751,ENSP00000240874,ENSP00000242465,ENSP00000261523,ENSP00000261726,ENSP00000265342,ENSP00000268638,ENSP00000270722,ENSP00000282388,ENSP00000282397,ENSP00000282561,ENSP00000286827,ENSP00000299163,ENSP00000301050,ENSP00000302625,ENSP00000306124,ENSP00000306253,ENSP00000314897,ENSP00000319591,ENSP00000323889,ENSP00000328777,ENSP00000328998,ENSP00000330696…	AJAP1,ANGPT2,ATP1A1,ATP2B1,AXIN2,CACNA2D2,CACNB3,CDH4,COL5A1,CRTC1,CSK,CUX2,DNM2,ECE1,EFNA5,EPB41L4B,EPHB1,EZR,FGF1,FGFR2,FLT1,FSTL4,GJA1,GLI2,GNAS,GPC4,HIF1AN,IRF8,ITPR1,KALRN,KANK1,KCND3,LINGO1,LTF,MAP2K3,NAV3,NEDD4L,P2RX7,PARK2,PARK7,PAX6,PDE4D,PDK4,PLXNA4,PLXNB1,PRDM16,PREX1,PRKCE,PTPRM,RFX4,RORA,SEMA4D,SMOC2,SOX13,SOX6,SPEN,SPOCK1,SRGN,STK39,TIAM1,TRAK1,TRIM25,TRIM32,TULP3,TWIST2,UST,WASF3,W…
GO:0016043	cellular component organization	107	5163	6.45e-06	ENSP00000171887,ENSP00000216225,ENSP00000220003,ENSP00000220659,ENSP00000222345,ENSP00000223208,ENSP00000240874,ENSP00000242465,ENSP00000244040,ENSP00000256429,ENSP00000263246,ENSP00000265113,ENSP00000265342,ENSP00000265459,ENSP00000267257,ENSP00000268035,ENSP00000268613,ENSP00000269439,ENSP00000270722,ENSP00000272520,ENSP00000274498,ENSP00000276297,ENSP00000277895,ENSP00000280772,ENSP00000282561…	ABCA4,ABLIM1,ABLIM2,ANK3,APAF1,ARHGAP21,ARHGAP26,ATG7,AXIN2,BRD3,BRF2,C1QL2,CACNA2D2,CACNB3,CDC42BPB,CDH13,CDH23,CDH4,CEP41,CIT,COL5A1,CRNKL1,CRTAC1,CRTC1,CSK,DLC1,DNAJC11,DNM2,DST,EFNA5,EPB41L3,EPB41L4B,EPHB1,EYA2,EZR,FARP1,FGFR2,FNBP1,FSTL4,GJA1,GLI2,GOLM1,HACL1,HUWE1,IGF1R,ITGA6,ITSN1,KALRN,KANK1,KCND3,LDLRAP1,LIMA1,LIMCH1,LINGO1,MAP7,MBD2,MIS18A,NPHP4,NRXN2,P2RX7,PACSIN2,PARK2,PARK7,PAX6,PLEK…
GO:0120036	plasma membrane bounded cell projection organization	37	1034	6.45e-06	ENSP00000223208,ENSP00000268035,ENSP00000268613,ENSP00000269439,ENSP00000277895,ENSP00000280772,ENSP00000282561,ENSP00000286827,ENSP00000328777,ENSP00000328998,ENSP00000330696,ENSP00000332164,ENSP00000335055,ENSP00000338629,ENSP00000343158,ENSP00000347451,ENSP00000350552,ENSP00000351338,ENSP00000352882,ENSP00000356042,ENSP00000359629,ENSP00000367398,ENSP00000373905,ENSP00000378400,ENSP00000381097…	ABLIM1,ANK3,CDH13,CDH23,CDH4,CEP41,CRTAC1,DNM2,EFNA5,EPB41L3,EPHB1,EZR,FARP1,FGFR2,GJA1,GLI2,IGF1R,ITGA6,LIMA1,LINGO1,NPHP4,P2RX7,PAX6,PLXNA4,PLXNB1,PTPRM,RAP1GAP,RERE,RFX4,RNF165,SEMA5B,SLIT3,TENM2,TIAM1,TRAK1,TRIM32,WASF3
GO:0031175	neuron projection development	27	616	1.13e-05	ENSP00000269439,ENSP00000280772,ENSP00000282561,ENSP00000286827,ENSP00000328777,ENSP00000328998,ENSP00000332164,ENSP00000338629,ENSP00000343158,ENSP00000347451,ENSP00000351338,ENSP00000352882,ENSP00000356042,ENSP00000359629,ENSP00000373905,ENSP00000381097,ENSP00000381768,ENSP00000389588,ENSP00000390436,ENSP00000404100,ENSP00000408292,ENSP00000410294,ENSP00000429430,ENSP00000434033,ENSP00000463325…	ANK3,CDH23,CDH4,CRTAC1,DNM2,EFNA5,EPB41L3,EPHB1,EZR,FARP1,FGFR2,GJA1,GLI2,LINGO1,PAX6,PLXNA4,PLXNB1,PTPRM,RAP1GAP,RERE,RNF165,SEMA5B,SLIT3,TENM2,TIAM1,TRAK1,TRIM32
GO:0048666	neuron development	30	758	1.64e-05	ENSP00000265113,ENSP00000269439,ENSP00000280772,ENSP00000282561,ENSP00000286827,ENSP00000328777,ENSP00000328998,ENSP00000332164,ENSP00000338629,ENSP00000343158,ENSP00000347451,ENSP00000351338,ENSP00000352882,ENSP00000356042,ENSP00000359629,ENSP00000367398,ENSP00000373905,ENSP00000381097,ENSP00000381768,ENSP00000389588,ENSP00000390436,ENSP00000396722,ENSP00000404100,ENSP00000408292,ENSP00000410294…	ANK3,CDH23,CDH4,CRTAC1,DNM2,EFNA5,EPB41L3,EPHB1,EZR,FARP1,FGFR2,GJA1,GLI2,LINGO1,NPHP4,NTM,PAX6,PLXNA4,PLXNB1,PTPRM,RAP1GAP,RERE,RNF165,SEMA5B,SLC1A3,SLIT3,TENM2,TIAM1,TRAK1,TRIM32
GO:0032989	cellular component morphogenesis	29	720	1.83e-05	ENSP00000222345,ENSP00000263246,ENSP00000265113,ENSP00000269439,ENSP00000280772,ENSP00000282561,ENSP00000286827,ENSP00000328777,ENSP00000328998,ENSP00000330696,ENSP00000332164,ENSP00000338629,ENSP00000343158,ENSP00000347451,ENSP00000351338,ENSP00000352882,ENSP00000356042,ENSP00000373905,ENSP00000379644,ENSP00000381097,ENSP00000389588,ENSP00000390436,ENSP00000404100,ENSP00000410294,ENSP00000429430…	ANK3,CDH4,DNM2,EFNA5,EPB41L3,EPHB1,EZR,FARP1,FGFR2,GJA1,GLI2,LINGO1,P2RX7,PACSIN2,PAX6,PLXNA4,PLXNB1,PTPRM,RAP1GAP,RERE,RNF165,SEMA5B,SIPA1L3,SLC1A3,SLIT3,SOX6,TENM2,TIAM1,TRAK1
GO:0048667	cell morphogenesis involved in neuron differentiation	21	400	1.91e-05	ENSP00000265113,ENSP00000269439,ENSP00000280772,ENSP00000328777,ENSP00000328998,ENSP00000332164,ENSP00000338629,ENSP00000347451,ENSP00000351338,ENSP00000352882,ENSP00000356042,ENSP00000381097,ENSP00000389588,ENSP00000390436,ENSP00000404100,ENSP00000410294,ENSP00000429430,ENSP00000434033,ENSP00000463325,ENSP00000471242,ENSP00000484928	ANK3,CDH4,EFNA5,EPHB1,EZR,FARP1,FGFR2,GLI2,LINGO1,PAX6,PLXNA4,PLXNB1,PTPRM,RAP1GAP,RERE,RNF165,SEMA5B,SLC1A3,SLIT3,TENM2,TRAK1
GO:0120035	regulation of plasma membrane bounded cell projection organization	26	600	2.09e-05	ENSP00000240874,ENSP00000261726,ENSP00000265342,ENSP00000286827,ENSP00000328777,ENSP00000328998,ENSP00000330696,ENSP00000345001,ENSP00000347451,ENSP00000350719,ENSP00000351338,ENSP00000352882,ENSP00000355865,ENSP00000356042,ENSP00000356433,ENSP00000361009,ENSP00000373905,ENSP00000378401,ENSP00000381007,ENSP00000383199,ENSP00000416523,ENSP00000421280,ENSP00000429430,ENSP00000434033,ENSP00000477725…	CDH4,CRTC1,CUX2,DNM2,EFNA5,EZR,FSTL4,KALRN,KANK1,LINGO1,MYO10,NAV3,NEDD4L,P2RX7,PARK2,PLXNA4,PLXNB1,PREX1,RAP1GAP,SEMA4D,SPOCK1,SYNE2,TENM2,TIAM1,TRAK1,UST
GO:0022604	regulation of cell morphogenesis	22	442	2.1e-05	ENSP00000240874,ENSP00000261726,ENSP00000265342,ENSP00000276297,ENSP00000286827,ENSP00000328777,ENSP00000328998,ENSP00000335055,ENSP00000343158,ENSP00000347451,ENSP00000351338,ENSP00000352882,ENSP00000355865,ENSP00000356042,ENSP00000356433,ENSP00000361009,ENSP00000373905,ENSP00000383199,ENSP00000416523,ENSP00000421280,ENSP00000477725,ENSP00000484928	CDH4,CUX2,DLC1,DNM2,EFNA5,EPB41L3,EZR,FSTL4,KALRN,KANK1,LINGO1,MYO10,NEDD4L,PARK2,PLXNA4,PLXNB1,PREX1,SEMA4D,TIAM1,TRAK1,UST,WASF3
GO:0006928	movement of cell or subcellular component	42	1355	2.35e-05	ENSP00000171887,ENSP00000240874,ENSP00000260665,ENSP00000267257,ENSP00000268613,ENSP00000269439,ENSP00000282397,ENSP00000282561,ENSP00000286827,ENSP00000307959,ENSP00000314897,ENSP00000319591,ENSP00000328777,ENSP00000328998,ENSP00000332164,ENSP00000334563,ENSP00000338629,ENSP00000345502,ENSP00000350719,ENSP00000351338,ENSP00000352882,ENSP00000355237,ENSP00000356042,ENSP00000360882,ENSP00000361009…	ANGPT2,ARHGAP21,ATP1A1,CDC42BPB,CDH13,CDH4,COL5A1,DST,EFNA5,EPHB1,EZR,FLT1,GJA1,GLI2,ITGA6,KALRN,KCND3,LRPPRC,MDGA1,MYO10,MYO18B,NEDD4L,NPHP4,PAX6,PDE4D,PLXNA4,PLXNB1,PREX1,PTPRM,PXN,RAP1GAP,RERE,RNF165,SEMA5B,SLIT3,SPOCK1,SYNE2,TENM2,TIAM1,TNS1,TRAK1,WWC1
GO:0048523	negative regulation of cellular process	94	4454	2.42e-05	ENSP00000005178,ENSP00000216225,ENSP00000220003,ENSP00000221891,ENSP00000231751,ENSP00000240874,ENSP00000242465,ENSP00000256429,ENSP00000260665,ENSP00000261523,ENSP00000261726,ENSP00000262971,ENSP00000263073,ENSP00000263246,ENSP00000265342,ENSP00000268035,ENSP00000268489,ENSP00000268613,ENSP00000268638,ENSP00000270722,ENSP00000273179,ENSP00000276297,ENSP00000280772,ENSP00000282388,ENSP00000282397…	AJAP1,ANGPT2,ANK3,APAF1,APLP1,ARHGAP28,ATG7,ATP1A1,AXIN2,BICC1,CDH13,COL5A1,CSK,CTDSPL,CUX2,DLC1,DNM2,DYRK1A,EFNA5,EPHB1,EYA2,EZR,FARP1,FGFR2,FLT1,FOXN3,FSTL4,GJA1,GLI2,HIF1AN,IGF1R,IRF8,ITGA6,ITPR1,ITSN1,KALRN,KANK1,LIMA1,LIMCH1,LINGO1,LRPPRC,LTBP1,LTF,MBD2,NAV3,NCOR2,NEDD4L,NPHP4,OTUB1,P2RX7,PACSIN2,PARK2,PARK7,PAX6,PDCD5,PDE4D,PDK4,PIAS4,PLXNB1,PRDM16,PREX1,PRKAR1B,PRKCE,PTPRM,RAP1GAP,RBX1,RER…
GO:0048583	regulation of response to stimulus	85	3882	2.66e-05	ENSP00000216225,ENSP00000220003,ENSP00000221891,ENSP00000222345,ENSP00000231751,ENSP00000240874,ENSP00000256429,ENSP00000261523,ENSP00000261726,ENSP00000262971,ENSP00000265342,ENSP00000267257,ENSP00000268035,ENSP00000268613,ENSP00000269439,ENSP00000270722,ENSP00000274498,ENSP00000276297,ENSP00000282397,ENSP00000282561,ENSP00000286827,ENSP00000299163,ENSP00000301050,ENSP00000302625,ENSP00000306124…	AJAP1,ANGPT2,APAF1,APLP1,ARHGAP21,ARHGAP26,ARHGAP28,ARHGEF10L,ATG7,AXIN2,BICC1,CACNB3,CAMTA1,CDH13,CSK,CUX2,DLC1,DNM2,DYRK1A,EFNA5,EPHB1,EYA2,EZR,FARP1,FGF1,FGFR2,FLT1,FSTL4,GJA1,GLI2,GNAS,GPC4,HIF1AN,IGF1R,ITGA6,ITPR1,ITSN1,KALRN,KANK1,LASP1,LDLRAP1,LTBP1,LTF,MAP2K3,MAP3K5,MBD2,MYO10,NCOR2,NPHP4,OTUB1,P2RX7,PARK2,PARK7,PDCD5,PDE4D,PIAS4,PLXNA4,PLXNB1,PRDM16,PREX1,PRKCE,PXN,RAP1GAP,RBX1,RCAN2,RFX…
GO:0051128	regulation of cellular component organization	59	2306	2.96e-05	ENSP00000216225,ENSP00000220003,ENSP00000240874,ENSP00000261726,ENSP00000263073,ENSP00000263246,ENSP00000265342,ENSP00000267257,ENSP00000268035,ENSP00000268613,ENSP00000268638,ENSP00000276297,ENSP00000282561,ENSP00000286827,ENSP00000302625,ENSP00000306124,ENSP00000316891,ENSP00000328777,ENSP00000328998,ENSP00000330696,ENSP00000332164,ENSP00000335055,ENSP00000343158,ENSP00000345001,ENSP00000346437…	APAF1,ARHGAP28,ATG7,AXIN2,CDH13,CDH4,CIT,COL5A1,CRTC1,CSK,CUX2,DLC1,DNM2,DYRK1A,EFNA5,EPB41L3,EPHB1,EZR,FSTL4,GJA1,IGF1R,IRF8,KALRN,KANK1,LDLRAP1,LIMA1,LIMCH1,LINGO1,MYO10,NAV3,NEDD4L,NPHP4,OTUB1,P2RX7,PACSIN2,PARK2,PARK7,PDCD5,PLEKHM2,PLXNA4,PLXNB1,PREX1,PRKCE,PXN,RAP1GAP,RBX1,SEMA4D,SLIT3,SMG6,SPOCK1,SYNE2,TBC1D5,TENM2,TF,TIAM1,TRAK1,TRIM32,UST,WASF3
GO:0009653	anatomical structure morphogenesis	53	1992	4.29e-05	ENSP00000221891,ENSP00000222345,ENSP00000231751,ENSP00000261523,ENSP00000263246,ENSP00000265113,ENSP00000268613,ENSP00000269439,ENSP00000276297,ENSP00000277895,ENSP00000280772,ENSP00000282397,ENSP00000282561,ENSP00000286827,ENSP00000302625,ENSP00000314897,ENSP00000328777,ENSP00000328998,ENSP00000330696,ENSP00000332164,ENSP00000333640,ENSP00000338157,ENSP00000338629,ENSP00000343158,ENSP00000343288…	ABLIM1,ANGPT2,ANK3,APAF1,APLP1,AXIN2,CDH13,CDH4,COL5A1,DLC1,DNM2,ECE1,EFNA5,EPB41L3,EPHB1,EYA2,EZR,FARP1,FGF1,FGFR2,FLT1,FOXN3,GJA1,GLI2,GNAS,ITGA6,LINGO1,LTF,P2RX7,PACSIN2,PAX6,PLXNA4,PLXNB1,PTPRM,RAP1GAP,RERE,RFX4,RNF165,RORA,SDK2,SEMA4D,SEMA5B,SIPA1L3,SLC1A3,SLIT3,SOX13,SOX6,SSBP3,TENM2,TIAM1,TRAK1,TULP3,ZBTB16
GO:0050793	regulation of developmental process	60	2416	5.79e-05	ENSP00000231751,ENSP00000240874,ENSP00000242465,ENSP00000261523,ENSP00000261726,ENSP00000265342,ENSP00000268489,ENSP00000270722,ENSP00000276297,ENSP00000282388,ENSP00000282397,ENSP00000282561,ENSP00000286827,ENSP00000299163,ENSP00000302625,ENSP00000314897,ENSP00000328777,ENSP00000328998,ENSP00000330696,ENSP00000335055,ENSP00000338157,ENSP00000339299,ENSP00000343158,ENSP00000345001,ENSP00000346537…	AJAP1,ANGPT2,AXIN2,CACNA2D2,CDH4,COL5A1,CRTC1,CUX2,DLC1,DNM2,EFNA5,EPB41L3,EPHB1,EZR,FGF1,FGFR2,FLT1,FSTL4,GJA1,GLI2,GNAS,GPC4,HIF1AN,KALRN,KANK1,LINGO1,LTF,MAP3K5,MYO10,NEDD4L,P2RX7,PARK2,PAX6,PLXNA4,PLXNB1,PRDM16,PREX1,PTPRM,RFX4,RORA,SEMA4D,SMOC2,SOX13,SOX6,SPEN,SPOCK1,SRGN,SSBP3,TIAM1,TRAK1,TRIM32,TRIO,TULP3,TWIST2,UST,WASF3,WWC1,ZBTB16,ZFHX3,ZFP36L2
GO:0032501	multicellular organismal process	122	6507	6.39e-05	ENSP00000220003,ENSP00000221891,ENSP00000222345,ENSP00000231751,ENSP00000240874,ENSP00000242465,ENSP00000256429,ENSP00000261523,ENSP00000261726,ENSP00000261835,ENSP00000265113,ENSP00000265342,ENSP00000265459,ENSP00000267257,ENSP00000267260,ENSP00000268035,ENSP00000268489,ENSP00000268613,ENSP00000268638,ENSP00000269439,ENSP00000270722,ENSP00000274498,ENSP00000276297,ENSP00000277895,ENSP00000280772…	ABCA4,ABLIM1,ANGPT2,ANK3,APAF1,APLP1,ARHGAP26,ATP1A1,ATP2B1,AXIN2,BICC1,CACNA2D4,CACNB3,CAMTA1,CCDC182,CDH13,CDH22,CDH23,CDH4,CIT,COL5A1,CRTAC1,CRTC1,CSK,CUX2,CYP46A1,DLC1,DNM2,DOCK9,DYRK1A,ECE1,EFNA5,EPB41L3,EPHB1,EXTL1,EYA2,EZR,FARP1,FAT3,FGF1,FGFR2,FLT1,FOXN3,FSTL4,GJA1,GLI2,GNAL,GNAS,GRIK4,HIVEP3,IGF1R,IRF8,ITGA6,ITPR1,KALRN,KANK1,KCND3,LDLRAP1,LINGO1,LTBP1,LTF,MAMLD1,MAP2K3,MBD2,MDGA1,NAV2,N…
GO:0007155	cell adhesion	30	843	8.58e-05	ENSP00000221891,ENSP00000265459,ENSP00000267257,ENSP00000268613,ENSP00000276297,ENSP00000286827,ENSP00000306124,ENSP00000307959,ENSP00000339390,ENSP00000347883,ENSP00000356042,ENSP00000359025,ENSP00000360141,ENSP00000360882,ENSP00000367398,ENSP00000367433,ENSP00000376421,ENSP00000378401,ENSP00000381097,ENSP00000381768,ENSP00000386896,ENSP00000396722,ENSP00000398803,ENSP00000416523,ENSP00000429430…	AJAP1,APLP1,CDH13,CDH22,CDH23,CDH26,CDH4,COL5A1,DLC1,DST,EPHB1,EZR,FAT3,GNAS,ITGA6,NPHP4,NRXN2,NTM,PLEKHA7,PRKCE,PTPRM,PXN,SDK2,SEMA4D,SPOCK1,STXBP3,TENM2,TIAM1,TLN2,TSTA3
GO:1902531	regulation of intracellular signal transduction	48	1764	8.58e-05	ENSP00000220003,ENSP00000221891,ENSP00000222345,ENSP00000231751,ENSP00000240874,ENSP00000261523,ENSP00000262971,ENSP00000268035,ENSP00000268613,ENSP00000274498,ENSP00000276297,ENSP00000282397,ENSP00000286827,ENSP00000306124,ENSP00000306253,ENSP00000306522,ENSP00000323889,ENSP00000330696,ENSP00000338671,ENSP00000339299,ENSP00000345083,ENSP00000345502,ENSP00000347198,ENSP00000348278,ENSP00000351338…	APLP1,ARHGAP21,ARHGAP26,ARHGAP28,ARHGEF10L,CAMTA1,CDH13,CSK,DLC1,DNM2,DYRK1A,EPHB1,EZR,FARP1,FGF1,FGFR2,FLT1,GNAS,IGF1R,ITPR1,ITSN1,KALRN,KANK1,LTF,MAP2K3,MAP3K5,P2RX7,PARK2,PARK7,PDE4D,PIAS4,PLXNB1,PREX1,PRKCE,RAP1GAP,RCAN2,RGS3,RHOBTB1,RORA,SEMA4D,SIPA1L3,SRGAP1,STK39,TIAM1,TRIM25,TRIM32,TRIO,WWC1
GO:0061564	axon development	19	377	8.88e-05	ENSP00000269439,ENSP00000280772,ENSP00000328777,ENSP00000332164,ENSP00000347451,ENSP00000351338,ENSP00000352882,ENSP00000356042,ENSP00000359629,ENSP00000381097,ENSP00000389588,ENSP00000390436,ENSP00000404100,ENSP00000408292,ENSP00000410294,ENSP00000429430,ENSP00000434033,ENSP00000463325,ENSP00000484928	ANK3,CDH4,CRTAC1,EFNA5,EPHB1,EZR,FGFR2,GLI2,LINGO1,PAX6,PLXNA4,PLXNB1,PTPRM,RAP1GAP,RNF165,SEMA5B,SLIT3,TENM2,TRIM32
GO:0000904	cell morphogenesis involved in differentiation	22	498	9.4e-05	ENSP00000222345,ENSP00000265113,ENSP00000269439,ENSP00000280772,ENSP00000328777,ENSP00000328998,ENSP00000332164,ENSP00000338629,ENSP00000347451,ENSP00000351338,ENSP00000352882,ENSP00000356042,ENSP00000381097,ENSP00000389588,ENSP00000390436,ENSP00000404100,ENSP00000410294,ENSP00000429430,ENSP00000434033,ENSP00000463325,ENSP00000471242,ENSP00000484928	ANK3,CDH4,EFNA5,EPHB1,EZR,FARP1,FGFR2,GLI2,LINGO1,PAX6,PLXNA4,PLXNB1,PTPRM,RAP1GAP,RERE,RNF165,SEMA5B,SIPA1L3,SLC1A3,SLIT3,TENM2,TRAK1
GO:0051056	regulation of small GTPase mediated signal transduction	17	310	0.00011	ENSP00000222345,ENSP00000240874,ENSP00000274498,ENSP00000276297,ENSP00000286827,ENSP00000338671,ENSP00000339299,ENSP00000347198,ENSP00000355060,ENSP00000361009,ENSP00000370719,ENSP00000373905,ENSP00000379709,ENSP00000392660,ENSP00000434033,ENSP00000471242,ENSP00000477725	ARHGAP21,ARHGAP26,ARHGAP28,ARHGEF10L,DLC1,DNM2,FARP1,ITSN1,KALRN,KANK1,PREX1,RAP1GAP,RHOBTB1,SIPA1L3,SRGAP1,TIAM1,TRIO
GO:0022603	regulation of anatomical structure morphogenesis	32	961	0.00012	ENSP00000240874,ENSP00000261726,ENSP00000265342,ENSP00000276297,ENSP00000282397,ENSP00000286827,ENSP00000299163,ENSP00000314897,ENSP00000328777,ENSP00000328998,ENSP00000335055,ENSP00000343158,ENSP00000346537,ENSP00000347451,ENSP00000351338,ENSP00000352882,ENSP00000355865,ENSP00000356042,ENSP00000356433,ENSP00000359864,ENSP00000360882,ENSP00000361009,ENSP00000367433,ENSP00000373905,ENSP00000383199…	AJAP1,ANGPT2,CDH4,COL5A1,CUX2,DLC1,DNM2,EFNA5,EPB41L3,EZR,FGF1,FGFR2,FLT1,FSTL4,GPC4,HIF1AN,KALRN,KANK1,LINGO1,MYO10,NEDD4L,PARK2,PLXNA4,PLXNB1,PREX1,PTPRM,SEMA4D,SMOC2,TIAM1,TRAK1,UST,WASF3
GO:0048869	cellular developmental process	77	3533	0.00012	ENSP00000220003,ENSP00000222345,ENSP00000240874,ENSP00000261523,ENSP00000261726,ENSP00000263246,ENSP00000265113,ENSP00000265342,ENSP00000267260,ENSP00000268638,ENSP00000269439,ENSP00000270722,ENSP00000280772,ENSP00000282388,ENSP00000282397,ENSP00000282561,ENSP00000284073,ENSP00000286827,ENSP00000290399,ENSP00000302625,ENSP00000314897,ENSP00000328777,ENSP00000328998,ENSP00000330696,ENSP00000332164…	ANGPT2,ANK3,APAF1,AXIN2,CACNA2D2,CDH23,CDH4,CIT,CRTAC1,CRTC1,CSK,CUX2,DNM2,EFNA5,EPB41L3,EPHB1,EYA2,EZR,FARP1,FGF1,FGFR2,FLT1,FOXN3,FSTL4,GJA1,GLI2,HIVEP3,HUWE1,IRF8,ITGA6,KALRN,KANK1,LINGO1,MDGA1,MSI2,NEDD4L,NPHP4,NTM,P2RX7,PACSIN2,PARK2,PAX6,PDE4D,PLXNA4,PLXNB1,PRDM16,PREX1,PTPRM,RAP1GAP,RERE,RNF165,RORA,SDK2,SEMA4D,SEMA5B,SIM2,SIPA1L3,SLC1A3,SLIT3,SMYD3,SOX6,SPEN,SPOCK1,SRRM4,SSBP3,SYNE2,TENM2…
GO:0048519	negative regulation of biological process	98	4953	0.00016	ENSP00000005178,ENSP00000216225,ENSP00000220003,ENSP00000221891,ENSP00000231751,ENSP00000240874,ENSP00000242465,ENSP00000256429,ENSP00000260665,ENSP00000261523,ENSP00000261726,ENSP00000262971,ENSP00000263073,ENSP00000263246,ENSP00000265342,ENSP00000268035,ENSP00000268489,ENSP00000268613,ENSP00000268638,ENSP00000270722,ENSP00000273179,ENSP00000276297,ENSP00000280772,ENSP00000282388,ENSP00000282397…	AJAP1,ANGPT2,ANK3,APAF1,APLP1,ARHGAP28,ATG7,ATP1A1,AXIN2,BICC1,CACNB3,CDH13,COL5A1,CRTC1,CSK,CTDSPL,CUX2,DLC1,DNM2,DYRK1A,EFNA5,EPHB1,EYA2,EZR,FARP1,FGFR2,FLT1,FOXN3,FSTL4,GJA1,GLI2,GNAS,HIF1AN,IGF1R,IRF8,ITGA6,ITPR1,ITSN1,KALRN,KANK1,LIMA1,LIMCH1,LINGO1,LRPPRC,LTBP1,LTF,MBD2,NAV3,NCOR2,NEDD4L,NPHP4,OTUB1,P2RX7,PACSIN2,PARK2,PARK7,PAX6,PDCD5,PDE4D,PDK4,PIAS4,PLXNB1,PRDM16,PREX1,PRKAR1B,PRKCE,PTPR…
GO:0010810	regulation of cell-substrate adhesion	13	189	0.00018	ENSP00000268613,ENSP00000276297,ENSP00000306124,ENSP00000314897,ENSP00000316891,ENSP00000328777,ENSP00000346537,ENSP00000361009,ENSP00000367433,ENSP00000373905,ENSP00000378401,ENSP00000386896,ENSP00000477725	AJAP1,ANGPT2,CDH13,DLC1,DNM2,EFNA5,ITGA6,KANK1,LIMCH1,PREX1,PRKCE,SMOC2,SPOCK1
GO:0051094	positive regulation of developmental process	38	1286	0.00018	ENSP00000231751,ENSP00000240874,ENSP00000261726,ENSP00000268489,ENSP00000270722,ENSP00000282397,ENSP00000282561,ENSP00000286827,ENSP00000299163,ENSP00000302625,ENSP00000314897,ENSP00000328777,ENSP00000328998,ENSP00000330696,ENSP00000335055,ENSP00000338157,ENSP00000345001,ENSP00000346537,ENSP00000351338,ENSP00000351908,ENSP00000355865,ENSP00000356042,ENSP00000360141,ENSP00000360371,ENSP00000361009…	ANGPT2,AXIN2,CACNA2D2,CDH4,CRTC1,CUX2,DNM2,EFNA5,EPHB1,EZR,FGF1,FGFR2,FLT1,GJA1,GLI2,GNAS,HIF1AN,KALRN,LTF,MAP3K5,NEDD4L,P2RX7,PARK2,PAX6,PLXNB1,PRDM16,PREX1,SEMA4D,SMOC2,SOX6,SPEN,SSBP3,TIAM1,TRAK1,TRIM32,WASF3,ZBTB16,ZFHX3
GO:0030154	cell differentiation	75	3457	0.00019	ENSP00000220003,ENSP00000222345,ENSP00000240874,ENSP00000261523,ENSP00000261726,ENSP00000265113,ENSP00000265342,ENSP00000267260,ENSP00000268638,ENSP00000269439,ENSP00000270722,ENSP00000280772,ENSP00000282388,ENSP00000282397,ENSP00000282561,ENSP00000284073,ENSP00000286827,ENSP00000290399,ENSP00000302625,ENSP00000314897,ENSP00000328777,ENSP00000328998,ENSP00000332164,ENSP00000333640,ENSP00000335055…	ANGPT2,ANK3,APAF1,AXIN2,CACNA2D2,CDH23,CDH4,CIT,CRTAC1,CRTC1,CSK,CUX2,DNM2,EFNA5,EPB41L3,EPHB1,EYA2,EZR,FARP1,FGF1,FGFR2,FLT1,FOXN3,FSTL4,GJA1,GLI2,HIVEP3,HUWE1,IRF8,ITGA6,KALRN,KANK1,LINGO1,MDGA1,MSI2,NEDD4L,NPHP4,NTM,PARK2,PAX6,PDE4D,PLXNA4,PLXNB1,PRDM16,PREX1,PTPRM,RAP1GAP,RERE,RNF165,RORA,SDK2,SEMA4D,SEMA5B,SIM2,SIPA1L3,SLC1A3,SLIT3,SMYD3,SOX6,SPEN,SPOCK1,SRRM4,SSBP3,SYNE2,TENM2,TIAM1,TRAK1,T…
GO:0043547	positive regulation of GTPase activity	19	406	0.0002	ENSP00000222345,ENSP00000240874,ENSP00000274498,ENSP00000276297,ENSP00000286827,ENSP00000302625,ENSP00000307634,ENSP00000347198,ENSP00000351338,ENSP00000360141,ENSP00000361009,ENSP00000363255,ENSP00000365643,ENSP00000379709,ENSP00000386896,ENSP00000392660,ENSP00000402935,ENSP00000416523,ENSP00000434033	AGAP1,ARHGAP21,ARHGAP26,ARHGAP28,AXIN2,DLC1,DOCK9,GNAS,ITGA6,KALRN,PLXNB1,PREX1,RAP1GAP,RGS3,SEMA4D,SIPA1L3,SRGAP1,TBC1D5,TIAM1
GO:0040011	locomotion	35	1144	0.00021	ENSP00000171887,ENSP00000240874,ENSP00000267257,ENSP00000268613,ENSP00000269439,ENSP00000282397,ENSP00000282561,ENSP00000286827,ENSP00000307959,ENSP00000314897,ENSP00000328777,ENSP00000332164,ENSP00000338629,ENSP00000345502,ENSP00000350719,ENSP00000351338,ENSP00000352882,ENSP00000355237,ENSP00000356042,ENSP00000360882,ENSP00000361009,ENSP00000367398,ENSP00000378401,ENSP00000381097,ENSP00000386896…	ANGPT2,CDC42BPB,CDH13,CDH4,COL5A1,DST,EFNA5,EPHB1,EZR,FLT1,GJA1,GLI2,ITGA6,KALRN,MDGA1,NPHP4,PAX6,PDE4D,PLXNA4,PLXNB1,PREX1,PTPRM,PXN,RAP1GAP,RERE,RNF165,SEMA4D,SEMA5B,SLIT3,SPOCK1,SYNE2,TENM2,TIAM1,TNS1,WWC1
GO:0010769	regulation of cell morphogenesis involved in differentiation	15	263	0.00024	ENSP00000240874,ENSP00000261726,ENSP00000265342,ENSP00000286827,ENSP00000328777,ENSP00000328998,ENSP00000347451,ENSP00000351338,ENSP00000352882,ENSP00000356433,ENSP00000361009,ENSP00000373905,ENSP00000416523,ENSP00000477725,ENSP00000484928	CDH4,CUX2,DNM2,EFNA5,FSTL4,KALRN,KANK1,LINGO1,PLXNA4,PLXNB1,PREX1,SEMA4D,TIAM1,TRAK1,UST
GO:0048585	negative regulation of response to stimulus	41	1483	0.00031	ENSP00000216225,ENSP00000220003,ENSP00000221891,ENSP00000231751,ENSP00000261523,ENSP00000262971,ENSP00000265342,ENSP00000268035,ENSP00000270722,ENSP00000276297,ENSP00000282561,ENSP00000299163,ENSP00000301050,ENSP00000302625,ENSP00000306253,ENSP00000314897,ENSP00000330696,ENSP00000332164,ENSP00000333640,ENSP00000346437,ENSP00000348278,ENSP00000350552,ENSP00000355865,ENSP00000356042,ENSP00000359025…	AJAP1,ANGPT2,APLP1,ATG7,AXIN2,BICC1,CACNB3,CSK,DLC1,DNM2,DYRK1A,EYA2,EZR,FSTL4,GJA1,HIF1AN,IGF1R,ITGA6,ITPR1,KANK1,LTBP1,LTF,NCOR2,NPHP4,OTUB1,P2RX7,PARK2,PARK7,PIAS4,PRDM16,PREX1,RBX1,RFX4,RGS3,RORA,SLIT3,STK39,STXBP3,TRIM32,TULP3,WWC1
GO:2000026	regulation of multicellular organismal development	48	1876	0.00032	ENSP00000231751,ENSP00000240874,ENSP00000242465,ENSP00000261726,ENSP00000265342,ENSP00000270722,ENSP00000282388,ENSP00000282397,ENSP00000282561,ENSP00000286827,ENSP00000299163,ENSP00000302625,ENSP00000314897,ENSP00000328777,ENSP00000328998,ENSP00000330696,ENSP00000335055,ENSP00000338157,ENSP00000345001,ENSP00000346537,ENSP00000347451,ENSP00000350552,ENSP00000351338,ENSP00000352882,ENSP00000355865…	AJAP1,ANGPT2,AXIN2,CDH4,COL5A1,CRTC1,CUX2,DNM2,EFNA5,EPHB1,FGF1,FGFR2,FLT1,FSTL4,GJA1,GLI2,GNAS,GPC4,HIF1AN,KALRN,KANK1,LINGO1,LTF,NEDD4L,P2RX7,PARK2,PAX6,PLXNA4,PLXNB1,PRDM16,PREX1,PTPRM,RFX4,SEMA4D,SMOC2,SOX13,SOX6,SPEN,SPOCK1,SRGN,TIAM1,TRAK1,TRIM32,TULP3,UST,WASF3,ZBTB16,ZFP36L2
GO:0007409	axonogenesis	17	346	0.00034	ENSP00000269439,ENSP00000280772,ENSP00000328777,ENSP00000332164,ENSP00000347451,ENSP00000351338,ENSP00000352882,ENSP00000356042,ENSP00000381097,ENSP00000389588,ENSP00000390436,ENSP00000404100,ENSP00000410294,ENSP00000429430,ENSP00000434033,ENSP00000463325,ENSP00000484928	ANK3,CDH4,EFNA5,EPHB1,EZR,FGFR2,GLI2,LINGO1,PAX6,PLXNA4,PLXNB1,PTPRM,RAP1GAP,RNF165,SEMA5B,SLIT3,TENM2
GO:0043087	regulation of GTPase activity	20	474	0.00043	ENSP00000222345,ENSP00000240874,ENSP00000274498,ENSP00000276297,ENSP00000286827,ENSP00000302625,ENSP00000307634,ENSP00000328777,ENSP00000347198,ENSP00000351338,ENSP00000360141,ENSP00000361009,ENSP00000363255,ENSP00000365643,ENSP00000379709,ENSP00000386896,ENSP00000392660,ENSP00000402935,ENSP00000416523,ENSP00000434033	AGAP1,ARHGAP21,ARHGAP26,ARHGAP28,AXIN2,DLC1,DOCK9,EFNA5,GNAS,ITGA6,KALRN,PLXNB1,PREX1,RAP1GAP,RGS3,SEMA4D,SIPA1L3,SRGAP1,TBC1D5,TIAM1
GO:0065008	regulation of biological quality	75	3559	0.00047	ENSP00000005178,ENSP00000220003,ENSP00000231751,ENSP00000240874,ENSP00000242465,ENSP00000244040,ENSP00000261523,ENSP00000261726,ENSP00000263073,ENSP00000265113,ENSP00000265342,ENSP00000265459,ENSP00000276297,ENSP00000280772,ENSP00000282388,ENSP00000282561,ENSP00000286827,ENSP00000301050,ENSP00000302625,ENSP00000306124,ENSP00000306253,ENSP00000319591,ENSP00000328777,ENSP00000330696,ENSP00000333640…	ABCA4,ANK3,ARHGAP21,ATP1A1,ATP2B1,AXIN2,CACNA1E,CACNA2D2,CACNB3,CDH23,CDH4,CIT,CRTC1,CSK,CUX2,DLC1,DNM2,DOCK9,ECE1,EFNA5,EPB41L3,EPHB1,EYA2,EZR,FSTL4,GJA1,GNAS,GRIK4,ITPR1,KALRN,KANK1,KCND3,LDLRAP1,LETMD1,LIMA1,LTBP1,LTF,MYO10,NAV2,NEDD4L,NPHP4,NRXN2,P2RX7,PARK2,PARK7,PAX6,PDE4D,PDK4,PLXNA4,PLXNB1,POLD1,PREX1,PRKAR1B,PRKCE,PTPRM,RAB22A,RAPGEF4,RORA,RPH3A,SCN8A,SEMA4D,SLC1A3,SMG6,SOX6,SRGN,STK39,S…
GO:0010975	regulation of neuron projection development	19	443	0.00057	ENSP00000240874,ENSP00000261726,ENSP00000265342,ENSP00000286827,ENSP00000328777,ENSP00000328998,ENSP00000345001,ENSP00000347451,ENSP00000351338,ENSP00000352882,ENSP00000355865,ENSP00000356433,ENSP00000361009,ENSP00000373905,ENSP00000378401,ENSP00000383199,ENSP00000416523,ENSP00000477725,ENSP00000484928	CDH4,CRTC1,CUX2,DNM2,EFNA5,FSTL4,KALRN,KANK1,LINGO1,NEDD4L,PARK2,PLXNA4,PLXNB1,PREX1,SEMA4D,SPOCK1,TIAM1,TRAK1,UST
GO:0051093	negative regulation of developmental process	29	910	0.00069	ENSP00000231751,ENSP00000242465,ENSP00000261523,ENSP00000265342,ENSP00000268489,ENSP00000270722,ENSP00000282388,ENSP00000282561,ENSP00000302625,ENSP00000314897,ENSP00000328777,ENSP00000338157,ENSP00000339299,ENSP00000347451,ENSP00000350552,ENSP00000355865,ENSP00000360141,ENSP00000360882,ENSP00000378401,ENSP00000379644,ENSP00000380321,ENSP00000381097,ENSP00000390436,ENSP00000404100,ENSP00000416523…	ANGPT2,AXIN2,COL5A1,EFNA5,EPHB1,FSTL4,GJA1,GLI2,GNAS,KANK1,LINGO1,LTF,PARK2,PAX6,PRDM16,PTPRM,RFX4,RORA,SEMA4D,SOX6,SPOCK1,SRGN,TRIO,TULP3,TWIST2,WWC1,ZBTB16,ZFHX3,ZFP36L2
GO:0051960	regulation of nervous system development	27	817	0.00074	ENSP00000240874,ENSP00000261726,ENSP00000265342,ENSP00000286827,ENSP00000328777,ENSP00000328998,ENSP00000335055,ENSP00000345001,ENSP00000347451,ENSP00000350552,ENSP00000351338,ENSP00000352882,ENSP00000355865,ENSP00000356433,ENSP00000361009,ENSP00000364912,ENSP00000373905,ENSP00000378401,ENSP00000380321,ENSP00000381097,ENSP00000383199,ENSP00000390436,ENSP00000404100,ENSP00000408292,ENSP00000416523…	CDH4,CRTC1,CUX2,DNM2,EFNA5,EPHB1,FSTL4,GLI2,KALRN,KANK1,LINGO1,NEDD4L,PARK2,PAX6,PLXNA4,PLXNB1,PREX1,RFX4,SEMA4D,SPEN,SPOCK1,TIAM1,TRAK1,TRIM32,TULP3,UST,WASF3
GO:0097485	neuron projection guidance	13	222	0.00074	ENSP00000269439,ENSP00000328777,ENSP00000332164,ENSP00000352882,ENSP00000356042,ENSP00000381097,ENSP00000389588,ENSP00000390436,ENSP00000404100,ENSP00000429430,ENSP00000434033,ENSP00000463325,ENSP00000484928	CDH4,EFNA5,EPHB1,EZR,GLI2,PAX6,PLXNA4,PTPRM,RAP1GAP,RNF165,SEMA5B,SLIT3,TENM2
GO:0051240	positive regulation of multicellular organismal process	41	1551	0.00075	ENSP00000231751,ENSP00000240874,ENSP00000261523,ENSP00000261726,ENSP00000268638,ENSP00000282397,ENSP00000282561,ENSP00000286827,ENSP00000299163,ENSP00000301050,ENSP00000302625,ENSP00000306124,ENSP00000314897,ENSP00000328777,ENSP00000328998,ENSP00000330696,ENSP00000335055,ENSP00000338157,ENSP00000345001,ENSP00000345083,ENSP00000345502,ENSP00000346537,ENSP00000351338,ENSP00000355865,ENSP00000356042…	ANGPT2,ATP1A1,AXIN2,CACNA2D2,CACNB3,CDH4,CRTC1,CUX2,EFNA5,EPB41L4B,EPHB1,EZR,FGF1,FGFR2,FLT1,GJA1,GLI2,GNAS,HIF1AN,IRF8,KALRN,LTF,MAP2K3,NEDD4L,P2RX7,PARK2,PARK7,PAX6,PDE4D,PLXNB1,PRKCE,RORA,SEMA4D,SMOC2,SOX6,SPEN,TIAM1,TRAK1,TRIM32,WASF3,ZBTB16
GO:0098609	cell-cell adhesion	18	416	0.00081	ENSP00000265459,ENSP00000268613,ENSP00000339390,ENSP00000347883,ENSP00000356042,ENSP00000359025,ENSP00000360141,ENSP00000367398,ENSP00000376421,ENSP00000381768,ENSP00000386896,ENSP00000398803,ENSP00000416523,ENSP00000429430,ENSP00000432586,ENSP00000437790,ENSP00000463325,ENSP00000484928	CDH13,CDH22,CDH23,CDH26,CDH4,EZR,FAT3,GNAS,ITGA6,NPHP4,NRXN2,PLEKHA7,PTPRM,SDK2,SEMA4D,STXBP3,TENM2,TSTA3
GO:0050770	regulation of axonogenesis	11	162	0.00091	ENSP00000265342,ENSP00000286827,ENSP00000328777,ENSP00000328998,ENSP00000347451,ENSP00000351338,ENSP00000352882,ENSP00000356433,ENSP00000373905,ENSP00000416523,ENSP00000484928	CDH4,DNM2,EFNA5,FSTL4,LINGO1,PLXNA4,PLXNB1,SEMA4D,TIAM1,TRAK1,UST
GO:0045664	regulation of neuron differentiation	22	595	0.00092	ENSP00000240874,ENSP00000261726,ENSP00000265342,ENSP00000286827,ENSP00000328777,ENSP00000328998,ENSP00000345001,ENSP00000347451,ENSP00000351338,ENSP00000352882,ENSP00000355865,ENSP00000356433,ENSP00000361009,ENSP00000373905,ENSP00000378401,ENSP00000383199,ENSP00000390436,ENSP00000404100,ENSP00000408292,ENSP00000416523,ENSP00000477725,ENSP00000484928	CDH4,CRTC1,CUX2,DNM2,EFNA5,FSTL4,GLI2,KALRN,KANK1,LINGO1,NEDD4L,PARK2,PAX6,PLXNA4,PLXNB1,PREX1,SEMA4D,SPOCK1,TIAM1,TRAK1,TRIM32,UST
GO:0010647	positive regulation of cell communication	42	1631	0.001	ENSP00000220003,ENSP00000231751,ENSP00000240874,ENSP00000256429,ENSP00000261726,ENSP00000262971,ENSP00000265113,ENSP00000268613,ENSP00000269439,ENSP00000280772,ENSP00000282397,ENSP00000282561,ENSP00000286827,ENSP00000301050,ENSP00000302625,ENSP00000306124,ENSP00000306522,ENSP00000307701,ENSP00000323889,ENSP00000325240,ENSP00000328777,ENSP00000330696,ENSP00000345001,ENSP00000345083,ENSP00000346537…	ANK3,APAF1,AXIN2,CACNB3,CAMTA1,CDH13,CRTC1,CSK,CUX2,EFNA5,FGF1,FGFR2,FLT1,GJA1,GNAS,ITSN1,KALRN,KANK1,LASP1,LDLRAP1,LTF,MAP2K3,MAP3K5,MBD2,P2RX7,PARK2,PARK7,PDCD5,PIAS4,PLXNB1,PRKCE,RNF165,RNF220,SEMA4D,SLC1A3,SMOC2,STK39,TIAM1,TRIM25,TRIM32,TSPAN5,WWC1
GO:0034330	cell junction organization	12	197	0.001	ENSP00000171887,ENSP00000220003,ENSP00000268613,ENSP00000276297,ENSP00000282561,ENSP00000307959,ENSP00000343158,ENSP00000347883,ENSP00000376421,ENSP00000386896,ENSP00000453508,ENSP00000484928	CDH13,CDH4,CSK,DLC1,DST,EPB41L3,GJA1,ITGA6,PLEKHA7,SDK2,TLN2,TNS1
GO:0051345	positive regulation of hydrolase activity	25	742	0.001	ENSP00000222345,ENSP00000240874,ENSP00000274498,ENSP00000276297,ENSP00000282397,ENSP00000286827,ENSP00000302625,ENSP00000307634,ENSP00000347198,ENSP00000351338,ENSP00000351908,ENSP00000360141,ENSP00000361009,ENSP00000363255,ENSP00000365643,ENSP00000373905,ENSP00000379709,ENSP00000386896,ENSP00000392660,ENSP00000402935,ENSP00000410294,ENSP00000416523,ENSP00000434033,ENSP00000448165,ENSP00000466214	AGAP1,APAF1,ARHGAP21,ARHGAP26,ARHGAP28,AXIN2,DLC1,DNM2,DOCK9,FGFR2,FLT1,GNAS,ITGA6,KALRN,MAP3K5,PDCD5,PLXNB1,PREX1,RAP1GAP,RGS3,SEMA4D,SIPA1L3,SRGAP1,TBC1D5,TIAM1
GO:0010770	positive regulation of cell morphogenesis involved in differentiation	10	136	0.0011	ENSP00000240874,ENSP00000261726,ENSP00000286827,ENSP00000328777,ENSP00000328998,ENSP00000351338,ENSP00000361009,ENSP00000373905,ENSP00000416523,ENSP00000484928	CDH4,CUX2,DNM2,EFNA5,KALRN,PLXNB1,PREX1,SEMA4D,TIAM1,TRAK1
GO:0023056	positive regulation of signaling	42	1638	0.0011	ENSP00000220003,ENSP00000231751,ENSP00000240874,ENSP00000256429,ENSP00000261726,ENSP00000262971,ENSP00000265113,ENSP00000268613,ENSP00000269439,ENSP00000282397,ENSP00000282561,ENSP00000286827,ENSP00000301050,ENSP00000302625,ENSP00000306124,ENSP00000306522,ENSP00000307701,ENSP00000323889,ENSP00000325240,ENSP00000328777,ENSP00000330696,ENSP00000345001,ENSP00000345083,ENSP00000346537,ENSP00000347548…	APAF1,AXIN2,CACNB3,CAMTA1,CDH13,CRTC1,CSK,CUX2,ECE1,EFNA5,FGF1,FGFR2,FLT1,GJA1,GNAS,ITSN1,KALRN,KANK1,LASP1,LDLRAP1,LTF,MAP2K3,MAP3K5,MBD2,P2RX7,PARK2,PARK7,PDCD5,PIAS4,PLXNB1,PRKCE,RNF165,RNF220,SEMA4D,SLC1A3,SMOC2,STK39,TIAM1,TRIM25,TRIM32,TSPAN5,WWC1
GO:0032879	regulation of localization	57	2524	0.0011	ENSP00000220003,ENSP00000240874,ENSP00000242465,ENSP00000263246,ENSP00000268035,ENSP00000268613,ENSP00000276297,ENSP00000280772,ENSP00000282397,ENSP00000282561,ENSP00000286827,ENSP00000301050,ENSP00000306124,ENSP00000306253,ENSP00000314897,ENSP00000316891,ENSP00000319591,ENSP00000328777,ENSP00000330696,ENSP00000345083,ENSP00000345502,ENSP00000346534,ENSP00000346537,ENSP00000347198,ENSP00000348278…	ANGPT2,ANK3,ATP1A1,CACNA1E,CACNA2D2,CACNA2D4,CACNB3,CDH13,CSK,DLC1,DNM2,EFNA5,EPB41L4B,EZR,FGF1,FLT1,GJA1,GNAS,IGF1R,ITGA6,ITPR1,KALRN,KANK1,KCND3,LDLRAP1,LIMCH1,MAP2K3,NAV3,NEDD4L,P2RX7,PACSIN2,PARK2,PARK7,PAX6,PDCD5,PDE4D,PLEKHM2,PLXNA4,PREX1,PRKCE,PTPRM,RAPGEF4,RPH3A,SCN8A,SEMA4D,SMOC2,SRGAP1,SRGN,STK39,STXBP3,SYNE2,TBC1D5,TF,TIAM1,TRIM32,TWIST2,WWC1
GO:0050794	regulation of cellular process	168	10484	0.0011	ENSP00000005178,ENSP00000216225,ENSP00000220003,ENSP00000220659,ENSP00000221891,ENSP00000222345,ENSP00000223208,ENSP00000223459,ENSP00000231751,ENSP00000240874,ENSP00000241463,ENSP00000242465,ENSP00000256429,ENSP00000259455,ENSP00000260665,ENSP00000261523,ENSP00000261726,ENSP00000262971,ENSP00000263073,ENSP00000263246,ENSP00000265113,ENSP00000265342,ENSP00000265459,ENSP00000267257,ENSP00000267260…	ABCA4,AJAP1,AKNA,ANGPT2,ANK3,APAF1,APLP1,ARHGAP21,ARHGAP26,ARHGAP28,ARHGEF10L,ATG7,ATP1A1,AXIN2,BICC1,BRD3,BRF2,CACNA1E,CACNA2D2,CACNB3,CAMTA1,CDC42BPB,CDH13,CDH4,CEP41,CIT,COL5A1,CRTC1,CSK,CTDSPL,CUX2,DIRAS2,DLC1,DNM2,DOCK9,DST,DYRK1A,ECE1,EFNA5,EPB41L3,EPB41L4B,EPHB1,EXTL1,EYA2,EZR,FARP1,FGF1,FGFR2,FLT1,FOXN3,FSTL4,GABBR2,GJA1,GLI2,GNAL,GNAS,GNAZ,GPC4,GRIK4,HIF1AN,HIVEP3,IGF1R,IRF8,ITGA6,ITPR1,…
GO:0051241	negative regulation of multicellular organismal process	32	1098	0.0011	ENSP00000220003,ENSP00000231751,ENSP00000242465,ENSP00000265342,ENSP00000270722,ENSP00000282561,ENSP00000301050,ENSP00000302625,ENSP00000314897,ENSP00000323889,ENSP00000330696,ENSP00000338157,ENSP00000345502,ENSP00000347451,ENSP00000348278,ENSP00000350552,ENSP00000356042,ENSP00000360141,ENSP00000360882,ENSP00000378401,ENSP00000379644,ENSP00000380321,ENSP00000381007,ENSP00000381097,ENSP00000390436…	ANGPT2,ATP1A1,AXIN2,CACNB3,COL5A1,CSK,EPHB1,EZR,FSTL4,GJA1,GLI2,GNAS,KANK1,LINGO1,LTF,NAV3,P2RX7,PAX6,PDE4D,PRDM16,PTPRM,RFX4,SEMA4D,SOX6,SPOCK1,SRGN,STK39,TRIM25,TULP3,TWIST2,WWC1,ZBTB16
GO:0044093	positive regulation of molecular function	43	1713	0.0012	ENSP00000220003,ENSP00000222345,ENSP00000231751,ENSP00000240874,ENSP00000256429,ENSP00000274498,ENSP00000276297,ENSP00000280772,ENSP00000282397,ENSP00000286827,ENSP00000301050,ENSP00000302625,ENSP00000306124,ENSP00000307634,ENSP00000323889,ENSP00000328777,ENSP00000330696,ENSP00000345001,ENSP00000345083,ENSP00000347198,ENSP00000348278,ENSP00000351338,ENSP00000351908,ENSP00000355865,ENSP00000360141…	AGAP1,ANK3,APAF1,ARHGAP21,ARHGAP26,ARHGAP28,AXIN2,CACNB3,CRTC1,CSK,DLC1,DNM2,DOCK9,EFNA5,FGF1,FGFR2,FLT1,GNAS,ITGA6,ITSN1,KALRN,LTF,MAP2K3,MAP3K5,MBD2,P2RX7,PARK2,PARK7,PDCD5,PLXNB1,PREX1,PRKAR1B,PRKCE,RAP1GAP,RGS3,SEMA4D,SIPA1L3,SRGAP1,STK39,TBC1D5,TIAM1,TRIM25,TRIM32
GO:0051651	maintenance of location in cell	8	83	0.0012	ENSP00000242465,ENSP00000280772,ENSP00000343158,ENSP00000350719,ENSP00000356042,ENSP00000379709,ENSP00000418770,ENSP00000453508	ANK3,ARHGAP21,EPB41L3,EZR,PARK7,SRGN,SYNE2,TLN2
GO:0065007	biological regulation	183	11740	0.0012	ENSP00000005178,ENSP00000216225,ENSP00000220003,ENSP00000220659,ENSP00000221891,ENSP00000222345,ENSP00000223208,ENSP00000223459,ENSP00000223641,ENSP00000231751,ENSP00000240874,ENSP00000241463,ENSP00000242465,ENSP00000244040,ENSP00000256429,ENSP00000259455,ENSP00000260665,ENSP00000261523,ENSP00000261726,ENSP00000262971,ENSP00000263073,ENSP00000263246,ENSP00000265113,ENSP00000265342,ENSP00000265459…	ABCA4,AGAP1,AJAP1,AKNA,ANGPT2,ANK3,APAF1,APLP1,ARHGAP21,ARHGAP26,ARHGAP28,ARHGEF10L,ATG7,ATP1A1,ATP2B1,AXIN2,BICC1,BRD3,BRF2,CACNA1E,CACNA2D2,CACNA2D4,CACNB3,CAMTA1,CDC42BPB,CDH13,CDH23,CDH4,CEP41,CIT,COL5A1,CRTAC1,CRTC1,CSK,CTDSPL,CUX2,DIRAS2,DLC1,DNM2,DOCK9,DST,DYRK1A,ECE1,EFNA5,EPB41L3,EPB41L4B,EPHB1,EXTL1,EYA2,EZR,FARP1,FGF1,FGFR2,FLT1,FOXN3,FSTL4,GABBR2,GJA1,GLI2,GNAL,GNAS,GNAZ,GOLM1,GPC4,GR…
GO:0048468	cell development	39	1493	0.0013	ENSP00000222345,ENSP00000265113,ENSP00000269439,ENSP00000280772,ENSP00000282561,ENSP00000284073,ENSP00000286827,ENSP00000314897,ENSP00000328777,ENSP00000328998,ENSP00000332164,ENSP00000335055,ENSP00000338157,ENSP00000338629,ENSP00000343158,ENSP00000345502,ENSP00000347451,ENSP00000351338,ENSP00000352882,ENSP00000356042,ENSP00000359629,ENSP00000367398,ENSP00000373905,ENSP00000379644,ENSP00000381097…	ANGPT2,ANK3,CACNA2D2,CDH23,CDH4,CRTAC1,DNM2,EFNA5,EPB41L3,EPHB1,EZR,FARP1,FGFR2,GJA1,GLI2,LINGO1,MSI2,NPHP4,NTM,PAX6,PDE4D,PLXNA4,PLXNB1,PTPRM,RAP1GAP,RERE,RNF165,SEMA5B,SIPA1L3,SLC1A3,SLIT3,SMYD3,SOX6,TENM2,TIAM1,TRAK1,TRIM32,WASF3,ZBTB16
GO:0030029	actin filament-based process	19	493	0.0017	ENSP00000263246,ENSP00000274498,ENSP00000276297,ENSP00000282561,ENSP00000316891,ENSP00000319591,ENSP00000335055,ENSP00000343158,ENSP00000350719,ENSP00000355237,ENSP00000356042,ENSP00000361009,ENSP00000363694,ENSP00000367398,ENSP00000378400,ENSP00000383199,ENSP00000393511,ENSP00000408292,ENSP00000445306	ABLIM2,ARHGAP26,ATP1A1,CDC42BPB,DLC1,EPB41L3,EPB41L4B,EZR,GJA1,KCND3,LIMA1,LIMCH1,NEDD4L,NPHP4,PACSIN2,PREX1,SYNE2,TRIM32,WASF3
GO:0051179	localization	97	5233	0.0019	ENSP00000171887,ENSP00000221891,ENSP00000223208,ENSP00000223641,ENSP00000231751,ENSP00000240874,ENSP00000242465,ENSP00000244040,ENSP00000260665,ENSP00000261726,ENSP00000263073,ENSP00000263246,ENSP00000265113,ENSP00000265459,ENSP00000267257,ENSP00000268613,ENSP00000268638,ENSP00000271227,ENSP00000280772,ENSP00000282397,ENSP00000282561,ENSP00000286827,ENSP00000301050,ENSP00000302625,ENSP00000305230…	ABCA4,AGAP1,ANGPT2,ANK3,APAF1,APLP1,ARHGAP21,ATG7,ATP1A1,ATP2B1,AXIN2,CACNA1E,CACNA2D2,CACNA2D4,CACNB3,CDC42BPB,CDH13,CDH23,CEP41,COL5A1,CUX2,DNM2,DST,EPB41L3,EPHB1,EYA2,EZR,FLT1,FNBP1,GJA1,GNAS,GRIK4,HACL1,HUWE1,IRF8,ITGA6,ITPR1,ITSN1,KALRN,KCND3,KCNN3,LASP1,LDLRAP1,LRPPRC,LTBP1,LTF,MAP7,MDGA1,MYO10,NEDD4L,NEURL1B,NPHP4,NRXN2,P2RX7,PACSIN2,PARK2,PARK7,PAX6,PDE4D,PLEKHM2,PLXNB1,PREX1,PRKCE,PXN,RA…
GO:0045595	regulation of cell differentiation	42	1695	0.002	ENSP00000231751,ENSP00000240874,ENSP00000261523,ENSP00000261726,ENSP00000265342,ENSP00000268489,ENSP00000270722,ENSP00000282388,ENSP00000282561,ENSP00000286827,ENSP00000299163,ENSP00000302625,ENSP00000328777,ENSP00000328998,ENSP00000338157,ENSP00000339299,ENSP00000345001,ENSP00000347451,ENSP00000351338,ENSP00000351908,ENSP00000352882,ENSP00000355865,ENSP00000356172,ENSP00000356433,ENSP00000360141…	AJAP1,AXIN2,CDH4,COL5A1,CRTC1,CUX2,DNM2,EFNA5,EPHB1,FGFR2,FSTL4,GJA1,GLI2,GNAS,HIF1AN,KALRN,KANK1,LINGO1,LTF,MAP3K5,NEDD4L,PARK2,PAX6,PLXNA4,PLXNB1,PRDM16,PREX1,RORA,SEMA4D,SOX13,SOX6,SPEN,SPOCK1,TIAM1,TRAK1,TRIM32,TRIO,TWIST2,UST,ZBTB16,ZFHX3,ZFP36L2
GO:0048522	positive regulation of cellular process	92	4898	0.002	ENSP00000216225,ENSP00000220003,ENSP00000231751,ENSP00000240874,ENSP00000241463,ENSP00000256429,ENSP00000261523,ENSP00000261726,ENSP00000262971,ENSP00000265113,ENSP00000267257,ENSP00000268035,ENSP00000268489,ENSP00000268613,ENSP00000268638,ENSP00000269439,ENSP00000270722,ENSP00000276297,ENSP00000280772,ENSP00000282388,ENSP00000282397,ENSP00000282561,ENSP00000286827,ENSP00000299163,ENSP00000301050…	AKNA,ANK3,APAF1,ATG7,AXIN2,CACNB3,CAMTA1,CDH13,CDH4,CIT,CRTC1,CSK,CUX2,DLC1,DNM2,DYRK1A,ECE1,EFNA5,EPB41L4B,EPHB1,EYA2,EZR,FGF1,FGFR2,FLT1,FOXN3,GJA1,GLI2,GNAS,HIF1AN,HIVEP3,IGF1R,IRF8,ITGA6,ITSN1,KALRN,KANK1,LASP1,LDLRAP1,LIMCH1,LTF,MAP2K3,MAP3K5,MBD2,NAV3,NEDD4L,NPHP4,P2RX7,PARK2,PARK7,PAX6,PDCD5,PIAS4,PLEKHM2,PLXNB1,PRDM16,PREX1,PRKAR1B,PRKCE,PXN,RASL11A,RBX1,RERE,RFX4,RNF165,RNF220,RORA,SEMA4…
GO:0007411	axon guidance	12	220	0.0023	ENSP00000269439,ENSP00000328777,ENSP00000332164,ENSP00000352882,ENSP00000356042,ENSP00000381097,ENSP00000390436,ENSP00000404100,ENSP00000429430,ENSP00000434033,ENSP00000463325,ENSP00000484928	CDH4,EFNA5,EPHB1,EZR,GLI2,PAX6,PLXNA4,PTPRM,RAP1GAP,RNF165,SLIT3,TENM2
GO:0009628	response to abiotic stimulus	30	1052	0.0026	ENSP00000216225,ENSP00000240874,ENSP00000256429,ENSP00000261523,ENSP00000265113,ENSP00000265459,ENSP00000282561,ENSP00000299163,ENSP00000301050,ENSP00000306124,ENSP00000306253,ENSP00000314897,ENSP00000330696,ENSP00000345001,ENSP00000346437,ENSP00000348278,ENSP00000359245,ENSP00000367398,ENSP00000372169,ENSP00000373905,ENSP00000381097,ENSP00000389588,ENSP00000390436,ENSP00000392043,ENSP00000406046…	ABCA4,ANGPT2,APAF1,ATG7,ATP1A1,ATP2B1,CACNA2D4,CACNB3,CRTC1,DNM2,EPHB1,FGF1,GJA1,GLI2,HIF1AN,ITPR1,KALRN,MAP7,MBD2,NPHP4,NRXN2,P2RX7,POLD1,PRKCE,RBX1,RORA,SEMA5B,SLC1A3,STK39,TRIM32
GO:0009968	negative regulation of signal transduction	32	1160	0.0026	ENSP00000216225,ENSP00000220003,ENSP00000221891,ENSP00000231751,ENSP00000261523,ENSP00000262971,ENSP00000265342,ENSP00000268035,ENSP00000270722,ENSP00000276297,ENSP00000299163,ENSP00000302625,ENSP00000306253,ENSP00000330696,ENSP00000332164,ENSP00000333640,ENSP00000350552,ENSP00000355865,ENSP00000356042,ENSP00000361009,ENSP00000362993,ENSP00000363255,ENSP00000367398,ENSP00000373905,ENSP00000380321…	APLP1,AXIN2,BICC1,CSK,DLC1,DNM2,DYRK1A,EYA2,EZR,FSTL4,HIF1AN,IGF1R,ITGA6,ITPR1,KANK1,LTBP1,LTF,NPHP4,P2RX7,PARK2,PARK7,PIAS4,PRDM16,PREX1,RBX1,RFX4,RGS3,RORA,SLIT3,TRIM32,TULP3,WWC1
GO:0043085	positive regulation of catalytic activity	36	1381	0.0027	ENSP00000220003,ENSP00000222345,ENSP00000231751,ENSP00000240874,ENSP00000274498,ENSP00000276297,ENSP00000282397,ENSP00000286827,ENSP00000302625,ENSP00000306124,ENSP00000307634,ENSP00000328777,ENSP00000330696,ENSP00000345083,ENSP00000347198,ENSP00000348278,ENSP00000351338,ENSP00000351908,ENSP00000360141,ENSP00000361009,ENSP00000363255,ENSP00000365643,ENSP00000370719,ENSP00000373905,ENSP00000379709…	AGAP1,APAF1,ARHGAP21,ARHGAP26,ARHGAP28,AXIN2,CSK,DLC1,DNM2,DOCK9,EFNA5,FGF1,FGFR2,FLT1,GNAS,ITGA6,ITSN1,KALRN,LTF,MAP2K3,MAP3K5,P2RX7,PARK7,PDCD5,PLXNB1,PREX1,PRKAR1B,PRKCE,RAP1GAP,RGS3,SEMA4D,SIPA1L3,SRGAP1,STK39,TBC1D5,TIAM1
GO:0045185	maintenance of protein location	8	96	0.0027	ENSP00000242465,ENSP00000280772,ENSP00000343158,ENSP00000350719,ENSP00000356042,ENSP00000386043,ENSP00000418770,ENSP00000453508	ANK3,EPB41L3,EZR,LTBP1,PARK7,SRGN,SYNE2,TLN2
GO:0048638	regulation of developmental growth	14	302	0.0027	ENSP00000265342,ENSP00000282561,ENSP00000328777,ENSP00000352882,ENSP00000355865,ENSP00000356042,ENSP00000360141,ENSP00000373905,ENSP00000383199,ENSP00000410294,ENSP00000416523,ENSP00000418081,ENSP00000427772,ENSP00000484928	CACNA2D2,CDH4,DNM2,EFNA5,EZR,FGFR2,FSTL4,GJA1,GNAS,NEDD4L,PARK2,PLXNA4,SEMA4D,WWC1
GO:0031346	positive regulation of cell projection organization	15	343	0.0028	ENSP00000240874,ENSP00000261726,ENSP00000286827,ENSP00000328777,ENSP00000328998,ENSP00000330696,ENSP00000345001,ENSP00000351338,ENSP00000355865,ENSP00000373905,ENSP00000381007,ENSP00000383199,ENSP00000416523,ENSP00000429430,ENSP00000484928	CDH4,CRTC1,CUX2,DNM2,EFNA5,KALRN,NAV3,NEDD4L,P2RX7,PARK2,PLXNB1,SEMA4D,TENM2,TIAM1,TRAK1
GO:0045597	positive regulation of cell differentiation	27	908	0.003	ENSP00000231751,ENSP00000240874,ENSP00000261726,ENSP00000268489,ENSP00000270722,ENSP00000282561,ENSP00000286827,ENSP00000299163,ENSP00000302625,ENSP00000328777,ENSP00000328998,ENSP00000338157,ENSP00000345001,ENSP00000351338,ENSP00000351908,ENSP00000355865,ENSP00000360141,ENSP00000361009,ENSP00000364912,ENSP00000373905,ENSP00000379644,ENSP00000383199,ENSP00000390436,ENSP00000404100,ENSP00000408292…	AXIN2,CDH4,CRTC1,CUX2,DNM2,EFNA5,GJA1,GLI2,GNAS,HIF1AN,KALRN,LTF,MAP3K5,NEDD4L,PARK2,PAX6,PLXNB1,PRDM16,PREX1,SEMA4D,SOX6,SPEN,TIAM1,TRAK1,TRIM32,ZBTB16,ZFHX3
GO:0007163	establishment or maintenance of cell polarity	10	163	0.0035	ENSP00000222345,ENSP00000307959,ENSP00000350719,ENSP00000355237,ENSP00000356042,ENSP00000356433,ENSP00000381097,ENSP00000404100,ENSP00000427772,ENSP00000482335	CDC42BPB,DST,EPHB1,EZR,MAP7,PAX6,SIPA1L3,SYNE2,UST,WWC1
GO:0035023	regulation of Rho protein signal transduction	9	131	0.0036	ENSP00000240874,ENSP00000276297,ENSP00000286827,ENSP00000339299,ENSP00000355060,ENSP00000361009,ENSP00000370719,ENSP00000471242,ENSP00000477725	ARHGEF10L,DLC1,FARP1,ITSN1,KALRN,KANK1,PREX1,TIAM1,TRIO
GO:0030155	regulation of cell adhesion	21	623	0.0037	ENSP00000220003,ENSP00000268613,ENSP00000276297,ENSP00000280772,ENSP00000306124,ENSP00000314897,ENSP00000316891,ENSP00000328777,ENSP00000338157,ENSP00000346537,ENSP00000351338,ENSP00000361009,ENSP00000363694,ENSP00000367433,ENSP00000373905,ENSP00000378401,ENSP00000386896,ENSP00000390436,ENSP00000416523,ENSP00000421280,ENSP00000477725	AJAP1,ANGPT2,ANK3,CDH13,CSK,DLC1,DNM2,EFNA5,EPB41L4B,GLI2,ITGA6,KANK1,LIMCH1,MYO10,PLXNB1,PREX1,PRKCE,SEMA4D,SMOC2,SPOCK1,ZBTB16
GO:0050789	regulation of biological process	173	11116	0.0038	ENSP00000005178,ENSP00000216225,ENSP00000220003,ENSP00000220659,ENSP00000221891,ENSP00000222345,ENSP00000223208,ENSP00000223459,ENSP00000231751,ENSP00000240874,ENSP00000241463,ENSP00000242465,ENSP00000256429,ENSP00000259455,ENSP00000260665,ENSP00000261523,ENSP00000261726,ENSP00000262971,ENSP00000263073,ENSP00000263246,ENSP00000265113,ENSP00000265342,ENSP00000265459,ENSP00000267257,ENSP00000267260…	ABCA4,AJAP1,AKNA,ANGPT2,ANK3,APAF1,APLP1,ARHGAP21,ARHGAP26,ARHGAP28,ARHGEF10L,ATG7,ATP1A1,ATP2B1,AXIN2,BICC1,BRD3,BRF2,CACNA1E,CACNA2D2,CACNA2D4,CACNB3,CAMTA1,CDC42BPB,CDH13,CDH4,CEP41,CIT,COL5A1,CRTC1,CSK,CTDSPL,CUX2,DIRAS2,DLC1,DNM2,DOCK9,DST,DYRK1A,ECE1,EFNA5,EPB41L3,EPB41L4B,EPHB1,EXTL1,EYA2,EZR,FARP1,FGF1,FGFR2,FLT1,FOXN3,FSTL4,GABBR2,GJA1,GLI2,GNAL,GNAS,GNAZ,GOLM1,GPC4,GRIK4,HIF1AN,HIVEP3,I…
GO:0051641	cellular localization	49	2180	0.004	ENSP00000223208,ENSP00000223641,ENSP00000231751,ENSP00000242465,ENSP00000260665,ENSP00000263073,ENSP00000263246,ENSP00000265459,ENSP00000268613,ENSP00000280772,ENSP00000286827,ENSP00000301050,ENSP00000302625,ENSP00000305230,ENSP00000306124,ENSP00000306253,ENSP00000307701,ENSP00000307959,ENSP00000323811,ENSP00000328998,ENSP00000330696,ENSP00000336127,ENSP00000338157,ENSP00000338629,ENSP00000343158…	ANK3,ARHGAP21,AXIN2,CACNB3,CDH13,CEP41,DNM2,DST,EPB41L3,EZR,GNAS,HACL1,ITPR1,ITSN1,LDLRAP1,LRPPRC,LTF,MAP7,MYO10,NEURL1B,NPHP4,NRXN2,P2RX7,PACSIN2,PARK2,PARK7,PAX6,PLEKHM2,PRKCE,RAB31,RERE,RPH3A,SEC61B,SMG6,SRGN,SRP9,STXBP3,SYNE2,SYNRG,TBC1D5,TIAM1,TIMM17B,TLN2,TRAK1,TSPAN5,TTC7A,TTC7B,TULP3,ZBTB16
GO:0010648	negative regulation of cell communication	33	1255	0.0043	ENSP00000216225,ENSP00000220003,ENSP00000221891,ENSP00000231751,ENSP00000240874,ENSP00000261523,ENSP00000262971,ENSP00000265342,ENSP00000268035,ENSP00000270722,ENSP00000276297,ENSP00000299163,ENSP00000302625,ENSP00000306253,ENSP00000330696,ENSP00000332164,ENSP00000333640,ENSP00000350552,ENSP00000355865,ENSP00000356042,ENSP00000361009,ENSP00000362993,ENSP00000363255,ENSP00000367398,ENSP00000373905…	APLP1,AXIN2,BICC1,CSK,DLC1,DNM2,DYRK1A,EYA2,EZR,FSTL4,HIF1AN,IGF1R,ITGA6,ITPR1,KALRN,KANK1,LTBP1,LTF,NPHP4,P2RX7,PARK2,PARK7,PIAS4,PRDM16,PREX1,RBX1,RFX4,RGS3,RORA,SLIT3,TRIM32,TULP3,WWC1
GO:0023057	negative regulation of signaling	33	1258	0.0043	ENSP00000216225,ENSP00000220003,ENSP00000221891,ENSP00000231751,ENSP00000240874,ENSP00000261523,ENSP00000262971,ENSP00000265342,ENSP00000268035,ENSP00000270722,ENSP00000276297,ENSP00000299163,ENSP00000302625,ENSP00000306253,ENSP00000330696,ENSP00000332164,ENSP00000333640,ENSP00000350552,ENSP00000355865,ENSP00000356042,ENSP00000361009,ENSP00000362993,ENSP00000363255,ENSP00000367398,ENSP00000373905…	APLP1,AXIN2,BICC1,CSK,DLC1,DNM2,DYRK1A,EYA2,EZR,FSTL4,HIF1AN,IGF1R,ITGA6,ITPR1,KALRN,KANK1,LTBP1,LTF,NPHP4,P2RX7,PARK2,PARK7,PIAS4,PRDM16,PREX1,RBX1,RFX4,RGS3,RORA,SLIT3,TRIM32,TULP3,WWC1
GO:0050767	regulation of neurogenesis	23	730	0.0043	ENSP00000240874,ENSP00000261726,ENSP00000265342,ENSP00000286827,ENSP00000328777,ENSP00000328998,ENSP00000345001,ENSP00000347451,ENSP00000351338,ENSP00000352882,ENSP00000355865,ENSP00000356433,ENSP00000361009,ENSP00000364912,ENSP00000373905,ENSP00000378401,ENSP00000383199,ENSP00000390436,ENSP00000404100,ENSP00000408292,ENSP00000416523,ENSP00000477725,ENSP00000484928	CDH4,CRTC1,CUX2,DNM2,EFNA5,FSTL4,GLI2,KALRN,KANK1,LINGO1,NEDD4L,PARK2,PAX6,PLXNA4,PLXNB1,PREX1,SEMA4D,SPEN,SPOCK1,TIAM1,TRAK1,TRIM32,UST
GO:0090276	regulation of peptide hormone secretion	11	204	0.0043	ENSP00000240874,ENSP00000282561,ENSP00000286827,ENSP00000306124,ENSP00000306253,ENSP00000328777,ENSP00000355865,ENSP00000356545,ENSP00000360141,ENSP00000380271,ENSP00000418081	CACNA1E,CACNA2D2,EFNA5,GJA1,GNAS,ITPR1,KALRN,PARK2,PRKCE,RAPGEF4,TIAM1
GO:0051270	regulation of cellular component movement	26	886	0.0045	ENSP00000268035,ENSP00000268613,ENSP00000276297,ENSP00000282397,ENSP00000286827,ENSP00000306124,ENSP00000314897,ENSP00000316891,ENSP00000345083,ENSP00000345502,ENSP00000346537,ENSP00000347198,ENSP00000350719,ENSP00000352882,ENSP00000361009,ENSP00000363694,ENSP00000381007,ENSP00000386896,ENSP00000404100,ENSP00000408292,ENSP00000416523,ENSP00000445306,ENSP00000463325,ENSP00000477725,ENSP00000480791…	ANGPT2,ATP1A1,CDH13,DLC1,EPB41L4B,FGF1,FLT1,IGF1R,ITGA6,KANK1,LIMCH1,MAP2K3,NAV3,PAX6,PDE4D,PLXNA4,PREX1,PRKCE,PTPRM,SEMA4D,SMOC2,SRGAP1,SYNE2,TIAM1,TRIM32,TWIST2
GO:0009967	positive regulation of signal transduction	37	1493	0.0049	ENSP00000220003,ENSP00000231751,ENSP00000256429,ENSP00000261726,ENSP00000262971,ENSP00000268613,ENSP00000269439,ENSP00000282397,ENSP00000286827,ENSP00000301050,ENSP00000302625,ENSP00000306124,ENSP00000306522,ENSP00000307701,ENSP00000323889,ENSP00000325240,ENSP00000328777,ENSP00000330696,ENSP00000345083,ENSP00000346537,ENSP00000347548,ENSP00000348278,ENSP00000351338,ENSP00000351908,ENSP00000355865…	APAF1,AXIN2,CACNB3,CAMTA1,CDH13,CSK,CUX2,EFNA5,FGF1,FGFR2,FLT1,GNAS,ITSN1,KANK1,LASP1,LDLRAP1,LTF,MAP2K3,MAP3K5,MBD2,P2RX7,PARK2,PARK7,PDCD5,PIAS4,PLXNB1,PRKCE,RNF165,RNF220,SEMA4D,SMOC2,STK39,TIAM1,TRIM25,TRIM32,TSPAN5,WWC1
GO:0048518	positive regulation of biological process	98	5459	0.0049	ENSP00000216225,ENSP00000220003,ENSP00000231751,ENSP00000240874,ENSP00000241463,ENSP00000256429,ENSP00000261523,ENSP00000261726,ENSP00000262971,ENSP00000265113,ENSP00000267257,ENSP00000268035,ENSP00000268489,ENSP00000268613,ENSP00000268638,ENSP00000269439,ENSP00000270722,ENSP00000276297,ENSP00000280772,ENSP00000282388,ENSP00000282397,ENSP00000282561,ENSP00000286827,ENSP00000299163,ENSP00000301050…	AKNA,ANGPT2,ANK3,APAF1,ATG7,ATP1A1,AXIN2,CACNA2D2,CACNB3,CAMTA1,CDH13,CDH4,CIT,CRTC1,CSK,CUX2,DLC1,DNM2,DYRK1A,ECE1,EFNA5,EPB41L4B,EPHB1,EYA2,EZR,FGF1,FGFR2,FLT1,FOXN3,GJA1,GLI2,GNAS,HIF1AN,HIVEP3,IGF1R,IRF8,ITGA6,ITSN1,KALRN,KANK1,LASP1,LDLRAP1,LIMCH1,LTF,MAP2K3,MAP3K5,MBD2,MYO10,NAV3,NCOR2,NEDD4L,NPHP4,P2RX7,PARK2,PARK7,PAX6,PDCD5,PDE4D,PIAS4,PLEKHM2,PLXNB1,PRDM16,PREX1,PRKAR1B,PRKCE,PXN,RASL11…
GO:0050796	regulation of insulin secretion	10	172	0.0049	ENSP00000282561,ENSP00000286827,ENSP00000306124,ENSP00000306253,ENSP00000328777,ENSP00000355865,ENSP00000356545,ENSP00000360141,ENSP00000380271,ENSP00000418081	CACNA1E,CACNA2D2,EFNA5,GJA1,GNAS,ITPR1,PARK2,PRKCE,RAPGEF4,TIAM1
GO:0010812	negative regulation of cell-substrate adhesion	6	55	0.005	ENSP00000276297,ENSP00000314897,ENSP00000328777,ENSP00000367433,ENSP00000378401,ENSP00000477725	AJAP1,ANGPT2,DLC1,EFNA5,KANK1,SPOCK1
GO:0060284	regulation of cell development	25	846	0.0052	ENSP00000231751,ENSP00000240874,ENSP00000261726,ENSP00000265342,ENSP00000286827,ENSP00000302625,ENSP00000328777,ENSP00000328998,ENSP00000345001,ENSP00000347451,ENSP00000351338,ENSP00000352882,ENSP00000355865,ENSP00000356433,ENSP00000361009,ENSP00000364912,ENSP00000373905,ENSP00000378401,ENSP00000383199,ENSP00000390436,ENSP00000404100,ENSP00000408292,ENSP00000416523,ENSP00000477725,ENSP00000484928	AXIN2,CDH4,CRTC1,CUX2,DNM2,EFNA5,FSTL4,GLI2,KALRN,KANK1,LINGO1,LTF,NEDD4L,PARK2,PAX6,PLXNA4,PLXNB1,PREX1,SEMA4D,SPEN,SPOCK1,TIAM1,TRAK1,TRIM32,UST
GO:0002028	regulation of sodium ion transport	7	82	0.0055	ENSP00000280772,ENSP00000306124,ENSP00000330696,ENSP00000348278,ENSP00000373905,ENSP00000383199,ENSP00000445306	ANK3,ATP1A1,DNM2,NEDD4L,P2RX7,PRKCE,STK39
GO:0050919	negative chemotaxis	5	35	0.0057	ENSP00000328777,ENSP00000332164,ENSP00000352882,ENSP00000389588,ENSP00000416523	EFNA5,PLXNA4,SEMA4D,SEMA5B,SLIT3
GO:0071870	cellular response to catecholamine stimulus	5	35	0.0057	ENSP00000221891,ENSP00000345502,ENSP00000355865,ENSP00000360141,ENSP00000373905	APLP1,DNM2,GNAS,PARK2,PDE4D
GO:0030334	regulation of cell migration	23	753	0.0058	ENSP00000268035,ENSP00000268613,ENSP00000276297,ENSP00000282397,ENSP00000286827,ENSP00000306124,ENSP00000314897,ENSP00000316891,ENSP00000345083,ENSP00000346537,ENSP00000347198,ENSP00000350719,ENSP00000361009,ENSP00000363694,ENSP00000381007,ENSP00000386896,ENSP00000404100,ENSP00000408292,ENSP00000416523,ENSP00000463325,ENSP00000477725,ENSP00000480791,ENSP00000482581	ANGPT2,CDH13,DLC1,EPB41L4B,FGF1,FLT1,IGF1R,ITGA6,KANK1,LIMCH1,MAP2K3,NAV3,PAX6,PREX1,PRKCE,PTPRM,SEMA4D,SMOC2,SRGAP1,SYNE2,TIAM1,TRIM32,TWIST2
GO:0032535	regulation of cellular component size	14	333	0.0058	ENSP00000244040,ENSP00000265342,ENSP00000306124,ENSP00000328777,ENSP00000330696,ENSP00000352882,ENSP00000356042,ENSP00000361009,ENSP00000373905,ENSP00000376306,ENSP00000378400,ENSP00000416523,ENSP00000477725,ENSP00000484928	CDH4,CIT,DNM2,EFNA5,EZR,FSTL4,KANK1,LIMA1,P2RX7,PLXNA4,PREX1,PRKCE,RAB22A,SEMA4D
GO:0090066	regulation of anatomical structure size	17	464	0.0058	ENSP00000244040,ENSP00000265342,ENSP00000282561,ENSP00000306124,ENSP00000328777,ENSP00000330696,ENSP00000352882,ENSP00000356042,ENSP00000361009,ENSP00000364028,ENSP00000373905,ENSP00000376306,ENSP00000378400,ENSP00000416523,ENSP00000463325,ENSP00000477725,ENSP00000484928	CDH4,CIT,DNM2,ECE1,EFNA5,EZR,FSTL4,GJA1,KANK1,LIMA1,P2RX7,PLXNA4,PREX1,PRKCE,PTPRM,RAB22A,SEMA4D
GO:0009987	cellular process	213	14652	0.0059	ENSP00000005178,ENSP00000171887,ENSP00000216225,ENSP00000220003,ENSP00000220659,ENSP00000221891,ENSP00000222345,ENSP00000223208,ENSP00000223459,ENSP00000223641,ENSP00000231751,ENSP00000240874,ENSP00000241463,ENSP00000242465,ENSP00000244040,ENSP00000252011,ENSP00000256429,ENSP00000259455,ENSP00000260665,ENSP00000261523,ENSP00000261726,ENSP00000261835,ENSP00000262971,ENSP00000263073,ENSP00000263246…	ABCA4,ABLIM1,ABLIM2,ACAD10,ACSF2,AKNA,ANGPT2,ANK3,APAF1,APLP1,ARHGAP21,ARHGAP26,ARHGAP28,ATG7,ATP1A1,ATP2B1,AUH,AXIN2,BDH1,BRD3,BRF2,C1QL2,CACNA1E,CACNA2D2,CACNB3,CAMTA1,CDC42BPB,CDH13,CDH23,CDH4,CEP41,CIT,COL5A1,CRNKL1,CRTAC1,CRTC1,CSK,CTDSPL,CUX2,CYP46A1,DHX35,DIRAS2,DLC1,DLGAP2,DNAJC11,DNM2,DOCK9,DST,DYRK1A,ECE1,EFNA5,EPB41L3,EPB41L4B,EPHB1,ETFA,EXTL1,EYA2,EZR,FARP1,FGF1,FGFR2,FLT1,FNBP1,FOXN3…
GO:0048513	animal organ development	60	2926	0.0059	ENSP00000220003,ENSP00000221891,ENSP00000222345,ENSP00000231751,ENSP00000240874,ENSP00000242465,ENSP00000256429,ENSP00000261523,ENSP00000268489,ENSP00000268638,ENSP00000270722,ENSP00000276297,ENSP00000277895,ENSP00000282388,ENSP00000282561,ENSP00000290399,ENSP00000299415,ENSP00000302625,ENSP00000311257,ENSP00000314897,ENSP00000330696,ENSP00000332164,ENSP00000338157,ENSP00000338629,ENSP00000343288…	ABLIM1,ANGPT2,APAF1,APLP1,ATP2B1,AXIN2,BICC1,CCDC182,CDH22,CDH23,COL5A1,CRTAC1,CSK,DLC1,DNM2,ECE1,EPHB1,FGF1,FGFR2,FOXN3,GJA1,GLI2,GNAS,HIVEP3,IRF8,ITGA6,KALRN,LTBP1,LTF,MAMLD1,MBD2,MDGA1,NPHP4,P2RX7,PAX6,PLXNA4,PLXNB1,PRDM16,PREX1,PTPRM,RERE,RFX4,RORA,SDK2,SEMA4D,SIM2,SIPA1L3,SLIT3,SOX6,SRGN,SSBP3,STOX2,STXBP3,SYNE2,TTC7A,TULP3,ZBTB16,ZBTB40,ZFHX3,ZFP36L2
GO:0098657	import into cell	20	609	0.0061	ENSP00000221891,ENSP00000231751,ENSP00000244040,ENSP00000263246,ENSP00000265113,ENSP00000268638,ENSP00000306124,ENSP00000330696,ENSP00000355865,ENSP00000356042,ENSP00000358815,ENSP00000363458,ENSP00000370719,ENSP00000373905,ENSP00000413625,ENSP00000418770,ENSP00000421280,ENSP00000445306,ENSP00000461945,ENSP00000483453	APLP1,ATP1A1,DNM2,EZR,FNBP1,IRF8,ITSN1,LDLRAP1,LTF,MYO10,NEURL1B,P2RX7,PACSIN2,PARK2,PARK7,PRKCE,RAB22A,RAB31,SLC1A3,SYNRG
GO:0007417	central nervous system development	25	861	0.0062	ENSP00000220003,ENSP00000261523,ENSP00000276297,ENSP00000335055,ENSP00000338157,ENSP00000338629,ENSP00000350552,ENSP00000350719,ENSP00000352882,ENSP00000355865,ENSP00000359025,ENSP00000359629,ENSP00000360371,ENSP00000378401,ENSP00000379396,ENSP00000379644,ENSP00000380321,ENSP00000381097,ENSP00000390436,ENSP00000392043,ENSP00000402584,ENSP00000404100,ENSP00000410294,ENSP00000437790,ENSP00000448165	APAF1,ATP2B1,CDH22,CRTAC1,CSK,DLC1,EPHB1,FGFR2,GLI2,MDGA1,NAV2,PARK2,PAX6,PLXNA4,RERE,RFX4,RORA,SOX6,SPOCK1,SSBP3,STXBP3,SYNE2,TULP3,WASF3,ZBTB16
GO:0030278	regulation of ossification	10	181	0.0062	ENSP00000231751,ENSP00000242465,ENSP00000282561,ENSP00000302625,ENSP00000330696,ENSP00000338157,ENSP00000360141,ENSP00000410294,ENSP00000416523,ENSP00000482581	AXIN2,FGFR2,GJA1,GNAS,LTF,P2RX7,SEMA4D,SRGN,TWIST2,ZBTB16
GO:0051130	positive regulation of cellular component organization	30	1128	0.0062	ENSP00000216225,ENSP00000240874,ENSP00000261726,ENSP00000267257,ENSP00000268035,ENSP00000268638,ENSP00000286827,ENSP00000306124,ENSP00000316891,ENSP00000328777,ENSP00000328998,ENSP00000330696,ENSP00000345001,ENSP00000351338,ENSP00000355865,ENSP00000361009,ENSP00000363458,ENSP00000364956,ENSP00000367398,ENSP00000373905,ENSP00000381007,ENSP00000381097,ENSP00000383199,ENSP00000385834,ENSP00000402935…	CDH4,CRTC1,CUX2,DNM2,EFNA5,EPHB1,IGF1R,IRF8,KALRN,LDLRAP1,LIMCH1,NAV3,NEDD4L,NPHP4,P2RX7,PARK2,PARK7,PDCD5,PLEKHM2,PLXNB1,PREX1,PRKCE,PXN,RBX1,SEMA4D,TBC1D5,TENM2,TF,TIAM1,TRAK1
GO:1990778	protein localization to cell periphery	10	181	0.0062	ENSP00000280772,ENSP00000301050,ENSP00000307701,ENSP00000336127,ENSP00000343158,ENSP00000356042,ENSP00000378320,ENSP00000380321,ENSP00000461945,ENSP00000482335	ANK3,CACNB3,EPB41L3,EZR,MAP7,RAB31,TSPAN5,TTC7A,TTC7B,TULP3
GO:0030001	metal ion transport	21	664	0.0066	ENSP00000231751,ENSP00000265113,ENSP00000301050,ENSP00000306124,ENSP00000306253,ENSP00000319591,ENSP00000330696,ENSP00000346534,ENSP00000356545,ENSP00000372169,ENSP00000373905,ENSP00000377112,ENSP00000381768,ENSP00000383199,ENSP00000385834,ENSP00000392043,ENSP00000399136,ENSP00000418081,ENSP00000435648,ENSP00000445306,ENSP00000481848	ATP1A1,ATP2B1,CACNA1E,CACNA2D2,CACNA2D4,CACNB3,CDH23,DNM2,GRIK4,ITPR1,KCND3,KCNN3,LTF,NEDD4L,P2RX7,PRKCE,SCN8A,SLC12A8,SLC1A3,SLC6A12,TF
GO:0044087	regulation of cellular component biogenesis	25	867	0.0066	ENSP00000216225,ENSP00000261726,ENSP00000267257,ENSP00000268638,ENSP00000276297,ENSP00000282561,ENSP00000306124,ENSP00000316891,ENSP00000328777,ENSP00000330696,ENSP00000350719,ENSP00000355865,ENSP00000356042,ENSP00000361009,ENSP00000367398,ENSP00000373905,ENSP00000381007,ENSP00000381097,ENSP00000381932,ENSP00000392660,ENSP00000418770,ENSP00000421280,ENSP00000429430,ENSP00000434033,ENSP00000477725	ARHGAP28,CUX2,DLC1,DNM2,DYRK1A,EFNA5,EPHB1,EZR,GJA1,IRF8,KANK1,LIMCH1,MYO10,NAV3,NPHP4,P2RX7,PARK2,PARK7,PREX1,PRKCE,PXN,RAP1GAP,RBX1,SYNE2,TENM2
GO:0051235	maintenance of location	9	150	0.007	ENSP00000242465,ENSP00000280772,ENSP00000343158,ENSP00000350719,ENSP00000356042,ENSP00000379709,ENSP00000386043,ENSP00000418770,ENSP00000453508	ANK3,ARHGAP21,EPB41L3,EZR,LTBP1,PARK7,SRGN,SYNE2,TLN2
GO:0040012	regulation of locomotion	25	881	0.008	ENSP00000268035,ENSP00000268613,ENSP00000276297,ENSP00000282397,ENSP00000286827,ENSP00000306124,ENSP00000314897,ENSP00000316891,ENSP00000323889,ENSP00000345083,ENSP00000346537,ENSP00000347198,ENSP00000350719,ENSP00000352882,ENSP00000361009,ENSP00000363694,ENSP00000381007,ENSP00000386896,ENSP00000404100,ENSP00000408292,ENSP00000416523,ENSP00000463325,ENSP00000477725,ENSP00000480791,ENSP00000482581	ANGPT2,CDH13,DLC1,EPB41L4B,FGF1,FLT1,IGF1R,ITGA6,KANK1,LIMCH1,MAP2K3,NAV3,PAX6,PLXNA4,PREX1,PRKCE,PTPRM,SEMA4D,SMOC2,SRGAP1,SYNE2,TIAM1,TRIM25,TRIM32,TWIST2
GO:0032507	maintenance of protein location in cell	6	64	0.0088	ENSP00000280772,ENSP00000343158,ENSP00000350719,ENSP00000356042,ENSP00000418770,ENSP00000453508	ANK3,EPB41L3,EZR,PARK7,SYNE2,TLN2
GO:0051962	positive regulation of nervous system development	17	488	0.0089	ENSP00000240874,ENSP00000261726,ENSP00000286827,ENSP00000328777,ENSP00000328998,ENSP00000335055,ENSP00000345001,ENSP00000351338,ENSP00000355865,ENSP00000364912,ENSP00000381097,ENSP00000383199,ENSP00000390436,ENSP00000404100,ENSP00000408292,ENSP00000416523,ENSP00000484928	CDH4,CRTC1,CUX2,EFNA5,EPHB1,GLI2,KALRN,NEDD4L,PARK2,PAX6,PLXNB1,SEMA4D,SPEN,TIAM1,TRAK1,TRIM32,WASF3
GO:0072659	protein localization to plasma membrane	9	156	0.0089	ENSP00000280772,ENSP00000301050,ENSP00000307701,ENSP00000336127,ENSP00000343158,ENSP00000356042,ENSP00000378320,ENSP00000461945,ENSP00000482335	ANK3,CACNB3,EPB41L3,EZR,MAP7,RAB31,TSPAN5,TTC7A,TTC7B
GO:0006935	chemotaxis	17	491	0.0094	ENSP00000269439,ENSP00000282397,ENSP00000328777,ENSP00000332164,ENSP00000345502,ENSP00000352882,ENSP00000356042,ENSP00000361009,ENSP00000381097,ENSP00000389588,ENSP00000390436,ENSP00000404100,ENSP00000416523,ENSP00000429430,ENSP00000434033,ENSP00000463325,ENSP00000484928	CDH4,EFNA5,EPHB1,EZR,FLT1,GLI2,PAX6,PDE4D,PLXNA4,PREX1,PTPRM,RAP1GAP,RNF165,SEMA4D,SEMA5B,SLIT3,TENM2
GO:0010720	positive regulation of cell development	17	491	0.0094	ENSP00000240874,ENSP00000261726,ENSP00000286827,ENSP00000328777,ENSP00000328998,ENSP00000345001,ENSP00000351338,ENSP00000355865,ENSP00000361009,ENSP00000364912,ENSP00000373905,ENSP00000383199,ENSP00000390436,ENSP00000404100,ENSP00000408292,ENSP00000416523,ENSP00000484928	CDH4,CRTC1,CUX2,DNM2,EFNA5,GLI2,KALRN,NEDD4L,PARK2,PAX6,PLXNB1,PREX1,SEMA4D,SPEN,TIAM1,TRAK1,TRIM32
GO:0021513	spinal cord dorsal/ventral patterning	4	22	0.0097	ENSP00000350552,ENSP00000380321,ENSP00000390436,ENSP00000404100	GLI2,PAX6,RFX4,TULP3
GO:1902903	regulation of supramolecular fiber organization	13	316	0.01	ENSP00000267257,ENSP00000276297,ENSP00000306124,ENSP00000316891,ENSP00000355865,ENSP00000361009,ENSP00000376306,ENSP00000378400,ENSP00000381007,ENSP00000381932,ENSP00000392660,ENSP00000418770,ENSP00000477725	ARHGAP28,CIT,DLC1,DYRK1A,KANK1,LIMA1,LIMCH1,NAV3,PARK2,PARK7,PREX1,PRKCE,PXN
GO:0023052	signaling	91	5108	0.0101	ENSP00000005178,ENSP00000216225,ENSP00000220003,ENSP00000240874,ENSP00000241463,ENSP00000242465,ENSP00000259455,ENSP00000261523,ENSP00000262971,ENSP00000265113,ENSP00000265459,ENSP00000267257,ENSP00000268035,ENSP00000268613,ENSP00000268638,ENSP00000274498,ENSP00000276297,ENSP00000280772,ENSP00000282388,ENSP00000282397,ENSP00000282561,ENSP00000286827,ENSP00000301050,ENSP00000302625,ENSP00000306124…	ABCA4,ANGPT2,ANK3,APAF1,ARHGAP21,ARHGAP26,ARHGAP28,ATP1A1,AXIN2,CACNA1E,CACNB3,CDC42BPB,CDH13,CIT,CSK,DIRAS2,DLC1,DLGAP2,DNM2,DOCK9,DST,EFNA5,EPHB1,EXTL1,EYA2,EZR,FGF1,FGFR2,FLT1,GABBR2,GJA1,GLI2,GNAL,GNAS,GNAZ,GPC4,GRIK4,HIVEP3,IGF1R,IRF8,ITGA6,ITPR1,ITSN1,KALRN,KCND3,LINGO1,LTBP1,MAP2K3,MAP3K5,MYO10,NEURL1B,NPHP4,NRXN2,P2RX7,PARK2,PARK7,PAX6,PDE4D,PDK4,PIAS4,PLXNA4,PLXNB1,PREX1,PRKCE,PTPRM,PXN,…
GO:0051172	negative regulation of nitrogen compound metabolic process	49	2307	0.0104	ENSP00000220003,ENSP00000231751,ENSP00000256429,ENSP00000260665,ENSP00000261726,ENSP00000262971,ENSP00000263073,ENSP00000268035,ENSP00000268489,ENSP00000268638,ENSP00000270722,ENSP00000273179,ENSP00000282388,ENSP00000282561,ENSP00000290399,ENSP00000299163,ENSP00000302625,ENSP00000305230,ENSP00000306124,ENSP00000330696,ENSP00000338157,ENSP00000338629,ENSP00000343288,ENSP00000345502,ENSP00000346437…	ATG7,AXIN2,CSK,CTDSPL,CUX2,DYRK1A,EZR,FGFR2,FOXN3,GJA1,GLI2,HIF1AN,IGF1R,IRF8,LRPPRC,LTF,MBD2,NCOR2,NEDD4L,OTUB1,P2RX7,PARK2,PARK7,PAX6,PDE4D,PIAS4,PRDM16,PREX1,PRKAR1B,PRKCE,RERE,RGS3,SEMA4D,SFMBT2,SIM2,SMG6,SMYD3,SOX6,SPEN,SPOCK1,SRP9,STK39,TENM2,TNRC18,TWIST2,WWC1,ZBTB16,ZFHX3,ZFP36L2
GO:0010604	positive regulation of macromolecule metabolic process	61	3081	0.0109	ENSP00000216225,ENSP00000220003,ENSP00000231751,ENSP00000241463,ENSP00000261523,ENSP00000261726,ENSP00000262971,ENSP00000268489,ENSP00000268613,ENSP00000268638,ENSP00000270722,ENSP00000276297,ENSP00000280772,ENSP00000282388,ENSP00000282397,ENSP00000282561,ENSP00000286827,ENSP00000302625,ENSP00000303769,ENSP00000306124,ENSP00000306522,ENSP00000316891,ENSP00000328777,ENSP00000330696,ENSP00000333640…	AKNA,ANK3,APAF1,ATG7,AXIN2,CAMTA1,CDH13,CRTC1,CSK,CUX2,DLC1,DNM2,DYRK1A,ECE1,EFNA5,EPB41L4B,EYA2,EZR,FGF1,FGFR2,FLT1,FOXN3,GJA1,GLI2,HIVEP3,IRF8,ITGA6,LIMCH1,LTF,MAP2K3,MAP3K5,NCOR2,NEDD4L,P2RX7,PARK2,PARK7,PAX6,PDCD5,PIAS4,PRDM16,PRKAR1B,PRKCE,RASL11A,RBX1,RERE,RFX4,RORA,SEMA4D,SMOC2,SMYD3,SOX6,SSBP3,STK39,TBC1D5,TIAM1,TOX2,TRIM32,WWC1,ZBTB16,ZFHX3,ZFP36L2
GO:0042391	regulation of membrane potential	15	408	0.0109	ENSP00000231751,ENSP00000261726,ENSP00000280772,ENSP00000282561,ENSP00000301050,ENSP00000319591,ENSP00000330696,ENSP00000345001,ENSP00000346534,ENSP00000355865,ENSP00000356545,ENSP00000383199,ENSP00000418770,ENSP00000435648,ENSP00000445306	ANK3,ATP1A1,CACNA1E,CACNB3,CRTC1,CUX2,GJA1,GRIK4,KCND3,LTF,NEDD4L,P2RX7,PARK2,PARK7,SCN8A
GO:0051336	regulation of hydrolase activity	31	1238	0.011	ENSP00000222345,ENSP00000231751,ENSP00000240874,ENSP00000274498,ENSP00000276297,ENSP00000282397,ENSP00000286827,ENSP00000302625,ENSP00000307634,ENSP00000328777,ENSP00000347198,ENSP00000351338,ENSP00000351908,ENSP00000360141,ENSP00000360425,ENSP00000361009,ENSP00000363255,ENSP00000365643,ENSP00000373905,ENSP00000378401,ENSP00000379709,ENSP00000386896,ENSP00000392660,ENSP00000402935,ENSP00000410294…	AGAP1,APAF1,ARHGAP21,ARHGAP26,ARHGAP28,AXIN2,DLC1,DNM2,DOCK9,EFNA5,FARP1,FGFR2,FLT1,GNAS,ITGA6,KALRN,LTF,MAP3K5,PARK7,PDCD5,PLXNB1,PREX1,RAP1GAP,RCAN2,RGS3,SEMA4D,SIPA1L3,SPOCK1,SRGAP1,TBC1D5,TIAM1
GO:1905475	regulation of protein localization to membrane	9	163	0.011	ENSP00000220003,ENSP00000240874,ENSP00000280772,ENSP00000301050,ENSP00000306124,ENSP00000355865,ENSP00000356042,ENSP00000363458,ENSP00000466214	ANK3,CACNB3,CSK,EZR,KALRN,LDLRAP1,PARK2,PDCD5,PRKCE
GO:0071407	cellular response to organic cyclic compound	17	505	0.0118	ENSP00000221891,ENSP00000256429,ENSP00000261523,ENSP00000282388,ENSP00000328777,ENSP00000330696,ENSP00000345502,ENSP00000346437,ENSP00000355865,ENSP00000356042,ENSP00000360141,ENSP00000373905,ENSP00000386896,ENSP00000390436,ENSP00000392043,ENSP00000419184,ENSP00000445306	APLP1,ATG7,ATP1A1,ATP2B1,DNM2,EFNA5,EZR,GLI2,GNAS,ITGA6,MBD2,P2RX7,PARK2,PDE4D,RORA,SMYD3,ZFP36L2
GO:0007154	cell communication	92	5219	0.0124	ENSP00000005178,ENSP00000216225,ENSP00000220003,ENSP00000240874,ENSP00000241463,ENSP00000242465,ENSP00000259455,ENSP00000261523,ENSP00000262971,ENSP00000265113,ENSP00000265459,ENSP00000267257,ENSP00000268035,ENSP00000268613,ENSP00000268638,ENSP00000274498,ENSP00000276297,ENSP00000280772,ENSP00000282388,ENSP00000282397,ENSP00000282561,ENSP00000286827,ENSP00000301050,ENSP00000302625,ENSP00000306124…	ABCA4,ANGPT2,ANK3,APAF1,ARHGAP21,ARHGAP26,ARHGAP28,ATG7,ATP1A1,ATP2B1,AXIN2,CACNA1E,CACNB3,CDC42BPB,CDH13,CIT,CSK,DIRAS2,DLC1,DLGAP2,DNM2,DOCK9,DST,EFNA5,EPHB1,EXTL1,EYA2,EZR,FGF1,FGFR2,FLT1,GABBR2,GJA1,GLI2,GNAL,GNAS,GNAZ,GPC4,GRIK4,HIVEP3,IGF1R,IRF8,ITGA6,ITPR1,ITSN1,KALRN,LINGO1,LTBP1,MAP2K3,MAP3K5,MYO10,NEURL1B,NPHP4,NRXN2,P2RX7,PARK2,PARK7,PAX6,PDE4D,PDK4,PIAS4,PLXNA4,PLXNB1,PREX1,PRKCE,PTPR…
GO:0006812	cation transport	24	866	0.0129	ENSP00000231751,ENSP00000265113,ENSP00000271227,ENSP00000301050,ENSP00000306124,ENSP00000306253,ENSP00000319591,ENSP00000330696,ENSP00000346534,ENSP00000355865,ENSP00000356545,ENSP00000372169,ENSP00000373905,ENSP00000377112,ENSP00000381768,ENSP00000383199,ENSP00000385834,ENSP00000392043,ENSP00000399136,ENSP00000418081,ENSP00000418770,ENSP00000435648,ENSP00000445306,ENSP00000481848	ATP1A1,ATP2B1,CACNA1E,CACNA2D2,CACNA2D4,CACNB3,CDH23,DNM2,GRIK4,ITPR1,KCND3,KCNN3,LTF,NEDD4L,P2RX7,PARK2,PARK7,PRKCE,SCN8A,SLC12A8,SLC1A3,SLC44A3,SLC6A12,TF
GO:0031324	negative regulation of cellular metabolic process	51	2463	0.0129	ENSP00000220003,ENSP00000231751,ENSP00000256429,ENSP00000260665,ENSP00000261726,ENSP00000262971,ENSP00000263073,ENSP00000268035,ENSP00000268489,ENSP00000268638,ENSP00000270722,ENSP00000273179,ENSP00000282388,ENSP00000282561,ENSP00000290399,ENSP00000299163,ENSP00000302625,ENSP00000305230,ENSP00000306124,ENSP00000330696,ENSP00000338157,ENSP00000338629,ENSP00000343288,ENSP00000345502,ENSP00000346437…	ATG7,ATP1A1,AXIN2,CSK,CTDSPL,CUX2,DYRK1A,EZR,FARP1,FGFR2,FOXN3,GJA1,GLI2,HIF1AN,IGF1R,IRF8,LRPPRC,LTF,MBD2,NCOR2,NEDD4L,OTUB1,P2RX7,PARK2,PARK7,PAX6,PDE4D,PIAS4,PRDM16,PREX1,PRKAR1B,PRKCE,RERE,RGS3,SEMA4D,SFMBT2,SIM2,SMG6,SMYD3,SOX6,SPEN,SPOCK1,SRP9,STK39,TENM2,TNRC18,TWIST2,WWC1,ZBTB16,ZFHX3,ZFP36L2
GO:0045216	cell-cell junction organization	9	168	0.0129	ENSP00000220003,ENSP00000268613,ENSP00000276297,ENSP00000282561,ENSP00000343158,ENSP00000347883,ENSP00000376421,ENSP00000453508,ENSP00000484928	CDH13,CDH4,CSK,DLC1,EPB41L3,GJA1,PLEKHA7,SDK2,TLN2
GO:0008104	protein localization	43	1966	0.013	ENSP00000223208,ENSP00000223641,ENSP00000242465,ENSP00000244040,ENSP00000263073,ENSP00000263246,ENSP00000265459,ENSP00000280772,ENSP00000286827,ENSP00000301050,ENSP00000302625,ENSP00000305230,ENSP00000307634,ENSP00000307701,ENSP00000323811,ENSP00000328998,ENSP00000336127,ENSP00000338157,ENSP00000338629,ENSP00000343158,ENSP00000346437,ENSP00000350719,ENSP00000355865,ENSP00000356042,ENSP00000358815…	AGAP1,ANK3,ATG7,AXIN2,CACNB3,CEP41,DNM2,EPB41L3,EZR,GNAS,HACL1,LTBP1,MAP7,NEURL1B,NRXN2,PACSIN2,PARK2,PARK7,PAX6,RAB22A,RAB31,RAPGEF4,RERE,RPH3A,SEC61B,SMG6,SMYD3,SRGN,SRP9,STXBP3,SYNE2,SYNRG,TBC1D5,TF,TIAM1,TIMM17B,TLN2,TRAK1,TSPAN5,TTC7A,TTC7B,TULP3,ZBTB16
GO:0009605	response to external stimulus	46	2152	0.013	ENSP00000005178,ENSP00000220003,ENSP00000231751,ENSP00000240874,ENSP00000256429,ENSP00000265113,ENSP00000265459,ENSP00000268638,ENSP00000269439,ENSP00000282397,ENSP00000282561,ENSP00000301050,ENSP00000306124,ENSP00000311257,ENSP00000314897,ENSP00000323889,ENSP00000328777,ENSP00000330696,ENSP00000332164,ENSP00000345001,ENSP00000345502,ENSP00000346437,ENSP00000351908,ENSP00000352882,ENSP00000355865…	ABCA4,ANGPT2,APAF1,ATG7,ATP1A1,ATP2B1,CACNA2D4,CACNB3,CDH4,CRTC1,CSK,EFNA5,EPHB1,EZR,FGFR2,FLT1,GJA1,GLI2,IRF8,ITGA6,KALRN,LTF,MAP3K5,MBD2,NRXN2,P2RX7,PARK2,PAX6,PDE4D,PDK4,PLXNA4,PREX1,PRKCE,PTPRM,RAP1GAP,RNF165,SEMA4D,SEMA5B,SLC1A3,SLIT3,STOX2,STXBP3,TBC1D5,TENM2,TRIM25,TRIM32
GO:0021953	central nervous system neuron differentiation	9	169	0.0131	ENSP00000261523,ENSP00000352882,ENSP00000378401,ENSP00000380321,ENSP00000381097,ENSP00000390436,ENSP00000402584,ENSP00000404100,ENSP00000410294	EPHB1,FGFR2,GLI2,MDGA1,PAX6,PLXNA4,RORA,SPOCK1,TULP3
GO:0014070	response to organic cyclic compound	24	873	0.0138	ENSP00000221891,ENSP00000240874,ENSP00000256429,ENSP00000261523,ENSP00000282388,ENSP00000282561,ENSP00000286827,ENSP00000306124,ENSP00000314897,ENSP00000323889,ENSP00000328777,ENSP00000330696,ENSP00000332164,ENSP00000345502,ENSP00000346437,ENSP00000355865,ENSP00000356042,ENSP00000360141,ENSP00000373905,ENSP00000386896,ENSP00000390436,ENSP00000392043,ENSP00000419184,ENSP00000445306	ANGPT2,APLP1,ATG7,ATP1A1,ATP2B1,DNM2,EFNA5,EZR,GJA1,GLI2,GNAS,ITGA6,KALRN,MBD2,P2RX7,PARK2,PDE4D,PRKCE,RORA,SLIT3,SMYD3,TIAM1,TRIM25,ZFP36L2
GO:0001933	negative regulation of protein phosphorylation	15	422	0.0139	ENSP00000220003,ENSP00000268035,ENSP00000273179,ENSP00000330696,ENSP00000345502,ENSP00000348278,ENSP00000355865,ENSP00000356042,ENSP00000361009,ENSP00000363255,ENSP00000385749,ENSP00000404100,ENSP00000416523,ENSP00000418770,ENSP00000419184	CSK,CTDSPL,EZR,IGF1R,P2RX7,PARK2,PARK7,PAX6,PDE4D,PREX1,PRKAR1B,RGS3,SEMA4D,SMYD3,STK39
GO:2000649	regulation of sodium ion transmembrane transporter activity	5	47	0.0139	ENSP00000280772,ENSP00000306124,ENSP00000348278,ENSP00000373905,ENSP00000383199	ANK3,DNM2,NEDD4L,PRKCE,STK39
GO:0019219	regulation of nucleobase-containing compound metabolic process	76	4133	0.0141	ENSP00000005178,ENSP00000216225,ENSP00000220659,ENSP00000223459,ENSP00000231751,ENSP00000241463,ENSP00000256429,ENSP00000260665,ENSP00000261523,ENSP00000261726,ENSP00000262971,ENSP00000263073,ENSP00000267260,ENSP00000268489,ENSP00000268613,ENSP00000268638,ENSP00000269439,ENSP00000270722,ENSP00000282388,ENSP00000282561,ENSP00000290130,ENSP00000290399,ENSP00000299163,ENSP00000302625,ENSP00000303769…	AKNA,APAF1,ATG7,AXIN2,BRD3,BRF2,CAMTA1,CDH13,CRTC1,CUX2,DNM2,DYRK1A,EYA2,EZR,FGF1,FGFR2,FOXN3,GJA1,GLI2,HIF1AN,HIVEP3,IRF8,ITGA6,KANK1,LRPPRC,LTF,MAMLD1,MAP2K3,MAP3K5,MBD2,MIS18A,NCOR2,NEDD4L,OTUB1,P2RX7,PARK2,PARK7,PAX6,PDK4,PIAS4,PRDM16,RASL11A,RBFOX3,RBM10,RBX1,RERE,RFX4,RNF165,RORA,SEMA4D,SFMBT2,SIM2,SMG6,SMOC2,SMYD3,SOX13,SOX6,SPEN,SRRM4,SSBP3,TENM2,TNRC18,TOX2,TRAK1,TRIM25,TRIM32,TSC22D1,TU…
GO:0006836	neurotransmitter transport	9	172	0.0143	ENSP00000265113,ENSP00000265459,ENSP00000271227,ENSP00000330696,ENSP00000355865,ENSP00000374036,ENSP00000399136,ENSP00000400101,ENSP00000418770	NRXN2,P2RX7,PARK2,PARK7,RPH3A,SLC1A3,SLC25A13,SLC44A3,SLC6A12
GO:0009612	response to mechanical stimulus	10	210	0.0143	ENSP00000240874,ENSP00000256429,ENSP00000265113,ENSP00000265459,ENSP00000282561,ENSP00000301050,ENSP00000314897,ENSP00000330696,ENSP00000390436,ENSP00000445306	ANGPT2,ATP1A1,CACNB3,GJA1,GLI2,KALRN,MBD2,NRXN2,P2RX7,SLC1A3
GO:0046578	regulation of Ras protein signal transduction	10	210	0.0143	ENSP00000240874,ENSP00000276297,ENSP00000286827,ENSP00000339299,ENSP00000355060,ENSP00000361009,ENSP00000370719,ENSP00000373905,ENSP00000471242,ENSP00000477725	ARHGEF10L,DLC1,DNM2,FARP1,ITSN1,KALRN,KANK1,PREX1,TIAM1,TRIO
GO:0050769	positive regulation of neurogenesis	15	425	0.0143	ENSP00000240874,ENSP00000261726,ENSP00000286827,ENSP00000328777,ENSP00000328998,ENSP00000345001,ENSP00000351338,ENSP00000355865,ENSP00000364912,ENSP00000383199,ENSP00000390436,ENSP00000404100,ENSP00000408292,ENSP00000416523,ENSP00000484928	CDH4,CRTC1,CUX2,EFNA5,GLI2,KALRN,NEDD4L,PARK2,PAX6,PLXNB1,SEMA4D,SPEN,TIAM1,TRAK1,TRIM32
GO:0001508	action potential	7	104	0.0144	ENSP00000280772,ENSP00000282561,ENSP00000319591,ENSP00000346534,ENSP00000356545,ENSP00000383199,ENSP00000445306	ANK3,ATP1A1,CACNA1E,GJA1,KCND3,NEDD4L,SCN8A
GO:0010976	positive regulation of neuron projection development	11	251	0.0145	ENSP00000240874,ENSP00000261726,ENSP00000286827,ENSP00000328777,ENSP00000328998,ENSP00000345001,ENSP00000351338,ENSP00000355865,ENSP00000383199,ENSP00000416523,ENSP00000484928	CDH4,CRTC1,CUX2,EFNA5,KALRN,NEDD4L,PARK2,PLXNB1,SEMA4D,TIAM1,TRAK1
GO:0045666	positive regulation of neuron differentiation	13	337	0.0149	ENSP00000240874,ENSP00000261726,ENSP00000286827,ENSP00000328777,ENSP00000328998,ENSP00000345001,ENSP00000351338,ENSP00000355865,ENSP00000383199,ENSP00000390436,ENSP00000408292,ENSP00000416523,ENSP00000484928	CDH4,CRTC1,CUX2,EFNA5,GLI2,KALRN,NEDD4L,PARK2,PLXNB1,SEMA4D,TIAM1,TRAK1,TRIM32
GO:0060173	limb development	9	174	0.0149	ENSP00000269439,ENSP00000282561,ENSP00000338157,ENSP00000360141,ENSP00000364028,ENSP00000380321,ENSP00000386896,ENSP00000390436,ENSP00000410294	ECE1,FGFR2,GJA1,GLI2,GNAS,ITGA6,RNF165,TULP3,ZBTB16
GO:0032970	regulation of actin filament-based process	13	338	0.015	ENSP00000267257,ENSP00000276297,ENSP00000306124,ENSP00000316891,ENSP00000328777,ENSP00000345502,ENSP00000355865,ENSP00000361009,ENSP00000376306,ENSP00000378400,ENSP00000392660,ENSP00000445306,ENSP00000477725	ARHGAP28,ATP1A1,CIT,DLC1,EFNA5,KANK1,LIMA1,LIMCH1,PARK2,PDE4D,PREX1,PRKCE,PXN
GO:0071495	cellular response to endogenous stimulus	28	1106	0.0154	ENSP00000005178,ENSP00000220003,ENSP00000221891,ENSP00000261523,ENSP00000267257,ENSP00000268035,ENSP00000282388,ENSP00000282561,ENSP00000306124,ENSP00000328777,ENSP00000330696,ENSP00000332164,ENSP00000345502,ENSP00000346437,ENSP00000355865,ENSP00000356042,ENSP00000360141,ENSP00000373905,ENSP00000379644,ENSP00000385749,ENSP00000392043,ENSP00000410294,ENSP00000419184,ENSP00000445306,ENSP00000448165…	APAF1,APLP1,ATG7,ATP1A1,ATP2B1,CSK,DNM2,EFNA5,EZR,FGF1,FGFR2,GJA1,GNAS,IGF1R,P2RX7,PARK2,PDCD5,PDE4D,PDK4,PRKAR1B,PRKCE,PXN,RAB31,RORA,SLIT3,SMYD3,SOX6,ZFP36L2
GO:0009893	positive regulation of metabolic process	63	3280	0.0156	ENSP00000216225,ENSP00000220003,ENSP00000231751,ENSP00000241463,ENSP00000261523,ENSP00000261726,ENSP00000262971,ENSP00000268489,ENSP00000268613,ENSP00000268638,ENSP00000270722,ENSP00000276297,ENSP00000280772,ENSP00000282388,ENSP00000282397,ENSP00000282561,ENSP00000286827,ENSP00000302625,ENSP00000303769,ENSP00000306124,ENSP00000306522,ENSP00000316891,ENSP00000328777,ENSP00000330696,ENSP00000333640…	AKNA,ANK3,APAF1,ATG7,AXIN2,CAMTA1,CDH13,CRTC1,CSK,CUX2,DLC1,DNM2,DYRK1A,ECE1,EFNA5,EPB41L4B,EYA2,EZR,FGF1,FGFR2,FLT1,FOXN3,GJA1,GLI2,HIVEP3,IRF8,ITGA6,ITSN1,LDLRAP1,LIMCH1,LTF,MAP2K3,MAP3K5,NCOR2,NEDD4L,P2RX7,PARK2,PARK7,PAX6,PDCD5,PIAS4,PRDM16,PRKAR1B,PRKCE,RASL11A,RBX1,RERE,RFX4,RORA,SEMA4D,SMOC2,SMYD3,SOX6,SSBP3,STK39,TBC1D5,TIAM1,TOX2,TRIM32,WWC1,ZBTB16,ZFHX3,ZFP36L2
GO:0050772	positive regulation of axonogenesis	6	76	0.0156	ENSP00000286827,ENSP00000328777,ENSP00000328998,ENSP00000351338,ENSP00000416523,ENSP00000484928	CDH4,EFNA5,PLXNB1,SEMA4D,TIAM1,TRAK1
GO:0051716	cellular response to stimulus	105	6212	0.0157	ENSP00000005178,ENSP00000216225,ENSP00000220003,ENSP00000220659,ENSP00000221891,ENSP00000223641,ENSP00000240874,ENSP00000241463,ENSP00000242465,ENSP00000256429,ENSP00000259455,ENSP00000261523,ENSP00000261726,ENSP00000261835,ENSP00000262971,ENSP00000265459,ENSP00000267257,ENSP00000268035,ENSP00000268613,ENSP00000268638,ENSP00000274498,ENSP00000276297,ENSP00000280772,ENSP00000282388,ENSP00000282397…	ABCA4,ANGPT2,ANK3,APAF1,APLP1,ARHGAP21,ARHGAP26,ARHGAP28,ATG7,ATP1A1,ATP2B1,AXIN2,BRF2,CACNB3,CDC42BPB,CDH13,CIT,CSK,CUX2,CYP46A1,DIRAS2,DLC1,DNM2,DOCK9,DST,EFNA5,EPHB1,EXTL1,EYA2,EZR,FGF1,FGFR2,FLT1,FOXN3,GABBR2,GJA1,GLI2,GNAL,GNAS,GNAZ,GPC4,GRIK4,HIF1AN,HIVEP3,HUWE1,IGF1R,IRF8,ITGA6,ITPR1,ITSN1,KALRN,LINGO1,LTBP1,MAP2K3,MAP3K5,MBD2,MYO10,NEURL1B,NPHP4,NRXN2,OTUB1,P2RX7,PARK2,PARK7,PAX6,PDCD5,PD…
GO:0034765	regulation of ion transmembrane transport	15	434	0.0165	ENSP00000280772,ENSP00000282561,ENSP00000301050,ENSP00000306124,ENSP00000319591,ENSP00000330696,ENSP00000345502,ENSP00000346534,ENSP00000348278,ENSP00000356545,ENSP00000372169,ENSP00000373905,ENSP00000383199,ENSP00000418081,ENSP00000418770	ANK3,CACNA1E,CACNA2D2,CACNA2D4,CACNB3,DNM2,GJA1,KCND3,NEDD4L,P2RX7,PARK7,PDE4D,PRKCE,SCN8A,STK39
GO:2000650	negative regulation of sodium ion transmembrane transporter activity	3	11	0.0165	ENSP00000306124,ENSP00000348278,ENSP00000383199	NEDD4L,PRKCE,STK39
GO:0045596	negative regulation of cell differentiation	20	683	0.017	ENSP00000231751,ENSP00000261523,ENSP00000265342,ENSP00000268489,ENSP00000270722,ENSP00000282388,ENSP00000302625,ENSP00000328777,ENSP00000338157,ENSP00000339299,ENSP00000347451,ENSP00000360882,ENSP00000378401,ENSP00000379644,ENSP00000381097,ENSP00000390436,ENSP00000404100,ENSP00000416523,ENSP00000477725,ENSP00000482581	AXIN2,COL5A1,EFNA5,EPHB1,FSTL4,GLI2,KANK1,LINGO1,LTF,PAX6,PRDM16,RORA,SEMA4D,SOX6,SPOCK1,TRIO,TWIST2,ZBTB16,ZFHX3,ZFP36L2
GO:0051129	negative regulation of cellular component organization	19	632	0.017	ENSP00000220003,ENSP00000263073,ENSP00000263246,ENSP00000265342,ENSP00000276297,ENSP00000328777,ENSP00000346437,ENSP00000347451,ENSP00000355865,ENSP00000373905,ENSP00000378400,ENSP00000378401,ENSP00000381007,ENSP00000381932,ENSP00000392660,ENSP00000418770,ENSP00000434033,ENSP00000444357,ENSP00000477725	ARHGAP28,ATG7,CSK,DLC1,DNM2,DYRK1A,EFNA5,FSTL4,KANK1,LIMA1,LINGO1,NAV3,OTUB1,PACSIN2,PARK2,PARK7,RAP1GAP,SMG6,SPOCK1
GO:0009719	response to endogenous stimulus	32	1353	0.0184	ENSP00000005178,ENSP00000220003,ENSP00000221891,ENSP00000256429,ENSP00000261523,ENSP00000267257,ENSP00000268035,ENSP00000268489,ENSP00000268613,ENSP00000282388,ENSP00000282561,ENSP00000306124,ENSP00000328777,ENSP00000330696,ENSP00000332164,ENSP00000345502,ENSP00000346437,ENSP00000355865,ENSP00000356042,ENSP00000359025,ENSP00000360141,ENSP00000373905,ENSP00000379644,ENSP00000385749,ENSP00000392043…	APAF1,APLP1,ATG7,ATP1A1,ATP2B1,CDH13,CSK,DNM2,EFNA5,EZR,FGF1,FGFR2,GJA1,GNAS,IGF1R,MBD2,P2RX7,PARK2,PDCD5,PDE4D,PDK4,PRKAR1B,PRKCE,PXN,RAB31,RORA,SLIT3,SMYD3,SOX6,STXBP3,ZFHX3,ZFP36L2
GO:0033036	macromolecule localization	47	2268	0.0184	ENSP00000223208,ENSP00000223641,ENSP00000242465,ENSP00000244040,ENSP00000260665,ENSP00000263073,ENSP00000263246,ENSP00000265459,ENSP00000280772,ENSP00000286827,ENSP00000301050,ENSP00000302625,ENSP00000305230,ENSP00000307634,ENSP00000307701,ENSP00000323811,ENSP00000328998,ENSP00000330696,ENSP00000336127,ENSP00000338157,ENSP00000338629,ENSP00000343158,ENSP00000346437,ENSP00000350719,ENSP00000355865…	ABCA4,AGAP1,ANK3,ATG7,AXIN2,CACNB3,CEP41,DNM2,EPB41L3,EZR,GNAS,HACL1,LDLRAP1,LRPPRC,LTBP1,MAP7,NEURL1B,NRXN2,P2RX7,PACSIN2,PARK2,PARK7,PAX6,RAB22A,RAB31,RAPGEF4,RERE,RPH3A,SEC61B,SMG6,SMYD3,SRGN,SRP9,STXBP3,SYNE2,SYNRG,TBC1D5,TF,TIAM1,TIMM17B,TLN2,TRAK1,TSPAN5,TTC7A,TTC7B,TULP3,ZBTB16
GO:0045667	regulation of osteoblast differentiation	7	112	0.0195	ENSP00000231751,ENSP00000282561,ENSP00000302625,ENSP00000360141,ENSP00000410294,ENSP00000416523,ENSP00000482581	AXIN2,FGFR2,GJA1,GNAS,LTF,SEMA4D,TWIST2
GO:0060560	developmental growth involved in morphogenesis	7	112	0.0195	ENSP00000286827,ENSP00000328777,ENSP00000332164,ENSP00000351338,ENSP00000389588,ENSP00000410294,ENSP00000480791	EFNA5,FGF1,FGFR2,PLXNB1,SEMA5B,SLIT3,TIAM1
GO:0035108	limb morphogenesis	8	147	0.0197	ENSP00000269439,ENSP00000282561,ENSP00000338157,ENSP00000360141,ENSP00000364028,ENSP00000380321,ENSP00000390436,ENSP00000410294	ECE1,FGFR2,GJA1,GLI2,GNAS,RNF165,TULP3,ZBTB16
GO:0065009	regulation of molecular function	63	3322	0.0199	ENSP00000220003,ENSP00000222345,ENSP00000223641,ENSP00000231751,ENSP00000240874,ENSP00000256429,ENSP00000259455,ENSP00000262971,ENSP00000263073,ENSP00000265459,ENSP00000268035,ENSP00000274498,ENSP00000276297,ENSP00000280772,ENSP00000282397,ENSP00000282561,ENSP00000286827,ENSP00000301050,ENSP00000302625,ENSP00000306124,ENSP00000306253,ENSP00000307634,ENSP00000323889,ENSP00000328777,ENSP00000330696…	AGAP1,ANK3,APAF1,ARHGAP21,ARHGAP26,ARHGAP28,ARHGEF10L,AXIN2,CACNB3,CRTAC1,CRTC1,CSK,DLC1,DNM2,DOCK9,EFNA5,FARP1,FGF1,FGFR2,FLT1,GABBR2,GJA1,GNAS,IGF1R,ITGA6,ITPR1,ITSN1,KALRN,LDLRAP1,LTF,MAP2K3,MAP3K5,MBD2,NEDD4L,NRXN2,P2RX7,PARK2,PARK7,PDCD5,PDE4D,PIAS4,PLXNB1,PREX1,PRKAR1B,PRKCE,RALGDS,RAP1GAP,RAPGEF4,RCAN2,RGS3,SEC61B,SEMA4D,SIPA1L3,SMG6,SMYD3,SPOCK1,SRGAP1,STK39,TBC1D5,TIAM1,TRIM25,TRIM32,TRIO
GO:0045934	negative regulation of nucleobase-containing compound metabolic process	33	1424	0.0203	ENSP00000256429,ENSP00000260665,ENSP00000261726,ENSP00000262971,ENSP00000263073,ENSP00000268489,ENSP00000268638,ENSP00000270722,ENSP00000282561,ENSP00000290399,ENSP00000299163,ENSP00000302625,ENSP00000338157,ENSP00000338629,ENSP00000343288,ENSP00000346437,ENSP00000355865,ENSP00000356042,ENSP00000364912,ENSP00000379644,ENSP00000380353,ENSP00000381932,ENSP00000383199,ENSP00000384018,ENSP00000390436…	ATG7,AXIN2,CUX2,DYRK1A,EZR,FGFR2,FOXN3,GJA1,GLI2,HIF1AN,IRF8,LRPPRC,MBD2,NCOR2,NEDD4L,OTUB1,PARK2,PAX6,PIAS4,PRDM16,RERE,SEMA4D,SFMBT2,SIM2,SMG6,SOX6,SPEN,TENM2,TNRC18,TWIST2,WWC1,ZBTB16,ZFHX3
GO:0034613	cellular protein localization	32	1367	0.0206	ENSP00000223641,ENSP00000242465,ENSP00000263073,ENSP00000263246,ENSP00000265459,ENSP00000280772,ENSP00000286827,ENSP00000301050,ENSP00000302625,ENSP00000305230,ENSP00000307701,ENSP00000323811,ENSP00000328998,ENSP00000336127,ENSP00000338157,ENSP00000338629,ENSP00000343158,ENSP00000350719,ENSP00000355865,ENSP00000356042,ENSP00000358815,ENSP00000374036,ENSP00000378320,ENSP00000379999,ENSP00000380321…	ANK3,AXIN2,CACNB3,EPB41L3,EZR,HACL1,MAP7,NEURL1B,NRXN2,PACSIN2,PARK2,PARK7,PAX6,RAB31,RERE,RPH3A,SEC61B,SMG6,SRGN,SRP9,SYNE2,SYNRG,TBC1D5,TIAM1,TIMM17B,TLN2,TRAK1,TSPAN5,TTC7A,TTC7B,TULP3,ZBTB16
GO:0070887	cellular response to chemical stimulus	53	2672	0.0209	ENSP00000005178,ENSP00000216225,ENSP00000220003,ENSP00000220659,ENSP00000221891,ENSP00000256429,ENSP00000261523,ENSP00000261726,ENSP00000261835,ENSP00000267257,ENSP00000268035,ENSP00000268638,ENSP00000280772,ENSP00000282388,ENSP00000282397,ENSP00000282561,ENSP00000299163,ENSP00000301050,ENSP00000306124,ENSP00000314897,ENSP00000323889,ENSP00000328777,ENSP00000330696,ENSP00000332164,ENSP00000345083…	ANGPT2,ANK3,APAF1,APLP1,ATG7,ATP1A1,ATP2B1,BRF2,CACNB3,CSK,CUX2,CYP46A1,DNM2,EFNA5,EPHB1,EXTL1,EZR,FGF1,FGFR2,FLT1,GJA1,GLI2,GNAS,HIF1AN,IGF1R,IRF8,ITGA6,MAP2K3,MAP3K5,MBD2,OTUB1,P2RX7,PARK2,PARK7,PAX6,PDCD5,PDE4D,PDK4,PLXNA4,PREX1,PRKAR1B,PRKCE,PXN,RAB31,RBX1,RORA,SLIT3,SMYD3,SOX6,STXBP3,TF,TRIM25,ZFP36L2
GO:0006649	phospholipid transfer to membrane	2	2	0.0214	ENSP00000330696,ENSP00000359245	ABCA4,P2RX7
GO:1900220	semaphorin-plexin signaling pathway involved in bone trabecula morphogenesis	2	2	0.0214	ENSP00000351338,ENSP00000416523	PLXNB1,SEMA4D
GO:1902904	negative regulation of supramolecular fiber organization	7	115	0.0214	ENSP00000276297,ENSP00000355865,ENSP00000378400,ENSP00000381007,ENSP00000381932,ENSP00000392660,ENSP00000477725	ARHGAP28,DLC1,DYRK1A,KANK1,LIMA1,NAV3,PARK2
GO:0030335	positive regulation of cell migration	15	452	0.0218	ENSP00000268035,ENSP00000268613,ENSP00000282397,ENSP00000286827,ENSP00000306124,ENSP00000345083,ENSP00000346537,ENSP00000350719,ENSP00000361009,ENSP00000363694,ENSP00000386896,ENSP00000408292,ENSP00000416523,ENSP00000480791,ENSP00000482581	CDH13,EPB41L4B,FGF1,FLT1,IGF1R,ITGA6,MAP2K3,PREX1,PRKCE,SEMA4D,SMOC2,SYNE2,TIAM1,TRIM32,TWIST2
GO:0050808	synapse organization	9	189	0.0219	ENSP00000240874,ENSP00000265459,ENSP00000268035,ENSP00000280772,ENSP00000301050,ENSP00000376421,ENSP00000381097,ENSP00000418081,ENSP00000471242	ANK3,CACNA2D2,CACNB3,EPHB1,FARP1,IGF1R,KALRN,NRXN2,SDK2
GO:0072657	protein localization to membrane	14	405	0.0219	ENSP00000223641,ENSP00000265459,ENSP00000280772,ENSP00000286827,ENSP00000301050,ENSP00000305230,ENSP00000307701,ENSP00000336127,ENSP00000343158,ENSP00000356042,ENSP00000378320,ENSP00000380321,ENSP00000461945,ENSP00000482335	ANK3,CACNB3,EPB41L3,EZR,MAP7,NRXN2,RAB31,SEC61B,SRP9,TIAM1,TSPAN5,TTC7A,TTC7B,TULP3
GO:0090087	regulation of peptide transport	19	654	0.0224	ENSP00000220003,ENSP00000240874,ENSP00000242465,ENSP00000280772,ENSP00000282561,ENSP00000286827,ENSP00000301050,ENSP00000306124,ENSP00000306253,ENSP00000328777,ENSP00000330696,ENSP00000355865,ENSP00000356042,ENSP00000356545,ENSP00000360141,ENSP00000380271,ENSP00000418081,ENSP00000418770,ENSP00000466214	ANK3,CACNA1E,CACNA2D2,CACNB3,CSK,EFNA5,EZR,GJA1,GNAS,ITPR1,KALRN,P2RX7,PARK2,PARK7,PDCD5,PRKCE,RAPGEF4,SRGN,TIAM1
GO:0021532	neural tube patterning	4	33	0.0258	ENSP00000360371,ENSP00000380321,ENSP00000390436,ENSP00000404100	GLI2,PAX6,SSBP3,TULP3
GO:0040008	regulation of growth	19	663	0.0258	ENSP00000265342,ENSP00000268638,ENSP00000282561,ENSP00000328777,ENSP00000332164,ENSP00000343158,ENSP00000352882,ENSP00000355865,ENSP00000356042,ENSP00000360141,ENSP00000373905,ENSP00000378401,ENSP00000383199,ENSP00000408292,ENSP00000410294,ENSP00000416523,ENSP00000418081,ENSP00000427772,ENSP00000484928	CACNA2D2,CDH4,DNM2,EFNA5,EPB41L3,EZR,FGFR2,FSTL4,GJA1,GNAS,IRF8,NEDD4L,PARK2,PLXNA4,SEMA4D,SLIT3,SPOCK1,TRIM32,WWC1
GO:0110053	regulation of actin filament organization	10	235	0.0258	ENSP00000267257,ENSP00000276297,ENSP00000306124,ENSP00000316891,ENSP00000355865,ENSP00000361009,ENSP00000376306,ENSP00000378400,ENSP00000392660,ENSP00000477725	ARHGAP28,CIT,DLC1,KANK1,LIMA1,LIMCH1,PARK2,PREX1,PRKCE,PXN
GO:0051494	negative regulation of cytoskeleton organization	7	121	0.0266	ENSP00000276297,ENSP00000355865,ENSP00000378400,ENSP00000381007,ENSP00000381932,ENSP00000392660,ENSP00000477725	ARHGAP28,DLC1,DYRK1A,KANK1,LIMA1,NAV3,PARK2
GO:1902532	negative regulation of intracellular signal transduction	16	514	0.0271	ENSP00000220003,ENSP00000221891,ENSP00000261523,ENSP00000268035,ENSP00000276297,ENSP00000306253,ENSP00000330696,ENSP00000355865,ENSP00000356042,ENSP00000361009,ENSP00000363255,ENSP00000381932,ENSP00000408292,ENSP00000418770,ENSP00000427772,ENSP00000477725	APLP1,CSK,DLC1,DYRK1A,EZR,IGF1R,ITPR1,KANK1,P2RX7,PARK2,PARK7,PREX1,RGS3,RORA,TRIM32,WWC1
GO:0007156	homophilic cell adhesion via plasma membrane adhesion molecules	8	158	0.0273	ENSP00000268613,ENSP00000339390,ENSP00000376421,ENSP00000381768,ENSP00000432586,ENSP00000437790,ENSP00000463325,ENSP00000484928	CDH13,CDH22,CDH23,CDH26,CDH4,FAT3,PTPRM,SDK2
GO:0030036	actin cytoskeleton organization	14	418	0.0276	ENSP00000263246,ENSP00000274498,ENSP00000276297,ENSP00000316891,ENSP00000335055,ENSP00000343158,ENSP00000355237,ENSP00000356042,ENSP00000361009,ENSP00000363694,ENSP00000367398,ENSP00000378400,ENSP00000393511,ENSP00000408292	ABLIM2,ARHGAP26,CDC42BPB,DLC1,EPB41L3,EPB41L4B,EZR,LIMA1,LIMCH1,NPHP4,PACSIN2,PREX1,TRIM32,WASF3
GO:0043269	regulation of ion transport	18	618	0.028	ENSP00000280772,ENSP00000282561,ENSP00000301050,ENSP00000306124,ENSP00000319591,ENSP00000330696,ENSP00000345502,ENSP00000346534,ENSP00000348278,ENSP00000355865,ENSP00000356545,ENSP00000372169,ENSP00000373905,ENSP00000383199,ENSP00000385834,ENSP00000418081,ENSP00000418770,ENSP00000445306	ANK3,ATP1A1,CACNA1E,CACNA2D2,CACNA2D4,CACNB3,DNM2,GJA1,KCND3,NEDD4L,P2RX7,PARK2,PARK7,PDE4D,PRKCE,SCN8A,STK39,TF
GO:1901655	cellular response to ketone	6	90	0.0289	ENSP00000306124,ENSP00000328777,ENSP00000360141,ENSP00000392043,ENSP00000418770,ENSP00000419184	ATP2B1,EFNA5,GNAS,PARK7,PRKCE,SMYD3
GO:0051223	regulation of protein transport	18	622	0.0294	ENSP00000220003,ENSP00000242465,ENSP00000280772,ENSP00000282561,ENSP00000286827,ENSP00000301050,ENSP00000306124,ENSP00000306253,ENSP00000328777,ENSP00000330696,ENSP00000355865,ENSP00000356042,ENSP00000356545,ENSP00000360141,ENSP00000380271,ENSP00000418081,ENSP00000418770,ENSP00000466214	ANK3,CACNA1E,CACNA2D2,CACNB3,CSK,EFNA5,EZR,GJA1,GNAS,ITPR1,P2RX7,PARK2,PARK7,PDCD5,PRKCE,RAPGEF4,SRGN,TIAM1
GO:0006513	protein monoubiquitination	5	61	0.0305	ENSP00000216225,ENSP00000323889,ENSP00000340648,ENSP00000355865,ENSP00000383199	HUWE1,NEDD4L,PARK2,RBX1,TRIM25
GO:0003015	heart process	6	92	0.0313	ENSP00000282561,ENSP00000319591,ENSP00000345083,ENSP00000345502,ENSP00000383199,ENSP00000445306	ATP1A1,GJA1,KCND3,MAP2K3,NEDD4L,PDE4D
GO:0019220	regulation of phosphate metabolic process	36	1657	0.0313	ENSP00000005178,ENSP00000220003,ENSP00000231751,ENSP00000263073,ENSP00000268035,ENSP00000273179,ENSP00000276297,ENSP00000282397,ENSP00000286827,ENSP00000302625,ENSP00000306124,ENSP00000306522,ENSP00000316891,ENSP00000328777,ENSP00000330696,ENSP00000345083,ENSP00000345502,ENSP00000348278,ENSP00000351908,ENSP00000355865,ENSP00000356042,ENSP00000360425,ENSP00000361009,ENSP00000363255,ENSP00000370719…	AXIN2,CAMTA1,CSK,CTDSPL,DLC1,EFNA5,EPHB1,EZR,FARP1,FGF1,FGFR2,FLT1,IGF1R,ITGA6,ITSN1,LIMCH1,LTF,MAP2K3,MAP3K5,P2RX7,PARK2,PARK7,PAX6,PDE4D,PDK4,PREX1,PRKAR1B,PRKCE,RCAN2,RGS3,SEMA4D,SMG6,SMYD3,STK39,TIAM1,WWC1
GO:0019222	regulation of metabolic process	107	6516	0.0313	ENSP00000005178,ENSP00000216225,ENSP00000220003,ENSP00000220659,ENSP00000223459,ENSP00000231751,ENSP00000241463,ENSP00000256429,ENSP00000260665,ENSP00000261523,ENSP00000261726,ENSP00000262971,ENSP00000263073,ENSP00000267260,ENSP00000268035,ENSP00000268489,ENSP00000268613,ENSP00000268638,ENSP00000269439,ENSP00000270722,ENSP00000273179,ENSP00000276297,ENSP00000280772,ENSP00000282388,ENSP00000282397…	AKNA,ANK3,APAF1,ATG7,ATP1A1,AXIN2,BRD3,BRF2,CAMTA1,CDH13,CRTC1,CSK,CTDSPL,CUX2,DLC1,DNM2,DYRK1A,ECE1,EFNA5,EPB41L4B,EPHB1,EYA2,EZR,FARP1,FGF1,FGFR2,FLT1,FOXN3,GJA1,GLI2,GNAS,GOLM1,HIF1AN,HIVEP3,IGF1R,IRF8,ITGA6,ITPR1,ITSN1,KANK1,LDLRAP1,LIMCH1,LRPPRC,LTF,MAMLD1,MAP2K3,MAP3K5,MBD2,MIS18A,NCOR2,NEDD4L,OTUB1,P2RX7,PARK2,PARK7,PAX6,PDCD5,PDE4D,PDK4,PIAS4,PRDM16,PREX1,PRKAR1B,PRKCE,RASL11A,RBFOX3,RBM1…
GO:0021564	vagus nerve development	2	3	0.0313	ENSP00000352882,ENSP00000379396	NAV2,PLXNA4
GO:0034762	regulation of transmembrane transport	16	524	0.0313	ENSP00000280772,ENSP00000282561,ENSP00000301050,ENSP00000306124,ENSP00000319591,ENSP00000330696,ENSP00000345502,ENSP00000346534,ENSP00000348278,ENSP00000356545,ENSP00000359025,ENSP00000372169,ENSP00000373905,ENSP00000383199,ENSP00000418081,ENSP00000418770	ANK3,CACNA1E,CACNA2D2,CACNA2D4,CACNB3,DNM2,GJA1,KCND3,NEDD4L,P2RX7,PARK7,PDE4D,PRKCE,SCN8A,STK39,STXBP3
GO:0007528	neuromuscular junction development	4	36	0.0316	ENSP00000240874,ENSP00000280772,ENSP00000301050,ENSP00000418081	ANK3,CACNA2D2,CACNB3,KALRN
GO:0086002	cardiac muscle cell action potential involved in contraction	4	36	0.0316	ENSP00000282561,ENSP00000319591,ENSP00000383199,ENSP00000445306	ATP1A1,GJA1,KCND3,NEDD4L
GO:0031323	regulation of cellular metabolic process	101	6082	0.0317	ENSP00000005178,ENSP00000216225,ENSP00000220003,ENSP00000220659,ENSP00000223459,ENSP00000231751,ENSP00000241463,ENSP00000256429,ENSP00000260665,ENSP00000261523,ENSP00000261726,ENSP00000262971,ENSP00000263073,ENSP00000267260,ENSP00000268035,ENSP00000268489,ENSP00000268613,ENSP00000268638,ENSP00000269439,ENSP00000270722,ENSP00000273179,ENSP00000276297,ENSP00000282388,ENSP00000282397,ENSP00000282561…	AKNA,APAF1,ATG7,ATP1A1,AXIN2,BRD3,BRF2,CAMTA1,CDH13,CRTC1,CSK,CTDSPL,CUX2,DLC1,DNM2,DYRK1A,ECE1,EFNA5,EPHB1,EYA2,EZR,FARP1,FGF1,FGFR2,FLT1,FOXN3,GJA1,GLI2,HIF1AN,HIVEP3,IGF1R,IRF8,ITGA6,ITPR1,ITSN1,KANK1,LIMCH1,LRPPRC,LTF,MAMLD1,MAP2K3,MAP3K5,MBD2,MIS18A,NCOR2,NEDD4L,OTUB1,P2RX7,PARK2,PARK7,PAX6,PDCD5,PDE4D,PDK4,PIAS4,PRDM16,PREX1,PRKAR1B,PRKCE,RASL11A,RBFOX3,RBM10,RBX1,RCAN2,RERE,RFX4,RGS3,RNF16…
GO:0051493	regulation of cytoskeleton organization	15	477	0.0317	ENSP00000267257,ENSP00000276297,ENSP00000306124,ENSP00000316891,ENSP00000328777,ENSP00000330696,ENSP00000351338,ENSP00000355865,ENSP00000361009,ENSP00000376306,ENSP00000378400,ENSP00000381007,ENSP00000381932,ENSP00000392660,ENSP00000477725	ARHGAP28,CIT,DLC1,DYRK1A,EFNA5,KANK1,LIMA1,LIMCH1,NAV3,P2RX7,PARK2,PLXNB1,PREX1,PRKCE,PXN
GO:0048639	positive regulation of developmental growth	8	165	0.0325	ENSP00000328777,ENSP00000355865,ENSP00000356042,ENSP00000383199,ENSP00000410294,ENSP00000416523,ENSP00000418081,ENSP00000484928	CACNA2D2,CDH4,EFNA5,EZR,FGFR2,NEDD4L,PARK2,SEMA4D
GO:0060348	bone development	8	166	0.0335	ENSP00000231751,ENSP00000302625,ENSP00000343288,ENSP00000351338,ENSP00000360141,ENSP00000380321,ENSP00000410294,ENSP00000416523	AXIN2,FGFR2,FOXN3,GNAS,LTF,PLXNB1,SEMA4D,TULP3
GO:1901700	response to oxygen-containing compound	32	1427	0.0337	ENSP00000005178,ENSP00000220003,ENSP00000221891,ENSP00000240874,ENSP00000256429,ENSP00000261523,ENSP00000267257,ENSP00000268035,ENSP00000268638,ENSP00000282561,ENSP00000286827,ENSP00000306124,ENSP00000314897,ENSP00000323889,ENSP00000328777,ENSP00000330696,ENSP00000332164,ENSP00000345502,ENSP00000346437,ENSP00000351908,ENSP00000355865,ENSP00000356042,ENSP00000359025,ENSP00000360141,ENSP00000373905…	ANGPT2,APLP1,ATG7,ATP1A1,ATP2B1,CSK,DNM2,EFNA5,EZR,FGFR2,GJA1,GNAS,IGF1R,IRF8,KALRN,MAP3K5,MBD2,P2RX7,PARK2,PARK7,PDE4D,PDK4,PRKAR1B,PRKCE,PXN,RAB31,RORA,SLIT3,SMYD3,STXBP3,TIAM1,TRIM25
GO:0010605	negative regulation of macromolecule metabolic process	50	2558	0.0339	ENSP00000220003,ENSP00000231751,ENSP00000256429,ENSP00000260665,ENSP00000261726,ENSP00000262971,ENSP00000263073,ENSP00000268035,ENSP00000268489,ENSP00000268638,ENSP00000270722,ENSP00000273179,ENSP00000282388,ENSP00000282561,ENSP00000290399,ENSP00000299163,ENSP00000302625,ENSP00000305230,ENSP00000306124,ENSP00000330696,ENSP00000332164,ENSP00000338157,ENSP00000338629,ENSP00000343288,ENSP00000345502…	ATG7,AXIN2,CSK,CTDSPL,CUX2,DYRK1A,EZR,FGFR2,FOXN3,GJA1,GLI2,HIF1AN,IGF1R,IRF8,LRPPRC,LTF,MBD2,NCOR2,NEDD4L,OTUB1,P2RX7,PARK2,PARK7,PAX6,PDE4D,PIAS4,PRDM16,PREX1,PRKAR1B,PRKCE,RERE,RGS3,SEMA4D,SFMBT2,SIM2,SLIT3,SMG6,SMYD3,SOX6,SPEN,SPOCK1,SRP9,STK39,TENM2,TNRC18,TWIST2,WWC1,ZBTB16,ZFHX3,ZFP36L2
GO:0042733	embryonic digit morphogenesis	5	64	0.0344	ENSP00000282561,ENSP00000338157,ENSP00000364028,ENSP00000380321,ENSP00000390436	ECE1,GJA1,GLI2,TULP3,ZBTB16
GO:0051899	membrane depolarization	5	64	0.0344	ENSP00000301050,ENSP00000330696,ENSP00000346534,ENSP00000356545,ENSP00000418770	CACNA1E,CACNB3,P2RX7,PARK7,SCN8A
GO:0061387	regulation of extent of cell growth	6	96	0.0357	ENSP00000265342,ENSP00000328777,ENSP00000352882,ENSP00000373905,ENSP00000416523,ENSP00000484928	CDH4,DNM2,EFNA5,FSTL4,PLXNA4,SEMA4D
GO:0050773	regulation of dendrite development	7	131	0.0358	ENSP00000240874,ENSP00000261726,ENSP00000265342,ENSP00000286827,ENSP00000345001,ENSP00000361009,ENSP00000416523	CRTC1,CUX2,FSTL4,KALRN,PREX1,SEMA4D,TIAM1
GO:0001504	neurotransmitter uptake	3	17	0.0359	ENSP00000265113,ENSP00000355865,ENSP00000418770	PARK2,PARK7,SLC1A3
GO:0031290	retinal ganglion cell axon guidance	3	17	0.0359	ENSP00000328777,ENSP00000381097,ENSP00000463325	EFNA5,EPHB1,PTPRM
GO:0061003	positive regulation of dendritic spine morphogenesis	3	17	0.0359	ENSP00000240874,ENSP00000261726,ENSP00000286827	CUX2,KALRN,TIAM1
GO:1901017	negative regulation of potassium ion transmembrane transporter activity	3	17	0.0359	ENSP00000280772,ENSP00000348278,ENSP00000383199	ANK3,NEDD4L,STK39
GO:0032956	regulation of actin cytoskeleton organization	11	297	0.0362	ENSP00000267257,ENSP00000276297,ENSP00000306124,ENSP00000316891,ENSP00000328777,ENSP00000355865,ENSP00000361009,ENSP00000376306,ENSP00000378400,ENSP00000392660,ENSP00000477725	ARHGAP28,CIT,DLC1,EFNA5,KANK1,LIMA1,LIMCH1,PARK2,PREX1,PRKCE,PXN
GO:0048870	cell motility	23	914	0.0362	ENSP00000171887,ENSP00000240874,ENSP00000267257,ENSP00000268613,ENSP00000282397,ENSP00000282561,ENSP00000286827,ENSP00000307959,ENSP00000314897,ENSP00000338629,ENSP00000345502,ENSP00000350719,ENSP00000351338,ENSP00000355237,ENSP00000360882,ENSP00000361009,ENSP00000367398,ENSP00000378401,ENSP00000381097,ENSP00000386896,ENSP00000402584,ENSP00000404100,ENSP00000427772	ANGPT2,CDC42BPB,CDH13,COL5A1,DST,EPHB1,FLT1,GJA1,ITGA6,KALRN,MDGA1,NPHP4,PAX6,PDE4D,PLXNB1,PREX1,PXN,RERE,SPOCK1,SYNE2,TIAM1,TNS1,WWC1
GO:0050790	regulation of catalytic activity	45	2249	0.0362	ENSP00000220003,ENSP00000222345,ENSP00000231751,ENSP00000240874,ENSP00000259455,ENSP00000263073,ENSP00000268035,ENSP00000274498,ENSP00000276297,ENSP00000282397,ENSP00000286827,ENSP00000302625,ENSP00000306124,ENSP00000307634,ENSP00000328777,ENSP00000330696,ENSP00000345083,ENSP00000347198,ENSP00000348278,ENSP00000351338,ENSP00000351908,ENSP00000355865,ENSP00000360141,ENSP00000360425,ENSP00000361009…	AGAP1,APAF1,ARHGAP21,ARHGAP26,ARHGAP28,AXIN2,CSK,DLC1,DNM2,DOCK9,EFNA5,FARP1,FGF1,FGFR2,FLT1,GABBR2,GNAS,IGF1R,ITGA6,ITSN1,KALRN,LTF,MAP2K3,MAP3K5,P2RX7,PARK2,PARK7,PDCD5,PLXNB1,PREX1,PRKAR1B,PRKCE,RALGDS,RAP1GAP,RCAN2,RGS3,SEMA4D,SIPA1L3,SMG6,SMYD3,SPOCK1,SRGAP1,STK39,TBC1D5,TIAM1
GO:0007009	plasma membrane organization	5	66	0.0369	ENSP00000263246,ENSP00000280772,ENSP00000330696,ENSP00000343158,ENSP00000360882	ANK3,COL5A1,EPB41L3,P2RX7,PACSIN2
GO:0031400	negative regulation of protein modification process	17	592	0.0371	ENSP00000220003,ENSP00000268035,ENSP00000273179,ENSP00000306124,ENSP00000330696,ENSP00000345502,ENSP00000348278,ENSP00000355865,ENSP00000356042,ENSP00000361009,ENSP00000363255,ENSP00000385749,ENSP00000404100,ENSP00000416523,ENSP00000418770,ENSP00000419184,ENSP00000444357	CSK,CTDSPL,EZR,IGF1R,OTUB1,P2RX7,PARK2,PARK7,PAX6,PDE4D,PREX1,PRKAR1B,PRKCE,RGS3,SEMA4D,SMYD3,STK39
GO:0000122	negative regulation of transcription by RNA polymerase II	21	809	0.0384	ENSP00000256429,ENSP00000261726,ENSP00000262971,ENSP00000268489,ENSP00000268638,ENSP00000270722,ENSP00000290399,ENSP00000299163,ENSP00000338157,ENSP00000355865,ENSP00000356042,ENSP00000364912,ENSP00000379644,ENSP00000383199,ENSP00000384018,ENSP00000390436,ENSP00000404100,ENSP00000410294,ENSP00000416523,ENSP00000427772,ENSP00000429430	CUX2,EZR,FGFR2,GLI2,HIF1AN,IRF8,MBD2,NCOR2,NEDD4L,PARK2,PAX6,PIAS4,PRDM16,SEMA4D,SIM2,SOX6,SPEN,TENM2,WWC1,ZBTB16,ZFHX3
GO:1903204	negative regulation of oxidative stress-induced neuron death	3	18	0.0395	ENSP00000346437,ENSP00000355865,ENSP00000418770	ATG7,PARK2,PARK7
GO:0016477	cell migration	21	812	0.0396	ENSP00000171887,ENSP00000240874,ENSP00000267257,ENSP00000268613,ENSP00000282397,ENSP00000282561,ENSP00000286827,ENSP00000314897,ENSP00000338629,ENSP00000345502,ENSP00000350719,ENSP00000351338,ENSP00000355237,ENSP00000360882,ENSP00000361009,ENSP00000378401,ENSP00000381097,ENSP00000386896,ENSP00000402584,ENSP00000404100,ENSP00000427772	ANGPT2,CDC42BPB,CDH13,COL5A1,EPHB1,FLT1,GJA1,ITGA6,KALRN,MDGA1,PAX6,PDE4D,PLXNB1,PREX1,PXN,RERE,SPOCK1,SYNE2,TIAM1,TNS1,WWC1
GO:0034329	cell junction assembly	7	135	0.0396	ENSP00000171887,ENSP00000276297,ENSP00000282561,ENSP00000307959,ENSP00000343158,ENSP00000386896,ENSP00000453508	DLC1,DST,EPB41L3,GJA1,ITGA6,TLN2,TNS1
GO:0001503	ossification	9	215	0.0398	ENSP00000231751,ENSP00000282561,ENSP00000302625,ENSP00000351338,ENSP00000360141,ENSP00000384527,ENSP00000390436,ENSP00000410294,ENSP00000416523	AXIN2,FGFR2,GJA1,GLI2,GNAS,LTF,PLXNB1,SEMA4D,ZBTB40
GO:0007044	cell-substrate junction assembly	4	40	0.0398	ENSP00000171887,ENSP00000276297,ENSP00000307959,ENSP00000386896	DLC1,DST,ITGA6,TNS1
GO:0007420	brain development	18	650	0.0398	ENSP00000220003,ENSP00000261523,ENSP00000276297,ENSP00000338629,ENSP00000350552,ENSP00000350719,ENSP00000352882,ENSP00000359025,ENSP00000359629,ENSP00000360371,ENSP00000380321,ENSP00000390436,ENSP00000392043,ENSP00000402584,ENSP00000404100,ENSP00000410294,ENSP00000437790,ENSP00000448165	APAF1,ATP2B1,CDH22,CRTAC1,CSK,DLC1,FGFR2,GLI2,MDGA1,PAX6,PLXNA4,RERE,RFX4,RORA,SSBP3,STXBP3,SYNE2,TULP3
GO:0009611	response to wounding	16	547	0.0398	ENSP00000265113,ENSP00000282388,ENSP00000282561,ENSP00000306124,ENSP00000306253,ENSP00000307959,ENSP00000330696,ENSP00000351908,ENSP00000359025,ENSP00000360141,ENSP00000360882,ENSP00000363694,ENSP00000365643,ENSP00000385749,ENSP00000404100,ENSP00000410294	COL5A1,DOCK9,DST,EPB41L4B,FGFR2,GJA1,GNAS,ITPR1,MAP3K5,P2RX7,PAX6,PRKAR1B,PRKCE,SLC1A3,STXBP3,ZFP36L2
GO:0021914	negative regulation of smoothened signaling pathway involved in ventral spinal cord patterning	2	4	0.0398	ENSP00000350552,ENSP00000380321	RFX4,TULP3
GO:0060255	regulation of macromolecule metabolic process	100	6072	0.0398	ENSP00000216225,ENSP00000220003,ENSP00000220659,ENSP00000223459,ENSP00000231751,ENSP00000241463,ENSP00000256429,ENSP00000260665,ENSP00000261523,ENSP00000261726,ENSP00000262971,ENSP00000263073,ENSP00000267260,ENSP00000268035,ENSP00000268489,ENSP00000268613,ENSP00000268638,ENSP00000269439,ENSP00000270722,ENSP00000273179,ENSP00000276297,ENSP00000280772,ENSP00000282388,ENSP00000282397,ENSP00000282561…	AKNA,ANK3,APAF1,ATG7,AXIN2,BRD3,BRF2,CAMTA1,CDH13,CRTC1,CSK,CTDSPL,CUX2,DLC1,DNM2,DYRK1A,ECE1,EFNA5,EPB41L4B,EPHB1,EYA2,EZR,FGF1,FGFR2,FLT1,FOXN3,GJA1,GLI2,GNAS,HIF1AN,HIVEP3,IGF1R,IRF8,ITGA6,KANK1,LIMCH1,LRPPRC,LTF,MAMLD1,MAP2K3,MAP3K5,MBD2,MIS18A,NCOR2,NEDD4L,OTUB1,P2RX7,PARK2,PARK7,PAX6,PDCD5,PDE4D,PIAS4,PRDM16,PREX1,PRKAR1B,PRKCE,RASL11A,RBFOX3,RBM10,RBX1,RCAN2,RERE,RFX4,RGS3,RNF165,RORA,SEMA…
GO:1902630	regulation of membrane hyperpolarization	2	4	0.0398	ENSP00000301050,ENSP00000345001	CACNB3,CRTC1
GO:0010628	positive regulation of gene expression	38	1826	0.0406	ENSP00000241463,ENSP00000261523,ENSP00000261726,ENSP00000268489,ENSP00000268613,ENSP00000268638,ENSP00000270722,ENSP00000280772,ENSP00000282561,ENSP00000302625,ENSP00000303769,ENSP00000306522,ENSP00000330696,ENSP00000338157,ENSP00000343288,ENSP00000344724,ENSP00000345001,ENSP00000345083,ENSP00000350552,ENSP00000351908,ENSP00000355865,ENSP00000356042,ENSP00000360371,ENSP00000361664,ENSP00000363694…	AKNA,ANK3,AXIN2,CAMTA1,CDH13,CRTC1,CUX2,DNM2,DYRK1A,EPB41L4B,EZR,FGF1,FGFR2,FOXN3,GJA1,GLI2,HIVEP3,IRF8,ITGA6,MAP2K3,MAP3K5,NCOR2,P2RX7,PARK2,PARK7,PAX6,PDCD5,PRDM16,RASL11A,RFX4,RORA,SMYD3,SOX6,SSBP3,TOX2,WWC1,ZBTB16,ZFHX3
GO:0010243	response to organonitrogen compound	22	876	0.0428	ENSP00000005178,ENSP00000220003,ENSP00000221891,ENSP00000223641,ENSP00000240874,ENSP00000267257,ENSP00000268035,ENSP00000268613,ENSP00000282561,ENSP00000286827,ENSP00000306124,ENSP00000323889,ENSP00000330696,ENSP00000345502,ENSP00000346437,ENSP00000355865,ENSP00000356042,ENSP00000359025,ENSP00000360141,ENSP00000373905,ENSP00000385749,ENSP00000461945	APLP1,ATG7,CDH13,CSK,DNM2,EZR,GJA1,GNAS,IGF1R,KALRN,P2RX7,PARK2,PDE4D,PDK4,PRKAR1B,PRKCE,PXN,RAB31,SEC61B,STXBP3,TIAM1,TRIM25
GO:0001558	regulation of cell growth	13	402	0.0436	ENSP00000265342,ENSP00000282561,ENSP00000328777,ENSP00000332164,ENSP00000343158,ENSP00000352882,ENSP00000355865,ENSP00000373905,ENSP00000378401,ENSP00000383199,ENSP00000408292,ENSP00000416523,ENSP00000484928	CDH4,DNM2,EFNA5,EPB41L3,FSTL4,GJA1,NEDD4L,PARK2,PLXNA4,SEMA4D,SLIT3,SPOCK1,TRIM32
GO:0002791	regulation of peptide secretion	14	452	0.0441	ENSP00000240874,ENSP00000242465,ENSP00000282561,ENSP00000286827,ENSP00000306124,ENSP00000306253,ENSP00000328777,ENSP00000330696,ENSP00000355865,ENSP00000356042,ENSP00000356545,ENSP00000360141,ENSP00000380271,ENSP00000418081	CACNA1E,CACNA2D2,EFNA5,EZR,GJA1,GNAS,ITPR1,KALRN,P2RX7,PARK2,PRKCE,RAPGEF4,SRGN,TIAM1
GO:0000381	regulation of alternative mRNA splicing, via spliceosome	4	42	0.0444	ENSP00000267260,ENSP00000328848,ENSP00000381932,ENSP00000463653	DYRK1A,RBFOX3,RBM10,SRRM4
GO:0021575	hindbrain morphogenesis	4	42	0.0444	ENSP00000261523,ENSP00000276297,ENSP00000350552,ENSP00000390436	DLC1,GLI2,RFX4,RORA
GO:0035556	intracellular signal transduction	33	1528	0.0444	ENSP00000216225,ENSP00000240874,ENSP00000268035,ENSP00000268613,ENSP00000282388,ENSP00000286827,ENSP00000306124,ENSP00000306253,ENSP00000330696,ENSP00000334051,ENSP00000338671,ENSP00000345083,ENSP00000345502,ENSP00000348278,ENSP00000351338,ENSP00000351908,ENSP00000355237,ENSP00000356042,ENSP00000360141,ENSP00000360425,ENSP00000361009,ENSP00000361120,ENSP00000365643,ENSP00000367398,ENSP00000370719…	APAF1,CDC42BPB,CDH13,CIT,DOCK9,EZR,FGF1,FGFR2,GNAL,GNAS,IGF1R,ITPR1,ITSN1,KALRN,MAP2K3,MAP3K5,NPHP4,P2RX7,PARK7,PDE4D,PLXNB1,PREX1,PRKCE,RALGDS,RAPGEF4,RBX1,RCAN2,RHOBTB1,STK39,TENM2,TIAM1,WWC1,ZFP36L2
GO:0071310	cellular response to organic substance	44	2219	0.0444	ENSP00000005178,ENSP00000216225,ENSP00000220003,ENSP00000221891,ENSP00000256429,ENSP00000261523,ENSP00000261726,ENSP00000267257,ENSP00000268035,ENSP00000268638,ENSP00000282388,ENSP00000282397,ENSP00000282561,ENSP00000306124,ENSP00000314897,ENSP00000323889,ENSP00000328777,ENSP00000330696,ENSP00000332164,ENSP00000345083,ENSP00000345502,ENSP00000346437,ENSP00000351908,ENSP00000355865,ENSP00000356042…	ANGPT2,APAF1,APLP1,ATG7,ATP1A1,ATP2B1,CSK,CUX2,DNM2,EFNA5,EXTL1,EZR,FGF1,FGFR2,FLT1,GJA1,GLI2,GNAS,IGF1R,IRF8,ITGA6,MAP2K3,MAP3K5,MBD2,OTUB1,P2RX7,PARK2,PARK7,PAX6,PDCD5,PDE4D,PDK4,PRKAR1B,PRKCE,PXN,RAB31,RBX1,RORA,SLIT3,SMYD3,SOX6,STXBP3,TRIM25,ZFP36L2
GO:0048878	chemical homeostasis	24	995	0.0445	ENSP00000005178,ENSP00000231751,ENSP00000261523,ENSP00000280772,ENSP00000282561,ENSP00000301050,ENSP00000306124,ENSP00000306253,ENSP00000330696,ENSP00000348278,ENSP00000355865,ENSP00000360141,ENSP00000363458,ENSP00000378320,ENSP00000381768,ENSP00000383199,ENSP00000385749,ENSP00000385834,ENSP00000389903,ENSP00000392043,ENSP00000404100,ENSP00000406046,ENSP00000418770,ENSP00000445306	ANK3,ATP1A1,ATP2B1,CACNB3,CDH23,GJA1,GNAS,ITPR1,LDLRAP1,LETMD1,LTF,NEDD4L,P2RX7,PARK2,PARK7,PAX6,PDK4,POLD1,PRKAR1B,PRKCE,RORA,STK39,TF,TTC7A
GO:0007165	signal transduction	81	4738	0.045	ENSP00000005178,ENSP00000216225,ENSP00000220003,ENSP00000240874,ENSP00000241463,ENSP00000242465,ENSP00000259455,ENSP00000261523,ENSP00000262971,ENSP00000265459,ENSP00000267257,ENSP00000268035,ENSP00000268613,ENSP00000268638,ENSP00000274498,ENSP00000276297,ENSP00000280772,ENSP00000282388,ENSP00000282397,ENSP00000282561,ENSP00000286827,ENSP00000302625,ENSP00000306124,ENSP00000306253,ENSP00000307959…	ABCA4,ANGPT2,ANK3,APAF1,ARHGAP21,ARHGAP26,ARHGAP28,AXIN2,CDC42BPB,CDH13,CIT,CSK,DIRAS2,DLC1,DNM2,DOCK9,DST,EFNA5,EPHB1,EXTL1,EYA2,EZR,FGF1,FGFR2,FLT1,GABBR2,GJA1,GLI2,GNAL,GNAS,GNAZ,GPC4,GRIK4,HIVEP3,IGF1R,IRF8,ITGA6,ITPR1,ITSN1,KALRN,LINGO1,LTBP1,MAP2K3,MAP3K5,MYO10,NEURL1B,NPHP4,NRXN2,P2RX7,PARK7,PAX6,PDE4D,PDK4,PIAS4,PLXNA4,PLXNB1,PREX1,PRKCE,PTPRM,PXN,RALGDS,RAP1GAP,RAPGEF4,RASL11A,RBX1,RCAN2…
GO:0032413	negative regulation of ion transmembrane transporter activity	5	71	0.045	ENSP00000280772,ENSP00000301050,ENSP00000306124,ENSP00000348278,ENSP00000383199	ANK3,CACNB3,NEDD4L,PRKCE,STK39
GO:0051173	positive regulation of nitrogen compound metabolic process	55	2946	0.045	ENSP00000216225,ENSP00000220003,ENSP00000231751,ENSP00000241463,ENSP00000261523,ENSP00000262971,ENSP00000268489,ENSP00000268613,ENSP00000268638,ENSP00000270722,ENSP00000276297,ENSP00000282388,ENSP00000282397,ENSP00000282561,ENSP00000286827,ENSP00000302625,ENSP00000303769,ENSP00000306124,ENSP00000306522,ENSP00000316891,ENSP00000328777,ENSP00000330696,ENSP00000333640,ENSP00000338157,ENSP00000338629…	AKNA,APAF1,ATG7,AXIN2,CAMTA1,CDH13,CRTC1,CSK,DLC1,DNM2,DYRK1A,EFNA5,EYA2,EZR,FGF1,FGFR2,FLT1,FOXN3,GJA1,GLI2,HIVEP3,IRF8,ITGA6,LIMCH1,LTF,MAP2K3,MAP3K5,NEDD4L,P2RX7,PARK2,PARK7,PAX6,PDCD5,PIAS4,PRDM16,PRKAR1B,PRKCE,RASL11A,RBX1,RERE,RFX4,RORA,SEMA4D,SMOC2,SMYD3,SOX6,SSBP3,STK39,TIAM1,TOX2,TRIM32,WWC1,ZBTB16,ZFHX3,ZFP36L2
GO:0050896	response to stimulus	123	7824	0.0464	ENSP00000005178,ENSP00000216225,ENSP00000220003,ENSP00000220659,ENSP00000221891,ENSP00000223641,ENSP00000231751,ENSP00000240874,ENSP00000241463,ENSP00000242465,ENSP00000256429,ENSP00000259455,ENSP00000261523,ENSP00000261726,ENSP00000261835,ENSP00000262971,ENSP00000265113,ENSP00000265459,ENSP00000267257,ENSP00000268035,ENSP00000268489,ENSP00000268613,ENSP00000268638,ENSP00000269439,ENSP00000274498…	ABCA4,ANGPT2,ANK3,APAF1,APLP1,ARHGAP21,ARHGAP26,ARHGAP28,ATG7,ATP1A1,ATP2B1,AXIN2,BRF2,CACNA2D4,CACNB3,CDC42BPB,CDH13,CDH23,CDH4,CIT,COL5A1,CRTC1,CSK,CUX2,CYP46A1,DIRAS2,DLC1,DNM2,DOCK9,DST,EFNA5,EPB41L4B,EPHB1,EXTL1,EYA2,EZR,FGF1,FGFR2,FLT1,FOXN3,GABBR2,GJA1,GLI2,GNAL,GNAS,GNAZ,GPC4,GRIK4,HIF1AN,HIVEP3,HUWE1,IGF1R,IRF8,ITGA6,ITPR1,ITSN1,KALRN,LINGO1,LTBP1,LTF,MAP2K3,MAP3K5,MAP7,MBD2,MYO10,NEDD4L…
GO:0048670	regulation of collateral sprouting	3	20	0.0467	ENSP00000265342,ENSP00000328777,ENSP00000416523	EFNA5,FSTL4,SEMA4D
GO:0021675	nerve development	5	72	0.0468	ENSP00000265113,ENSP00000269439,ENSP00000352882,ENSP00000379396,ENSP00000381097	EPHB1,NAV2,PLXNA4,RNF165,SLC1A3
GO:0006897	endocytosis	15	510	0.0479	ENSP00000221891,ENSP00000244040,ENSP00000263246,ENSP00000268638,ENSP00000306124,ENSP00000330696,ENSP00000356042,ENSP00000358815,ENSP00000363458,ENSP00000370719,ENSP00000373905,ENSP00000413625,ENSP00000421280,ENSP00000461945,ENSP00000483453	APLP1,DNM2,EZR,FNBP1,IRF8,ITSN1,LDLRAP1,MYO10,NEURL1B,P2RX7,PACSIN2,PRKCE,RAB22A,RAB31,SYNRG
GO:0045936	negative regulation of phosphate metabolic process	16	562	0.0479	ENSP00000220003,ENSP00000268035,ENSP00000273179,ENSP00000330696,ENSP00000345502,ENSP00000348278,ENSP00000355865,ENSP00000356042,ENSP00000361009,ENSP00000363255,ENSP00000385749,ENSP00000404100,ENSP00000416523,ENSP00000418770,ENSP00000419184,ENSP00000471242	CSK,CTDSPL,EZR,FARP1,IGF1R,P2RX7,PARK2,PARK7,PAX6,PDE4D,PREX1,PRKAR1B,RGS3,SEMA4D,SMYD3,STK39
GO:0008360	regulation of cell shape	7	143	0.0481	ENSP00000276297,ENSP00000335055,ENSP00000343158,ENSP00000351338,ENSP00000356042,ENSP00000416523,ENSP00000421280	DLC1,EPB41L3,EZR,MYO10,PLXNB1,SEMA4D,WASF3
GO:0010817	regulation of hormone levels	15	511	0.0482	ENSP00000240874,ENSP00000282561,ENSP00000286827,ENSP00000306124,ENSP00000306253,ENSP00000328777,ENSP00000355865,ENSP00000356545,ENSP00000359025,ENSP00000360141,ENSP00000364028,ENSP00000380271,ENSP00000418081,ENSP00000418770,ENSP00000445306	ATP1A1,CACNA1E,CACNA2D2,ECE1,EFNA5,GJA1,GNAS,ITPR1,KALRN,PARK2,PARK7,PRKCE,RAPGEF4,STXBP3,TIAM1
GO:0003254	regulation of membrane depolarization	4	44	0.0484	ENSP00000280772,ENSP00000282561,ENSP00000330696,ENSP00000383199	ANK3,GJA1,NEDD4L,P2RX7
GO:0009892	negative regulation of metabolic process	52	2762	0.0484	ENSP00000220003,ENSP00000231751,ENSP00000256429,ENSP00000260665,ENSP00000261726,ENSP00000262971,ENSP00000263073,ENSP00000268035,ENSP00000268489,ENSP00000268638,ENSP00000270722,ENSP00000273179,ENSP00000282388,ENSP00000282561,ENSP00000290399,ENSP00000299163,ENSP00000302625,ENSP00000305230,ENSP00000306124,ENSP00000330696,ENSP00000332164,ENSP00000338157,ENSP00000338629,ENSP00000343288,ENSP00000345502…	ATG7,ATP1A1,AXIN2,CSK,CTDSPL,CUX2,DYRK1A,EZR,FARP1,FGFR2,FOXN3,GJA1,GLI2,HIF1AN,IGF1R,IRF8,LRPPRC,LTF,MBD2,NCOR2,NEDD4L,OTUB1,P2RX7,PARK2,PARK7,PAX6,PDE4D,PIAS4,PRDM16,PREX1,PRKAR1B,PRKCE,RERE,RGS3,SEMA4D,SFMBT2,SIM2,SLIT3,SMG6,SMYD3,SOX6,SPEN,SPOCK1,SRP9,STK39,TENM2,TNRC18,TWIST2,WWC1,ZBTB16,ZFHX3,ZFP36L2
GO:0060048	cardiac muscle contraction	5	73	0.0484	ENSP00000282561,ENSP00000319591,ENSP00000345083,ENSP00000383199,ENSP00000445306	ATP1A1,GJA1,KCND3,MAP2K3,NEDD4L
GO:0072347	response to anesthetic	5	73	0.0484	ENSP00000240874,ENSP00000286827,ENSP00000306124,ENSP00000346437,ENSP00000373905	ATG7,DNM2,KALRN,PRKCE,TIAM1
GO:0080090	regulation of primary metabolic process	98	5982	0.0484	ENSP00000005178,ENSP00000216225,ENSP00000220003,ENSP00000220659,ENSP00000223459,ENSP00000231751,ENSP00000241463,ENSP00000256429,ENSP00000260665,ENSP00000261523,ENSP00000261726,ENSP00000262971,ENSP00000263073,ENSP00000267260,ENSP00000268035,ENSP00000268489,ENSP00000268613,ENSP00000268638,ENSP00000269439,ENSP00000270722,ENSP00000273179,ENSP00000276297,ENSP00000282388,ENSP00000282397,ENSP00000282561…	AKNA,APAF1,ATG7,ATP1A1,AXIN2,BRD3,BRF2,CAMTA1,CDH13,CRTC1,CSK,CTDSPL,CUX2,DLC1,DNM2,DYRK1A,EFNA5,EPHB1,EYA2,EZR,FGF1,FGFR2,FLT1,FOXN3,GJA1,GLI2,GOLM1,HIF1AN,HIVEP3,IGF1R,IRF8,ITGA6,KANK1,LDLRAP1,LIMCH1,LRPPRC,LTF,MAMLD1,MAP2K3,MAP3K5,MBD2,MIS18A,NCOR2,NEDD4L,OTUB1,P2RX7,PARK2,PARK7,PAX6,PDCD5,PDE4D,PDK4,PIAS4,PRDM16,PREX1,PRKAR1B,PRKCE,RASL11A,RBFOX3,RBM10,RBX1,RCAN2,RERE,RFX4,RGS3,RNF165,RORA,SE…
GO:0007423	sensory organ development	15	515	0.0485	ENSP00000222345,ENSP00000270722,ENSP00000282561,ENSP00000360882,ENSP00000364028,ENSP00000367398,ENSP00000376421,ENSP00000380321,ENSP00000381097,ENSP00000381768,ENSP00000390436,ENSP00000392043,ENSP00000404100,ENSP00000410294,ENSP00000463325	ATP2B1,CDH23,COL5A1,ECE1,EPHB1,FGFR2,GJA1,GLI2,NPHP4,PAX6,PRDM16,PTPRM,SDK2,SIPA1L3,TULP3
GO:0021563	glossopharyngeal nerve development	2	5	0.0485	ENSP00000352882,ENSP00000379396	NAV2,PLXNA4
GO:0021778	oligodendrocyte cell fate specification	2	5	0.0485	ENSP00000379644,ENSP00000404100	PAX6,SOX6
GO:0034332	adherens junction organization	5	74	0.0485	ENSP00000220003,ENSP00000268613,ENSP00000276297,ENSP00000347883,ENSP00000484928	CDH13,CDH4,CSK,DLC1,PLEKHA7
GO:0048755	branching morphogenesis of a nerve	2	5	0.0485	ENSP00000338629,ENSP00000410294	FGFR2,RERE
GO:0051253	negative regulation of RNA metabolic process	29	1303	0.0485	ENSP00000256429,ENSP00000260665,ENSP00000261726,ENSP00000262971,ENSP00000268489,ENSP00000268638,ENSP00000270722,ENSP00000290399,ENSP00000299163,ENSP00000302625,ENSP00000338157,ENSP00000338629,ENSP00000343288,ENSP00000355865,ENSP00000356042,ENSP00000364912,ENSP00000379644,ENSP00000380353,ENSP00000381932,ENSP00000383199,ENSP00000384018,ENSP00000390436,ENSP00000395538,ENSP00000404100,ENSP00000410294…	AXIN2,CUX2,DYRK1A,EZR,FGFR2,FOXN3,GLI2,HIF1AN,IRF8,LRPPRC,MBD2,NCOR2,NEDD4L,PARK2,PAX6,PIAS4,PRDM16,RERE,SEMA4D,SFMBT2,SIM2,SOX6,SPEN,TENM2,TNRC18,TWIST2,WWC1,ZBTB16,ZFHX3
GO:0051583	dopamine uptake involved in synaptic transmission	2	5	0.0485	ENSP00000355865,ENSP00000418770	PARK2,PARK7
GO:0098662	inorganic cation transmembrane transport	17	618	0.0485	ENSP00000265113,ENSP00000301050,ENSP00000306124,ENSP00000306253,ENSP00000319591,ENSP00000330696,ENSP00000346534,ENSP00000356545,ENSP00000372169,ENSP00000377112,ENSP00000385834,ENSP00000392043,ENSP00000399136,ENSP00000418081,ENSP00000435648,ENSP00000445306,ENSP00000481848	ATP1A1,ATP2B1,CACNA1E,CACNA2D2,CACNA2D4,CACNB3,GRIK4,ITPR1,KCND3,KCNN3,P2RX7,PRKCE,SCN8A,SLC12A8,SLC1A3,SLC6A12,TF
GO:1901701	cellular response to oxygen-containing compound	22	896	0.0485	ENSP00000005178,ENSP00000220003,ENSP00000221891,ENSP00000261523,ENSP00000267257,ENSP00000268035,ENSP00000268638,ENSP00000306124,ENSP00000328777,ENSP00000330696,ENSP00000345502,ENSP00000351908,ENSP00000355865,ENSP00000356042,ENSP00000360141,ENSP00000373905,ENSP00000385749,ENSP00000392043,ENSP00000410294,ENSP00000418770,ENSP00000419184,ENSP00000461945	APLP1,ATP2B1,CSK,DNM2,EFNA5,EZR,FGFR2,GNAS,IGF1R,IRF8,MAP3K5,P2RX7,PARK2,PARK7,PDE4D,PDK4,PRKAR1B,PRKCE,PXN,RAB31,RORA,SMYD3
GO:1903377	negative regulation of oxidative stress-induced neuron intrinsic apoptotic signaling pathway	2	5	0.0485	ENSP00000355865,ENSP00000418770	PARK2,PARK7
GO:0048584	positive regulation of response to stimulus	41	2054	0.0489	ENSP00000220003,ENSP00000231751,ENSP00000256429,ENSP00000261726,ENSP00000262971,ENSP00000268613,ENSP00000269439,ENSP00000282397,ENSP00000282561,ENSP00000286827,ENSP00000301050,ENSP00000302625,ENSP00000306124,ENSP00000306522,ENSP00000307701,ENSP00000323889,ENSP00000325240,ENSP00000328777,ENSP00000330696,ENSP00000333640,ENSP00000345083,ENSP00000345502,ENSP00000346537,ENSP00000347548,ENSP00000348278…	APAF1,AXIN2,CACNB3,CAMTA1,CDH13,CSK,CUX2,EFNA5,EYA2,FGF1,FGFR2,FLT1,GJA1,GNAS,ITSN1,KANK1,LASP1,LDLRAP1,LTF,MAP2K3,MAP3K5,MBD2,MYO10,P2RX7,PARK2,PARK7,PDCD5,PDE4D,PIAS4,PLXNB1,PRKCE,RNF165,RNF220,SEMA4D,SMOC2,STK39,TIAM1,TRIM25,TRIM32,TSPAN5,WWC1
