# Supplementary material for: Environmental enrichment preserves a young DNA methylation landscape in the aged mouse hippocampus
Source: Nat Commun. 2021 Jun 23;12:3892. doi: 10.1038/s41467-021-23993-1 (PMC8222384; doi:10.1038/s41467-021-23993-1)
Supplement: Supplementary file 12 — Supplementary Data 9 [file 41467_2021_23993_MOESM12_ESM.xlsx]

## Sheet: Sheet1
List of primer sequences
Target gene	Application	Forward primer	Reverse primer	Annealing temperature
Npas4	Targeted bisulfite sequencing	GAATGTAATGGAAAATTTGGGTTT	CTCATAATATACAAATAAAACAACC	52 °C
Npas4	qRT-PCR	CTGCATCTACACTCGCAAGG	GCCACAATGTCTTCAAGCTCT	59 °C
Tiam1	Targeted bisulfite sequencing	TGAAGAAATTAAGGTTTTAAAATAA	AAAAACTAAAAATTCTAACCAAACTAAAAA	54 °C
Tiam1	qRT-PCR	CACTGTCTTTCCGAGGGTGC	TCGATCCCACTGTCCGCAAA	59 °C
Tiam1	Mecp2-ChIP-qPCR	TCAGCAAAATCCATCTTCAGGGT	CCAGTTCGAGTCCAATGGGC	59 °C
Tshz2	Targeted bisulfite sequencing	AGTTATAGAGTATTTGGGAGGGGG	TTACAAACAAAAACAACCCTATAA	54 °C
Tshz2	qRT-PCR	AGAACACCGACCAGCCCATT	ATGCTTCTGAGGTGGGGACG	59 °C
Tshz2	Mecp2-ChIP-qPCR	CGTTGACAAATGGCCGGACT	ACCATTCGCTTCCAGAACGC	59 °C
Cux2	qRT-PCR	CCCTCGCAGCAGACCATAGA	CTCCACCAGCATTTCACGGC	59 °C
Cux2	Mecp2-ChIP-qPCR	TAAGAGCTGCTCCGGAGACC	CACCGTGGACTGAGAAACCC	59 °C
Actb	qRT-PCR	ACCCGCGAGCACAGCTTC	ACATGCCGGAGCCGTTGTC	59 °C
Oaz1	qRT-PCR	TGCTTCCCCAAGAACCGTGA	CATGAAGCAAGCGTCGGGTC	59 °C
