# Supplementary material for: Environmental enrichment preserves a young DNA methylation landscape in the aged mouse hippocampus
Source: Nat Commun. 2021 Jun 23;12:3892. doi: 10.1038/s41467-021-23993-1 (PMC8222384; doi:10.1038/s41467-021-23993-1)
Supplement: Supplementary file 14 — Source Data [file 41467_2021_23993_MOESM14_ESM.xlsx]

## Sheet: Figure 1i
STD	ENR
-0.36	1.81
0.31	1.96
-0.82	1.71
0.08	1.44
-0.26	0.54
-0.72	0.83
1.16	0.77
-0.22	0.39
0.83	0.42

## Sheet: Figure 1c
	HypoCpG (Number)	HypoCpG (odds ratio)	HypoCpG (p-value)	HypoCpG(log2 odds ratio)	HyperCpG (Number)	HyperCpG (odds ratio)	HyperCpG (p-value)	HyperCpG(log2 odds ratio)
CpGislands	459	0.067749	< 2.22e-16	-3.88366	383	0.123859	< 2.22e-16	-3.01323
CpGisalnd shores	735	0.528901	< 2.22e-16	-0.91893	409	0.624621	< 2.22e-16	-0.678948
promoters	1459	0.15999	< 2.22e-16	-2.64395	811	0.192861	< 2.22e-16	-2.37437
enhancers	959	1.46728	< 2.22e-16	0.55314	493	1.58972	< 2.22e-16	0.668777
Exon	1428	0.38492	< 2.22e-16	-1.37737	837	0.496418	< 2.22e-16	-1.01037
Intron	3677	1.24581	< 2.22e-16	0.317085	1722	1.18988	2.0066e-07	0.250818
Intergenic	-5105	2.06428	< 2.22e-16	1.04564	-2559	1.78427	< 2.22e-16	0.83533

## Sheet: Figure 1h
	STD	STD	STD	STD	STD	STD	STD	STD	STD	STD	STD	STD	ENR	ENR	ENR	ENR	ENR	ENR	ENR	ENR	ENR	ENR	ENR	ENR	p-value (t-test)
CpG1	0	0.0909091	0.166667	0.0769231	0.153846	0	0.167	0.091	0.143	0.333	0.167	0.455	0.0833333	0	0.166667	0	0	0	0.1	0	0	0	0	0.091	0.0329782
CpG2	0	0.0909091	0	0.0769231	0.230769	0	0.167	0	0.143	0.333	0.083	0.364	0.0833333	0.166667	0.166667	0	0	0.153846	0.1	0	0	0	0.111	0	0.281835
CpG3	0	0.0909091	0	0	0.230769	0	0	0	0	0.111	0	0	0	0	0.0833333	0.111111	0.0769231	0.153846	0	0	0	0	0.111	0	0.874715
CpG4	0	0.0909091	0.0833333	0	0.0769231	0	0.667	0	0	0.111	0.5	0	0	0	0	0	0.0769231	0	0	0	0	0	0	0.091	0.038579
CpG5	0	0.0909091	0	0	0.0769231	0	0	0	0	0	0.083	0	0	0	0	0	0	0	0	0	0	0	0	0	0.702488
CpG6	0	0	0	0	0.230769	0	0.167	0	0.143	0.333	0.083	0.364	0.166667	0	0	0.333333	0	0	0.1	0	0	0	0.111	0	0.353293
CpG7	0.0909091	0	0	0	0	0	0	0	0	0	0	0	0	0	0.0833333	0	0	0	0	0	0	0	0	0	0.990795
CpG8	0	0.0909091	0	0	0.230769	0	0	0.091	0	0	0	0	0	0	0	0	0	0	0	0	0	0	0	0	0.529778
CpG9	0.0909091	0.0909091	0	0	0.153846	0.1	0.167	0.182	0	0.111	0	0	0	0	0	0	0	0	0	0	0	0	0.111	0	0.23243
CpG10	0.272727	0.0909091	0	0	0.230769	0	0.333	0.182	0.143	0.333	0.083	0.364	0.166667	0.166667	0	0.333333	0.0769231	0	0.1	0	0	0	0	0	0.070681
CpG11	0	0	0.166667	0	0.153846	0	0	0	0	0	0	0.091	0	0	0	0	0	0	0	0	0	0	0	0	0.530941
CpG12	0.0909091	0.181818	0	0.0769231	0.230769	0	0	0.091	0	0	0	0	0.166667	0	0	0	0	0	0	0	0	0.125	0.111	0	0.682357
CpG13	0.363636	0	0.166667	0.230769	0.0769231	0	0	0.182	0	0	0	0	0.333333	0	0.25	0.111111	0.230769	0	0.1	0	0	0.125	0	0.182	0.634485
CpG14	0.363636	0	0	0.0769231	0.0769231	0.3	0	0.091	0	0	0	0	0.0833333	0	0.0833333	0	0.153846	0.230769	0.2	0	0.083	0	0.333	0.182	0.502129
CpG15	0.363636	0.272727	0.25	0	0.0769231	0.2	0.667	0.182	0	0	0.5	0	0.166667	0.166667	0.166667	0	0.0769231	0.230769	0.1	0.182	0.167	0	0.222	0.182	0.195039
CpG16	0.272727	0.181818	0.0833333	0	0.0769231	0	0.667	0.091	0.286	0.556	0.583	0.364	0.166667	0.0833333	0	0.333333	0	0.0769231	0.1	0.091	0.083	0.125	0	0.091	0.00229371
CpG17	0.0909091	0.181818	0.0833333	0	0.0769231	0	0.636	0	0.143	0.444	0.583	0.364	0	0.0833333	0	0	0	0.0769231	0.1	0	0	0	0	0.273	0.00170883
CpG18	0.0909091	0.0909091	0.0833333	0.0769231	0.0769231	0.1	0.667	0.091	0.143	0.444	0.583	0.364	0	0.0833333	0	0	0	0	0.2	0	0	0	0.111	0.182	0.000714599
CpG19	0.727273	0.181818	0.0833333	0.0769231	0.153846	0	0.667	0.091	0.286	0.556	0.583	0.364	0.166667	0.0833333	0.0833333	0.333333	0	0	0.2	0	0	0.125	0	0.182	8.70272e-05
CpG20	0.272727	0.181818	0.0833333	0.153846	0.307692	0.4	0.917	0.273	0.429	0.556	0.667	0.364	0.333333	0.0833333	0.166667	0	0.153846	0.307692	0.1	0.2	0.25	0.25	0.111	0.273	0.000323
CpG21	0.363636	0.0909091	0.0833333	0.153846	0.307692	0.2	0.833	0.182	0.143	0.556	0.583	0.455	0.0833333	0.333333	0.0833333	0.333333	0.230769	0.0769231	0.1	0.091	0.167	0.125	0.222	0.182	0.00353624
CpG22	0.636364	0.272727	0.25	0.153846	0.230769	0.3	0.5	0.545	0	0	0.5	0	0.25	0	0.166667	0	0.230769	0.461539	0.1	0	0.25	0.25	0.333	0.182	0.0765577
CpG23	0.636364	0.0909091	0.333333	0.307692	0.230769	0.3	0.75	0.091	0.286	0.778	0.583	0.364	0	0.5	0.25	0.222222	0.307692	0.230769	0.1	0.364	0.333	0.125	0.333	0.273	0.00934738

## Sheet: Figure 2a
	STD								ENR
Young	19.1323	18.8769	18.9724	20.1558	20.2679				19.3361	18.9104	18.0316	20.2085	20.5089
Aged	18.3779	16.2564	14.5774	15.2098	20.0849	15.2763	17.7213		17.7512	18.2085	18.3397	17.506	17.9125	20.0032	17.9183

## Sheet: Figure 4c
Age	STD										ENR
4 months	11676	14640	11988	12384	12840	10464	14820	9924	12120		22692	20400	17184	8856	16884	15192	14748	14376
7 months	6036	5388	3768	8328	7008	4956	8112				8472	10368	13764	7068	13632	10776	9564
14 months	1332	888	336	780	852	768	1248	312	600		1176	1128	1164	1356	1140	1368	1308	888	1404	1716

## Sheet: Figure 5
5e				5f					5g				5d
Young	Aged STD	Aged ENR		Young	Aged_STD	Aged_ENR	IgG		Young	Aged_STD	Aged_ENR		Young	Aged STD	Aged ENR
84.94	80.32	84.75		1.02266	0.84476	1.04724	0.00739319		1.08	1.13	0.98		100	54.5455	100
87.59	79.71	83.84		1.63359	0.62845	1.52185			1.04	1.18	0.96		100		42.1053
84.36	83.05	85.16		1.29214	0.804032	1.38328			1	1.08	1.02		25	0
		83.2							1	1.04	1.07		100		100
									0.91	1.22	1.02		100		100
														50
5i				5j					5k				5h
Young	Aged STD	Aged ENR		Young	Aged_STD	Aged_ENR	IgG		Young	Aged_STD	Aged_ENR		Young	Aged STD	Aged ENR
60.74	60.09	60.73		1.68284	1.04808	1.49701	0.0152342		0.99	1.07	1.01		100	100	100
70.81	55.43	65.67		1.92493	0.904094	2.02116			0.98	1.12	0.97		59.0164	0	59.2593
69.78	63.76	59.15		1.42493	0.751131	1.79261			1.01	1.01	1.03		67.4419	0	56.6038
61.7	42.91	68.86							1.03	1.05	0.99		85.7143	25
									1	1.09	0.99		89.6552	7.40741
														76.1905
5m				5n					5o				5l
Young	Aged STD	Aged ENR		Young	Aged_STD	Aged_ENR	IgG		Young	Aged_STD	Aged_ENR		Young	Aged STD	Aged ENR
				1.73605	1.2059	1.90395	0.0060468		1.04	0.98	0.98		87.234	51.3274	50
15.3846	0	100		1.58164	0.7834	1.98221			1.02	1	0.98		69.8413	10.4478	100
100	0	8.33333		1.71401	0.973907	1.60714			0.97	1	0.99		78.5714	2	100
83.3333	46.2963	61.8557							1.01	1	1		40.4762	0	66.6667
100	23.8095	100							0.97	1.03	0.97		40.9091	22.8571	100
	0	100												0
		71.7949												50
